# Supplementary material for: In Silico Characterisation of the Late Embryogenesis Abundant (LEA) Protein Families and Their Role in Desiccation Tolerance in Ramonda serbica Panc
Source: Int J Mol Sci. 2022 Mar 24;23(7):3547. doi: 10.3390/ijms23073547 (PMC8998581; doi:10.3390/ijms23073547)
Supplement: Supplementary file 1 [file ijms-23-03547-s001.zip]

Archive with 17 entries (17 files):
- Supplementary Figure S1.pdf
- Supplementary Figure S10.pdf
- Supplementary Figure S11.pdf
- Supplementary Figure S12.pdf
- Supplementary Figure S2.pdf
- Supplementary Figure S3.png
- Supplementary Figure S4.pdf
- Supplementary Figure S5.pdf
- Supplementary Figure S6.pdf
- Supplementary Figure S7.pdf
- Supplementary Figure S8.pdf
- Supplementary Figure S9.pdf
- Supplementary Table S1.pdf
- Supplementary Table S2.xlsx
- Supplementary Table S3.xlsx
- Supplementary Table S4.xlsx
- Supplementary Table S5.pdf
