# Supplementary material for: In Silico Characterisation of the Late Embryogenesis Abundant (LEA) Protein Families and Their Role in Desiccation Tolerance in Ramonda serbica Panc
Source: Int J Mol Sci. 2022 Mar 24;23(7):3547. doi: 10.3390/ijms23073547 (PMC8998581; doi:10.3390/ijms23073547)
Supplement: Supplementary file 1 [file ijms-23-03547-s001.zip › Supplementary Table S2.xlsx]

## Sheet: Supplementary Table S2
Lists	Rs_code	LEA_code	LEA protein family group	LEA protein family subgroup	Sequence	BLAST_id	BLAST_desc	Species	InterPro	InterPro domain LEA2	Pfam LEA family	Pfam domain	# of Pfam domains	Pfam domen_1_ start	Pfam domen_1_ end	Pfam domain_1_length, aa	Pfam domen_2_ start	Pfam domen_2_ end	Pfam domain_2_length, aa	Pfam ID	Pfam description	Pfam e value	Panther_ID	Panther_subfamily	Panther_e-value	Phyre2	# aa	% Y	% H	% G	% W	% A	% V	% L	% I	% S	% C	% P	% E	% D	% R	% K	% T	% Q	% N	% M	% F	pI	charged % (expasy)
	Rs_181587	RsLEA273	LEA1	1	AAISTAGSRGAKEVAHERMKAKEAAAKMKLHETKADNANEKLQAKQYGLFGRHRHGPGAAPVMMQQQGHNNNYPTGTTANAPGYAHNNTAAGGTFPANNVAAAAAPKRGLFGGTANTAAAPGYGHHNATGTAVPGAAAPGHKLFGGHRHHHHHGLN	XP_019190947.1	PREDICTED: late embryogenesis abundant protein 6-like	Ipomoea nil	Late embryogenesis abundant protein, LEA_1 subgroup (IPR005513)		lea_1	LEA1	1	1	42	41	n.a.	n.a.	n.a.	PF03760	Late embryogenesis abundant (LEA) group 1	1.3e-06	PTHR33493:SF6	LATE EMBRYOGENESIS ABUNDANT PROTEIN 18	8e-10	n.a.	156	2.5641	9.61538	14.1026	0	21.7949	2.5641	3.84615	0.641026	1.28205	0	5.76923	3.20513	0.641026	3.84615	6.41026	7.05128	3.20513	8.33333	2.5641	2.5641	10.24	14
	Rs_169356	RsLEA288	LEA1	1	ATMQAVKNMAVSAKEKTSNATAKVEEKMNKGKASANEKTDKALASDNVGKEEAKARKHEAKAEAETGTQQKKAEHEQEKHELKHDINTRQAAADEAYKNVDTGVRPHTTTT	XP_024524043.1	11 kDa late embryogenesis abundant protein	Selaginella moellendorffii	Late embryogenesis abundant protein, LEA_1 subgroup (IPR005513)		lea_1	LEA1	1	3	80	77	n.a.	n.a.	n.a.	PF03760	Late embryogenesis abundant (LEA) group 1	1.8e-10	PTHR33493	LATE EMBRYOGENESIS ABUNDANT PROTEIN 6-RELATED	5.2e-09	n.a.	111	0.900901	4.5045	3.6036	0	18.018	5.40541	1.8018	0.900901	3.6036	0	0.900901	12.6126	4.5045	2.7027	16.2162	10.8108	4.5045	6.30631	2.7027	0	8.78	36
	Rs_183967	RsLEA101	LEA1	1.1	YSTFDTKMQAGKETAANVAASAKSGMEKTKATVQEKADQVKTRDPMQKEMATQNKEARINEAERQKQEARQHNSAAKHDTAGGFNTGTGGPHPTAAPGHTAGGAVGSNLPHGVGGNRTGTGHI	XP_009122290.1	late embryogenesis abundant protein 46	Brassica rapa	Late embryogenesis abundant protein, LEA_1 subgroup (IPR005513)		lea_1	LEA1	1	8	78	70	n.a.	n.a.	n.a.	PF03760	Late embryogenesis abundant (LEA) group 1	2.7e-20	PTHR33493:SF2	LATE EMBRYOGENESIS ABUNDANT PROTEIN 46	1.7e-38	n.a.	123	0.813008	4.87805	13.0081	0	15.4472	4.06504	0.813008	1.62602	4.06504	0	4.06504	6.50407	3.25203	4.06504	8.94309	11.3821	6.50407	5.69106	3.25203	1.62602	9.52	23
	Rs_185287	RsLEA104	LEA1	1.1	LRERKMHSVKQKVSDAAATAKEHVDILKARAQEKAELSTARTEAGKETAKERRKAKEAEAHMRLNEAKAEHAADKLQGKQYGLFGHHHHGAGAGPVMKGQATVPPGTATTHMPLSGNGHGHGHTGLK	XP_019190947.1	PREDICTED: late embryogenesis abundant protein 6-like	Ipomoea nil	Late embryogenesis abundant protein, LEA_1 subgroup (IPR005513)		lea_1	LEA1	1	6	76	70	n.a.	n.a.	n.a.	PF03760	Late embryogenesis abundant (LEA) group 1	1.2e-20	PTHR33493:SF6	LATE EMBRYOGENESIS ABUNDANT PROTEIN 18	5.4e-27	n.a.	127	0.787402	9.44882	11.0236	0	16.5354	3.93701	6.29921	0.787402	3.14961	0	3.14961	8.66142	2.3622	5.51181	11.811	7.08661	3.93701	1.5748	3.14961	0.787402	9.89	28
	Rs_187602	RsLEA106	LEA1	1.1	KNMQAAKETAANVAASARSGMEKTKAVVQGKAEQMKTRDPQQKEMATEKKEAKIQEVERQKQEARQQNSMAKHEVATGYTAIGTVGHHPAGNTAGGAGHVGYQDPNLAGGNMDGTGHTGHTI	XP_011078825.1	11 kDa late embryogenesis abundant protein-like	Sesamum indicum	Late embryogenesis abundant protein, LEA_1 subgroup (IPR005513)		lea_1	LEA1	1	3	73	70	n.a.	n.a.	n.a.	PF03760	Late embryogenesis abundant (LEA) group 1	1.3e-19	PTHR33493:SF2	LATE EMBRYOGENESIS ABUNDANT PROTEIN 46 /LATE EMBRYOGENESIS ABUNDANT PROTEIN 6-RELATED	1.9e-36	n.a.	122	1.63934	4.91803	12.2951	0	15.5738	5.7377	0.819672	2.45902	2.45902	0	2.45902	8.19672	2.45902	3.27869	9.83607	9.01639	9.01639	4.91803	4.91803	0	9.23	24
	Rs_187604	RsLEA107	LEA1	1.1	KFIQPKILTSLLTNMQAAKETAANVAASARSGMEKTKAVVQGKTEQIKTRDPQQKEMATQKKEAKIQEVERQKQEARQQNSMAKHEGATGYTAIGGGATTGQTDGGAAGHVGYQDPNLAGGNMNGTGHTGHAI	XP_011078825.1	11 kDa late embryogenesis abundant protein-like	Sesamum indicum	Late embryogenesis abundant protein, LEA_1 subgroup (IPR005513)		lea_1	LEA1	1	15	85	70	n.a.	n.a.	n.a.	PF03760	Late embryogenesis abundant (LEA) group 1	6.8e-19	PTHR33493:SF2	LATE EMBRYOGENESIS ABUNDANT PROTEIN 46	5.2e-35	n.a.	133	1.50376	3.00752	12.782	0	14.2857	3.7594	3.00752	4.51128	3.00752	0	2.25564	6.76692	2.25564	3.00752	9.77444	10.5263	10.5263	4.51128	3.7594	0.75188	9.56	22
	Rs_67290	RsLEA11	LEA1	1.1	LAQYSILFLEILNTDEIFFLTMQSAKKMAANVEASANSGMEKTKATAMEKAEQMKTRDPHVKEWATQKKEARIQEAELQKQDVRLQHSAARHEGGTGGYGVGGINTGTGGGAMGSDYAQGVHGGAVGSQYPSAGGPTDTHQAQGVHGGSVGSQYPGTGGHHEHGVHGGTAGAQYPGAGG	XP_011078825.1	11 kDa late embryogenesis abundant protein-like	Sesamum indicum	Late embryogenesis abundant protein, LEA_1 subgroup (IPR005513)		lea_1	LEA1	1	22	92	70	n.a.	n.a.	n.a.	PF03760	Late embryogenesis abundant (LEA) group 1	1.1e-15	PTHR33493:SF2	LATE EMBRYOGENESIS ABUNDANT PROTEIN 46	3.7e-33	n.a.	179	3.35196	5.58659	18.4358	0.558659	12.2905	5.02793	3.91061	2.7933	5.58659	0	2.7933	6.70391	2.7933	2.23464	5.58659	7.26257	7.82123	2.23464	3.35196	1.67598	6.37	17
	Rs_105968	RsLEA146	LEA1	1.1	NKRMQAAKETVANTMASANSGMEKTKATVMEKAEQMRTSDPLQKEAATQKKDAKIQEAEHQKQEARQQNSTAKHEEDVGGFGHGYTAGGGETTTGAGRDNPAVQGNTAEGEQGIHGGAVGSEHHAGANTDGAENVGYQDPNVAGVDTARTGQQI	XP_011078825.1	11 kDa late embryogenesis abundant protein-like	Sesamum indicum	Late embryogenesis abundant protein, LEA_1 subgroup (IPR005513)		lea_1	LEA1	1	4	74	70	n.a.	n.a.	n.a.	PF03760	Late embryogenesis abundant (LEA) group 1	2.2e-17	PTHR33493:SF2	LATE EMBRYOGENESIS ABUNDANT PROTEIN 46	2.6e-31	n.a.	154	1.2987	3.8961	13.6364	0	14.9351	5.19481	0.649351	1.94805	3.24675	0	1.94805	9.74026	4.54545	3.24675	7.14286	9.74026	9.09091	5.84416	3.24675	0.649351	5.5	25
	Rs_128641	RsLEA263	LEA1	1.1	PAKEKMQSIKQKVSNSAAAAKEHVDIMKAKAEKKADKTTASSKEDKEMAKEQSKAKEAEAKVKKHEAKADNAAGSLQEKQHGHQGEGAVPGMMQPGNNQPTGATVPLAHDAAPGQPQYDPNVPPTNAAPPTQEPLGGAGQHTGP	XP_019190947.1	PREDICTED: late embryogenesis abundant protein 6-like	Ipomoea nil	Late embryogenesis abundant protein, LEA_1 subgroup (IPR005513)		lea_1	LEA1	1	6	76	70	n.a.	n.a.	n.a.	PF03760	Late embryogenesis abundant (LEA) group 1	3.2e-18	PTHR33493:SF6	LATE EMBRYOGENESIS ABUNDANT PROTEIN 18	1.8e-26	n.a.	144	0.694444	4.16667	8.33333	0	17.3611	4.16667	2.08333	1.38889	4.86111	0	9.72222	8.33333	4.16667	0	13.8889	4.86111	8.33333	4.16667	3.47222	0	8.81	26
	Rs_156613	RsLEA266	LEA1	1.1	NKRMQAAKETVANTMASANSGMEKTKATVMEKAEQMRTSDPLQKEAATQKKDAKIHEAERQKQEARQQNSTARHEEDVGGFGYGYTAGGGETTAGAGGHHTEEGEQGVHDGGAFGAEHHEGANTGGAENVGCQDPNVAGGGTTATGQQI	XP_011078825.1	11 kDa late embryogenesis abundant protein-like	Sesamum indicum	Late embryogenesis abundant protein, LEA_1 subgroup (IPR005513)		lea_1	LEA1	1	4	74	70	n.a.	n.a.	n.a.	PF03760	Late embryogenesis abundant (LEA) group 1	1.1e-17	PTHR33493:SF2	LATE EMBRYOGENESIS ABUNDANT PROTEIN 46	1.4e-32	n.a.	149	1.34228	4.69799	16.1074	0	14.7651	4.02685	0.671141	1.34228	2.68456	0.671141	1.34228	11.4094	3.3557	3.3557	6.71141	10.0671	8.05369	4.69799	3.3557	1.34228	5.47	25
	Rs_172584	RsLEA267	LEA1	1.1	LIKMQAAKETAANIMASANSGMEKTKATVMEKAEQMRTSDPLQKEAATQKKDAKIQEAEHQKQEARQQNSTAKHEEDVGGFGHGYTAGGGETTTGAGRDNPAVQGNTAEGEQGIHGGAVGSEHHAGANTDGAENVGYQDPNVAGVDTARTGQQI	XP_011078825.1	11 kDa late embryogenesis abundant protein-like	Sesamum indicum	Late embryogenesis abundant protein, LEA_1 subgroup (IPR005513)		lea_1	LEA1	1	4	74	70	n.a.	n.a.	n.a.	PF03760	Late embryogenesis abundant (LEA) group 1	1.3e-17	PTHR33493:SF2	LATE EMBRYOGENESIS ABUNDANT PROTEIN 46	3.3e-33	n.a.	154	1.2987	3.8961	13.6364	0	15.5844	4.54545	1.2987	3.24675	3.24675	0	1.94805	9.74026	4.54545	2.5974	7.14286	9.09091	9.09091	5.19481	3.24675	0.649351	5.33	24
	Rs_67293	RsLEA274	LEA1	1.1	MQSAKKMAANVAASANSGMEKTKATAMEKAEQMKTRDPHVKDWATQKKEARIQEAERQKQDVRLQHSAARHEGGTGGYGVGGINTGTGGGAMGSDYAQGVHGGAVGSQYPSAGGPTDTHQAQGVHGGSVGSQYPGTGGHHEHGVHGGTAGAQYPGAGG	XP_011078825.1	11 kDa late embryogenesis abundant protein-like	Sesamum indicum	Late embryogenesis abundant protein, LEA_1 subgroup (IPR005513)		lea_1	LEA1	1	1	71	70	n.a.	n.a.	n.a.	PF03760	Late embryogenesis abundant (LEA) group 1	8.6e-16	PTHR33493:SF2	LATE EMBRYOGENESIS ABUNDANT PROTEIN 46	9.2e-34	n.a.	158	3.16456	6.32911	20.8861	0.632911	13.9241	5.6962	0.632911	1.26582	5.6962	0	3.16456	5.06329	3.16456	3.16456	6.32911	6.96203	8.22785	1.89873	3.79747	0	8.86	18
	Rs_186228	RsLEA277	LEA1	1.1	TIVFTFPRTSYYRRDFLFFLTNMQSAKKMAANVAASANSGMEKTKATAMEKAEQMKTRDPHVKDWATQKKEARIQEAERQKQDVRLQHSAARHEGGTGGYGVGGINTGTGGGAMGSDYAQGVHGGAVGSQYPSAGGPTDTHQAQGVHGGSVGSQYPGTGG	XP_011078825.1	11 kDa late embryogenesis abundant protein-like	Sesamum indicum	Late embryogenesis abundant protein, LEA_1 subgroup (IPR005513)		lea_1	LEA1	1	23	93	70	n.a.	n.a.	n.a.	PF03760	Late embryogenesis abundant (LEA) group 1	8.8e-16	PTHR33493:SF2	LATE EMBRYOGENESIS ABUNDANT PROTEIN 46	2.9e-32	n.a.	160	3.75	3.75	16.25	0.625	11.875	5.625	1.875	1.875	6.25	0	3.125	4.375	3.75	5	6.25	8.75	7.5	2.5	3.75	3.125	9.52	19
	Rs_60636	RsLEA282	LEA1	1.1	MQAGKETAANVAASARSGMEKTKATVQEKADQVKTRDPMQKEMSTQNKEAKINEAEIQKQEARQHNSATKHDNAGGFGGGHTAGGGLNTGTGGHHPTGVPGHNAGGAVGSNLPHGVGGNRTGTGHI	NP_196294.1	Late Embryogenesis Abundant 4-5	Arabidopsis thaliana	Late embryogenesis abundant protein, LEA_1 subgroup (IPR005513)		lea_1	LEA1	1	1	71	70	n.a.	n.a.	n.a.	PF03760	Late embryogenesis abundant (LEA) group 1	1.5e-19	PTHR33493:SF2	LATE EMBRYOGENESIS ABUNDANT PROTEIN 46	6.8e-39	n.a.	126	0	6.34921	18.254	0	12.6984	4.7619	1.5873	2.38095	3.96825	0	3.1746	6.34921	2.38095	3.1746	7.93651	9.52381	6.34921	7.14286	3.1746	0.793651	9.4	20
	Rs_58289	RsLEA287	LEA1	1.1	LEQFNYEFDNQCKKEKMQAAKKKVNDAAASAKEHVDIMKAKAEKKADKTTASSKEDKEMAKEQSKAKEAEAKVRKHEAKADNAAGSLQEKQHGHQGEGAVPGMM	XP_019190947.1	PREDICTED: late embryogenesis abundant protein 6-like	Ipomoea nil	Late embryogenesis abundant protein, LEA_1 subgroup (IPR005513)		lea_1	LEA1	1	17	87	70	n.a.	n.a.	n.a.	PF03760	Late embryogenesis abundant (LEA) group 1	4.9e-18	PTHR33493:SF6	LATE EMBRYOGENESIS ABUNDANT PROTEIN 18	5.8e-20	n.a.	104	0.961538	3.84615	4.80769	0	18.2692	3.84615	1.92308	0.961538	4.80769	0.961538	0.961538	12.5	5.76923	0.961538	20.1923	1.92308	6.73077	3.84615	4.80769	1.92308	8.9	39
	Rs_55970	RsLEA293	LEA1	1.1	MQAAKETAANVAASARSGMEKTKAVVQGKTEQMKTRDPQQKEMATQKKEAKIQEVERQKQEARQQNSMAKHEEATGYTAIGGGGATTGHTAGGDGHVGYQDPNLAGGNMDGTGHTGHTI	XP_011078825.1	11 kDa late embryogenesis abundant protein-like	Sesamum indicum	Late embryogenesis abundant protein, LEA_1 subgroup (IPR005513)		lea_1	LEA1	1	1	72	71	n.a.	n.a.	n.a.	PF03760	Late embryogenesis abundant (LEA) group 1	3.7e-19	PTHR33493:SF2	LATE EMBRYOGENESIS ABUNDANT PROTEIN 46	4.1e-36	n.a.	119	1.68067	4.20168	14.2857	0	14.2857	4.20168	0.840336	2.52101	2.52101	0	1.68067	8.40336	3.36134	3.36134	9.2437	10.9244	10.084	3.36134	5.04202	0	8.02	24
	Rs_116928	RsLEA44	LEA1	1.1	YSTFNTKMQAGKETAANVAASARSGMEKTKATVQEKADQVKTRDPMQKEMSTQNKEAKINEAEIQKQEARQHNSATKHDNAGGFGGGHTAGGGLNTGTGGHHPTGVPGHNAGGAVGSNLPHGVGGNRTGTGHI	NP_196294.1	Late Embryogenesis Abundant 4-5	Arabidopsis thaliana	Late embryogenesis abundant protein, LEA_1 subgroup (IPR005513)		lea_1	LEA1	1	8	78	70	n.a.	n.a.	n.a.	PF03760	Late embryogenesis abundant (LEA) group 1	1.7e-19	PTHR33493:SF2	LATE EMBRYOGENESIS ABUNDANT PROTEIN 46	8.3e-39	n.a.	133	0.75188	6.01504	17.2932	0	12.0301	4.51128	1.50376	2.25564	4.51128	0	3.00752	6.01504	2.25564	3.00752	8.27068	10.5263	6.01504	7.5188	3.00752	1.50376	9.52	20
	Rs_125102	RsLEA52	LEA1	1.1	KRSYLLFLEILNTDEIFFLTMQSAKKMAANVEASANSGMEKTKATAMEKAEQMKTRDPHVKEWATQKKEARIQEAELQKQDVRLQHSAARHEGGTGGYGGENTGVGGITTGTGGHNPAPSVHTAAGTMGSGYPQGVHGGAVGSQYPGAGGATG	XP_011078825.1	11 kDa late embryogenesis abundant protein-like	Sesamum indicum	Late embryogenesis abundant protein, LEA_1 subgroup (IPR005513)		lea_1	LEA1	1	21	91	70	n.a.	n.a.	n.a.	PF03760	Late embryogenesis abundant (LEA) group 1	7.4e-16	PTHR33493:SF2	LATE EMBRYOGENESIS ABUNDANT PROTEIN 46 /LATE EMBRYOGENESIS ABUNDANT PROTEIN 6-RELATED	1.1e-31	n.a.	153	2.61438	3.92157	15.6863	0.653595	12.4183	4.57516	4.57516	2.61438	5.22876	0	3.26797	7.84314	1.96078	3.26797	7.18954	9.15033	5.88235	3.26797	3.92157	1.96078	8.17	20
	Rs_152347	RsLEA78	LEA1	1.1	SLLLLAINNRRTTQKKMQSAKETAANVAASAKAGMEKSMATLQEKGEKMTTRDPLKKDIAEEKKQDRIHQAELHKLEARDQSAAGTRQTAAMGHDYTTGAGGDYLTGTTRTGYTAEGEVPLDRPRTDESGRWFFHRTRTSAVVLGLISHSGYVIKAINV	XP_012834338.1	PREDICTED: 11 kDa late embryogenesis abundant protein-like	Erythranthe guttata	Late embryogenesis abundant protein, LEA_1 subgroup (IPR005513)		lea_1	LEA1	1	17	87	70	n.a.	n.a.	n.a.	PF03760	Late embryogenesis abundant (LEA) group 1	5.1e-21	PTHR33493:SF2	LATE EMBRYOGENESIS ABUNDANT PROTEIN 46	4.8e-39	n.a.	159	2.51572	3.14465	8.1761	0.628931	12.5786	3.77358	7.54717	3.77358	5.66038	0	1.88679	6.91824	5.03145	7.54717	8.1761	11.3208	4.40252	2.51572	3.14465	1.25786	9.61	28
	Rs_164046	RsLEA86	LEA1	1.1	PAKEKMQSIKQKVSNSAAAAKEHVDIMKAKAEEKAAISTAGSRGAKEVAHERMKAKEAAAKMKLHETKADNANEKLQAKQYGLFGRHRHGPGAAPVMMQQQGHNNNYPTGTTANAPGYAHNNTAAGGTFPANNVAAAAAPKRGLFGGTANTAAAPGYGHHNATGTAVPGAAAPGHKLFGGHRHHHHHGLN	XP_019190947.1	PREDICTED: late embryogenesis abundant protein 6-like	Ipomoea nil	Late embryogenesis abundant protein, LEA_1 subgroup (IPR005513)		lea_1	LEA1	1	6	76	70	n.a.	n.a.	n.a.	PF03760	Late embryogenesis abundant (LEA) group 1	4.1e-18	PTHR33493:SF6	LATE EMBRYOGENESIS ABUNDANT PROTEIN 18	1.9e-22	n.a.	190	2.10526	8.42105	11.5789	0	21.5789	3.15789	3.15789	1.57895	2.63158	0	5.26316	4.73684	1.05263	3.15789	9.47368	5.78947	3.68421	7.36842	3.15789	2.10526	10.08	18
	Rs_55971	RsLEA292	LEA1	1.2	LEETAANVAASARSGMEKTKAVVQGKAEQMKTRDPQQKEMATEKKEAKIQEVERQKQEARQQNSMAKHEEATGYTAIGGGGATTGHTAGGDGHVGYQDPNLAGGNMDGTGHTGHTI	XP_023885992.1	11 kDa late embryogenesis abundant protein	Quercus suber	Late embryogenesis abundant protein, LEA_1 subgroup (IPR005513)		lea_1	LEA1	1	1	69	68	n.a.	n.a.	n.a.	PF03760	Late embryogenesis abundant (LEA) group 1	2.4e-17	PTHR33493:SF2	LATE EMBRYOGENESIS ABUNDANT PROTEIN 46	2.2e-33	n.a.	116	1.72414	4.31034	14.6552	0	13.7931	4.31034	1.72414	2.58621	2.58621	0	1.72414	10.3448	3.44828	3.44828	8.62069	10.3448	8.62069	3.44828	4.31034	0	6.22	26
	Rs_169474	RsLEA290	LEA1	1.2	SSFICFEQAEQMRTSDPLQKEAATQKKDAKIQEAEHQKQEARQQNSTAKHEEDVGGFGHGYTAGGGETTTGAGRDNPAVQGNTAEGEQGIHGGAVGSEHHAGANTDGAENVGYQDPNVAGVDTARTGQQI	XP_023885992.1	11 kDa late embryogenesis abundant protein	Quercus suber	Late embryogenesis abundant protein, LEA_1 subgroup (IPR005513)		lea_1	LEA1	1	5	50	45	n.a.	n.a.	n.a.	PF03760	Late embryogenesis abundant (LEA) group 1	1.8e-06	PTHR33493:SF2	LATE EMBRYOGENESIS ABUNDANT PROTEIN 46	1.4e-15	n.a.	130	1.53846	4.61538	15.3846	0	13.0769	4.61538	0.769231	3.07692	3.84615	0.769231	2.30769	10	5.38462	3.07692	4.61538	8.46154	10.7692	4.61538	0.769231	2.30769	4.88	23
	Rs_108065	RsLEA26	LEA1	1.3	EVSSPKKMESIKETVANAAASAKSGLENTKQSGGGGGGTYSYSTTGETGQATGGHQMSALPGHGTGEPAGQVTEGTVKSHPIGTTTGTGRSTTAHNTHVGAATNQGYGTGGAYSG	XP_019240714.1	PREDICTED: late embryogenesis abundant protein 46-like	Nicotiana attenuata	Late embryogenesis abundant protein, LEA_1 subgroup (IPR005513)		lea_1i	no hits	0	n.a.	n.a.	n.a.	n.a.	n.a.	n.a.	PF03760	Late embryogenesis abunfaant protein	0.0034	PTHR37389:SF16	18 KDA SEED MATURATION PROTEIN-LIKE	6.5e-21	n.a.	115	3.47826	4.34783	21.7391	0	10.4348	4.34783	1.73913	1.73913	10.4348	0	3.47826	6.08696	0	0.869565	5.21739	16.5217	4.34783	3.47826	1.73913	0	7.24	25
	Rs_170082	RsLEA129	LEA1	1.3	EVSSPKKMESIKETVANVAASAKSGLENTKQSGGGTYSYSTTGETGQATGGHQMSALPGHGTGEPAGQVTEGTVKSHPIGTTTGTGRSTTAHNTHVGASTNQGYGTGGAYSG	XP_019240714.1	PREDICTED: late embryogenesis abundant protein 46-like	Nicotiana attenuata	Late embryogenesis abundant protein, LEA_1 subgroup (IPR005513)		lea_1	LEA1	1	8	43	35	n.a.	n.a.	n.a.	PF03760	Late embryogenesis abunfaant protein	0.00015	PTHR33493:SF24	18 KDA SEED MATURATION PROTEIN-LIKE	1.2e-22	n.a.	112	3.57143	4.46429	19.6429	0	8.92857	5.35714	1.78571	1.78571	11.6071	0	3.57143	6.25	0	0.892857	5.35714	16.9643	4.46429	3.57143	1.78571	0	7.24	12
	Rs_4348	RsLEA10	LEA2	2	RLPPPPPYTPLTLKQTKLRSRDQPILRQPRKTNPIVWFGAILCLLFSLLLIFFGIATLIIFVGIKPRNPVFDTPAASLNAIYFDSPEFLNGDMVFLANFSNPNRKLSVRFEYLRIGLYFSESLIASQLLQPFGQNPGEARFLSVHLLSSLVHLPLNLSLELQKQEQRNRVVYNIKGTFRVRVKMGVVHYSYWLHGDCRLEMTSPPNGVLLTRSCRTKR	GER45947.1	late embryogenesis abundant protein	Striga asiatica	None predicted		other	no hits	0	n.a.	n.a.	n.a.	n.a.	n.a.	n.a.	PF00689	Cation transporting ATPase, C-terminus	0.034	PTHR31852:SF4	LATE EMBRYOGENESIS ABUNDANT (LEA) HYDROXYPROLINE-RICH GLYCOPROTEIN FAMILY PROTEIN	3.9e-86	LEA14 97.9%	218	3.21101	1.83486	5.04587	0.917431	3.66972	6.42202	15.5963	5.50459	7.33945	1.37615	8.7156	3.21101	2.29358	8.25688	4.12844	4.58716	4.12844	5.50459	1.37615	6.88073	10.31	18
	Rs_130914	RsLEA122	LEA2	2	ISMADTKQPHLNGAYYGPSIPPPSKSFHRHGGGGGGCCCNPFSCLFNCLCTCVFQILCTILVVVGIAVLVFWLVFRPNEVKFYATDASLTQFSLDNNTLQYNLAVNLTIRNPNR	MCD7469987.1	Late embryogenesis abundant protein	Datura stramonium	Protein NDR1-like (IPR044839)		other	no hits	0	n.a.	n.a.	n.a.	n.a.	n.a.	n.a.	No hits	n.a.	n.a.	PTHR47372:SF13	LEA_2 DOMAIN-CONTAINING PROTEIN	9.9e-30	putative late embryogenesis2 abundant (lea) protein at2g46140.1; 93.5%	114	3.50877	2.63158	7.89474	0.877193	5.26316	7.89474	10.5263	5.26316	6.14035	7.01754	7.01754	0.877193	2.63158	3.50877	2.63158	6.14035	3.50877	8.77193	0.877193	7.01754	8.49	10
	Rs_62599	RsLEA123	LEA2	2	MEEEEEEKKTQKQGGSGFPSAGRNRSKAPLICISIATVIVLAGLAALTVWLVYRPRKPKFTVINASIYELNATSPPFMSTAMQFTLVTRKPQQATLHILRPIICFCYL	OVA04689.1	Late embryogenesis abundant protein	Macleaya cordata	Protein NDR1-like (IPR044839)		other	no hits	0	n.a.	n.a.	n.a.	n.a.	n.a.	n.a.	PF17197	Domain of unknown function (DUF5134)	0.081	PTHR31415:SF9	LEA_2 DOMAIN-CONTAINING PROTEIN	1.3e-19	putative late embryogenesis2 abundant (lea) protein at2g46140.1, 90.2%	108	2.77778	0.925926	4.62963	0.925926	9.25926	5.55556	9.25926	8.33333	6.48148	2.77778	7.40741	6.48148	0	5.55556	6.48148	8.33333	4.62963	2.77778	2.77778	4.62963	9.55	19
	Rs_184550	RsLEA240	LEA2	2	TKFLHHECIYMASYSSTMNAPPPPYVMLEGSRHGSSRGDVQPPPPPYRRNVPRYHSNYHKRSSGKTCLRCICCCYCCLLLLIIILAALAFCFYKVYDPRIPSYTVQNLEVKSFDVQPDFSLNTEFVVTVKADNPNANIGFTYGKEGSVAVSYSDSNLCNGYLPVFHQGHKNTTIMKVVLKGKSDFGSGLQEALADSRRNGKIPLLVKVKVPVTVVVVGYIRLRQFKVFVNCSLVVDNLAPNKKIGILSTDTKFDFEF	GER53283.1	late embryogenesis abundant protein	Striga asiatica	None predicted	LEA_2 InterPro domain IPR004890	lea_2	LEA2	1	128	233	105	n.a.	n.a.	n.a.	PF03168	Late embryogenesis abundant protein	4.7e-09	PTHR31852:SF176	LEA HYDROXYPROLINE-RICH GLYCOPROTEIN FAMILY, OS09G0267400 PROTEIN	3e-86	putative late embryogenesis abundant protein, LEA14-like 98.4%	257	5.44747	2.72374	5.83658	0	4.28016	10.5058	8.56031	4.66926	8.17121	4.28016	7.00389	2.72374	4.28016	4.66926	7.00389	4.66926	2.33463	5.83658	1.55642	5.44747	9.19	19
	Rs_82543	RsLEA241	LEA2	2	MYCQSITFERFAIQAGSDDSGVATDMISLNSTVAFTFRNKGTFFGVHVTSTPLALSYSQLNIGSGDLKQFYQRRKTQRNVIVSVIGDKIPMYGSGAGLSTPTGMTTLPVPLTLDFTVRSRAYILGKLVKPKFYKKIKCSIVLDPKKFNVPISLKNSCTYD	GER47191.1	late embryogenesis abundant protein	Striga asiatica	Protein NDR1-like (IPR044839)	LEA_2 InterPro domain IPR004934	lea_2	LEA2	1	34	140	106	n.a.	n.a.	n.a.	PF03168	Late embryogenesis abundant protein	2.7e-06	PTHR31852:SF167	LEA HYDROXYPROLINE-RICH GLYCOPROTEIN FAMILY, OS09G0267400 PROTEIN	2.2e-61	putative late embryogenesis2 abundant (lea) protein at2g46140.1, 98.2%	160	4.375	0.625	7.5	0	4.375	7.5	8.125	6.875	10	1.875	5	0.625	5	4.375	8.125	9.375	3.75	3.75	2.5	6.25	9.77	18
	Rs_108591	RsLEA118	LEA2	2.1	YLHLLYKFWIHLSPSQVCCRLHCLTFVTEMASCDKPEIVEREDKKDEEKGGFLDKVKDFIQDIGDKIEETIGFGKPTADVTAIHIPHINLEKADIVVDVLVKNPNPIPIPLIDINYLIESDGRKLISGLIPDAGTVHAHGSVTVKIPICLIFDDIKSTYADINPGTIIPYRVKVDLIVDVPVLGRLTLPLEKTGEIPIPYKPDIDLDKIRFEKFSFEETVASLHLKLENKNDFDLGLNDIDYEVWLCDVSIGSADLVKCANIEKNGITFIDIPITFRPKDCGSALWDMIRGRGTGYSMKGNISVDTPFGPMKLPFSKEGGTTRLKKNKEDGGDDDDDEEDDRNPNPNGNKSGPTKGGGGPTRESQENGEDEDDEPGDGGDPDEEDDDEDDDDEDDDDDD…	GER27928.1	late embryogenesis abundant protein	Striga asiatica	Late embryogenesis abundant protein Lea14-like (IPR045043)	LEA_2 InterPro domain IPR004825	lea_2	LEA2	2	98	194	96	224	319	95	PF03168	Late embryogenesis abundant protein	5e-12	PTHR31459:SF16	LATE EMBRYOGENESIS ABUNDANT PROTEIN	3.6e-173	putative late embryogenesis2 abundant (lea) protein at2g46140.1, lea 14 100%	435	1.83908	1.83908	8.73563	0.689655	2.52874	5.51724	7.12644	8.73563	3.90805	1.83908	6.89655	10.5747	14.7126	3.21839	8.27586	4.5977	0.91954	3.90805	0.91954	3.21839	4.27	37
	Rs_65104	RsLEA149	LEA2	2.1	MASCDKPEIVEREDKKDEEKGGFLDKVKDFIQDIGDKIEETIGFGKPTADVTAIHIPHINLEKADIVVDVLVKNPNPIPIPLIDINYLIESDGRKLISGLIPDAGTVNAHGSVTVKIPICLIFDDIKSTYADINPGTIIPYRVKVELIVDVPVLGRLTLPLEKTGEIPIPYKPDIDLDKIHFDKFSFEETVATLHLKLENKNDFDLGLNDIDYEVWLCDVSIGSADLVKSANIEKNGITFIDIPITFRSKDCGSA	GER44219.1	late embryogenesis abundant protein	Striga asiatica	Late embryogenesis abundant protein Lea14-like (IPR045043)	LEA_2 InterPro domain IPR004821	lea_2	LEA2	1	69	165	96	n.a.	n.a.	n.a.	PF03168	Late embryogenesis abundant protein	7.6e-13	PTHR31459:SF16	LATE EMBRYOGENESIS ABUNDANT PROTEIN	4.2e-140	putative late embryogenesis2 abundant (lea) protein at2g46140.1, lea 14 100%	255	1.96078	1.96078	6.27451	0.392157	4.31373	7.45098	8.23529	13.7255	4.31373	1.56863	6.66667	6.66667	11.3725	1.96078	9.01961	5.09804	0.392157	4.31373	0.392157	3.92157	4.61	29
	Rs_13315	RsLEA215	LEA2	2.1	ISSITLDRSTPQNPDMAFRNNQKVVVETVAENREHKEDKKEEVAKFGFLGKVSDFIREKIEETIGFGKPTADVTWIHISNINLEKADLVVDMHVKNPNPIPIPLIDINYLIESDGRKLVSGLIPNAGTIRAHGSETVKIPVRLIYDDIKSTYANIKPGSIIPYRAKVDLMVDVPVFGRLTLPLEKKGEIPIPYKPDIDLENIHFDKFSFEETIATLHLKLENKNEFDLGLKDLDYEVWLCNVSIGGAYMKKSAKIAKNSISYIDIPITFRPKDFGSALWDMIRGKGTGYTIKGNINVDTPFGFMKLPISKEGGTTCLK	GER44219.1	late embryogenesis abundant protein	Striga asiatica	Late embryogenesis abundant protein Lea14-like (IPR045043)	LEA_2 InterPro domain IPR004826	lea_2	LEA2	2	91	187	96	217	312	95	PF03168	Late embryogenesis abundant protein	1.6e-14	PTHR31459:SF16	LATE EMBRYOGENESIS ABUNDANT PROTEIN	1.6e-159	putative late embryogenesis abundant protein, LEA14-like 100 %	318	2.83019	1.88679	6.91824	0.943396	4.40252	6.28931	7.54717	11.3208	5.34591	0.628931	6.28931	6.60377	7.2327	3.45912	10.0629	5.66038	0.628931	5.66038	1.88679	4.40252	6.69	27
	Rs_3194	RsLEA222	LEA2	2.1	SENLWIHLSPSQVCCRLHWLTFVTEMASCDKPEIVEREDKKDEEKGGFLDKVKDFIQDIGDKIEETIGFGKPTADVTAIHIPHINLEKADIVVDVLVKNPNPIPIPLIDINYLIESDGRKLISGLIPDAGTVHAHGSVTVKIPICLIFDDIKSTYADINPGTIIPYRVKVDLIVDVPVLGRLTLPLEKTGEIPIPYKPDIDLDKIRFEKFSFEETVASLHLKLENKNDFDLGLNDIDYEVWLCDVSIGSADLVKCANIEKNGITFIDIPITFRPKDCGSALWDMIRGRGTGYSMKGNISVDTPFGPMKLPFSKEGGTTRLKKNKEDGGDDDDDDDEE	GER27928.1	late embryogenesis abundant protein	Striga asiatica	Late embryogenesis abundant protein Lea14-like (IPR045043)	LEA_2 InterPro domain IPR004827	lea_2	LEA2	2	94	190	96	220	315	95	PF03168	Late embryogenesis abundant protein	3.2e-12	PTHR31459:SF16	LATE EMBRYOGENESIS ABUNDANT PROTEIN	3.7e-174	putative late embryogenesis abundant protein, LEA14-like 100 %	337	1.78042	2.07715	7.4184	1.18694	3.26409	6.52819	8.30861	11.276	4.74777	2.07715	6.52819	6.82493	11.5727	2.96736	8.60534	5.34125	0.593472	3.85757	1.18694	3.85757	4.68	30
	Rs_13318	RsLEA223	LEA2	2.1	RCFGQWKKTVFDVHCLVLFSCSCCYMSSSIGFVLFHVDMAFCDNQKIAVETVAENREHKEDKKEVVVAKSGFLGKVTDFIREKIEETIGFGKPTADVTWIHISNINLEKADLVVDMLVKNPNPIPIPLIDINYLIESDRRKLVSGLIPNAGMIHAHGSETVKIPVCLIYDDIKSTYANIKPGSIIPYRAKVDLMVDVPVFGRLTLPLEKKGEIPIPYKPDIDLENIHFDKFSFEETIATLHLKLENKNEFDLGLKDLDYEVWLCNVSIGGAYMKKSAKIAKNSISYIDIPITFRPKDFGSALWDMIRGKGTGYTIKGNINVDTPFGFMKLPISKEGGTTCLK	GER44219.1	late embryogenesis abundant protein	Striga asiatica	Late embryogenesis abundant protein Lea14-like (IPR045043)	LEA_2 InterPro domain IPR004828	lea_2	LEA2	2	115	211	96	241	336	95	PF03168	Late embryogenesis abundant protein	3.2e-10	PTHR31459:SF16	LATE EMBRYOGENESIS ABUNDANT PROTEIN	4.8e-159	putative late embryogenesis2 abundant (lea) protein at2g46140.1, lea 14 100%	342	2.92398	2.33918	6.72515	1.16959	4.38596	7.30994	7.89474	10.5263	5.55556	2.63158	5.26316	5.84795	7.01754	2.63158	9.94152	4.97076	0.584795	4.67836	2.33918	5.26316	6.78	25
	Rs_169359	RsLEA232	LEA2	2.1	VSFNTLWWCLFLSDLAPFWPMEKNCVDVHCLVHFSCSCCYMSSSFGFVLFYVDMAFRNNQKVVVETVAENREHKEDKKEEVAKFGFLGKVSDFIREKIEETIGFGKPTADVTWIHISNINLEKADLVVDMHVKNPNPIPIPLIDINYLIESDGRKLVSGLIPNAGTIRAHGSETVKIPVRLIYDDIKSTYANIKPGSIIPYRAKVDLMVDVPVFGRLTLPLEKKGEIPIPYKPGIDLEKIRLDKFSFEETVATLHLRLENKNDFDLGLKDLDYEVWLRNVSIGGAYMKKSARIAKNSIGYIDIPITFRPKDFGSALWDMIRGKGTGYTIKGNINVDTPFGFMKLPISKEGGTTCLK	GER27928.1	late embryogenesis abundant protein	Striga asiatica	Late embryogenesis abundant protein Lea14-like (IPR045043)	LEA_2 InterPro domain IPR004829	lea_2	LEA2	2	129	225	96	225	350	125	PF03168	Late embryogenesis abundant protein	1.9e-14	PTHR31459:SF16	LATE EMBRYOGENESIS ABUNDANT PROTEIN	1.5e-156	putative late embryogenesis2 abundant (lea) protein at2g46140.1, lea 14	356	3.08989	1.96629	7.02247	1.68539	4.21348	7.58427	8.42697	9.26966	5.61798	1.96629	5.61798	5.89888	6.74157	3.93258	8.98876	4.77528	0.280899	5.05618	2.24719	5.61798	7.68	26
	Rs_13317	RsLEA234	LEA2	2.1	ISSITLDRSTPQNPDMAFRNNQKVVVETVAENREHKEDKKEEVAKFGFLGKVSDFIREKIEETIGFGKPTADVTWIHISNINLEKADLVVDMHVKNPNPIPIPLIDINYLIESDGRKLVSGLIPNAGTIRAHGSETVKIPVRLIYDDIKSTYANIKPGSIIPYRAKVDLMVDVPVFGRLTLPLEKKGEIPIPYKPGIDLEKIRLDKFSFEETVATLHLRLENKNDFDLGLKDLDYEVWLRNVSIGGAYMKKSARIAKNSIGYIDIPITFRPKDFGSALWDMIRGKGTGYTIKGNINVDTPFGFMKLPISKEGGTTCLK	GER27928.1	late embryogenesis abundant protein	Striga asiatica	Late embryogenesis abundant protein Lea14-like (IPR045043)	LEA_2 InterPro domain IPR004830	lea_2	LEA2	2	91	187	96	217	312	95	PF03168	Late embryogenesis abundant protein	1.6e-14	PTHR31459:SF16	LATE EMBRYOGENESIS ABUNDANT PROTEIN	1e-156	putative late embryogenesis2 abundant (lea) protein at2g46140.1, lea 14 100%	318	2.83019	1.57233	7.54717	0.943396	4.40252	6.60377	7.86164	11.0063	5.03145	0.314465	6.28931	6.28931	7.2327	4.71698	9.74843	5.66038	0.628931	5.34591	1.88679	4.08805	8.66	28
	Rs_3195	RsLEA235	LEA2	2.1	SENLWIHLSPSQVCCRLHWLTFVTEMASCDKPEIVEREDKKDEEKGGFLDKVKDFIQDIGDKIEETIGFGKPTADVTAIHIPHINLEKADIVVDVLVKNPNPIPIPLIDINYLIESDGRKLISGLIPDAGTVNAHGSVTVKIPICLIFDDIKSTYADINPGTIIPYRVKVELIVDVPVLGRLTLPLEKTGEIPIPYKPDIDLDKIHFDKFSFEETVATLHLKLENKNDFDLGLNDIDYEVWLCDVSIGSADLVKSANIEKNGITFIDIPITFRSKDCGSA	GER27928.1	late embryogenesis abundant protein	Striga asiatica	Late embryogenesis abundant protein Lea14-like (IPR045043)	LEA_2 InterPro domain IPR004823	lea_2	LEA2	1	94	190	96	n.a.	n.a.	n.a.	PF03168	Late embryogenesis abundant protein	9.2e-13	PTHR31459:SF16	LATE EMBRYOGENESIS ABUNDANT PROTEIN	5.5e-140	putative late embryogenesis abundant protein, LEA14-like 98 %	280	1.78571	2.5	5.71429	1.07143	3.92857	7.5	8.92857	12.8571	5	2.14286	6.42857	6.78571	10.3571	2.14286	8.21429	5.35714	0.714286	4.28571	0.357143	3.92857	4.69	28
	Rs_78068	RsLEA237	LEA2	2.1	MAFRNNQKVVVETVAENREHKEDKKEEVAKFGFLGKVSDFIREKIEETIGFGKPTADVTWIHISNINLEKADLVVDMHVKNPNPIPIPLIDINYLIESDGRKLVSGLIPNAGTIRAHGSETVKIPVRLIYDDIKSTYANIKPGSIIPYRAKVDLMVDVPVFGRLTLPLEKKGEIPIPYKPDIDLENIHFDKFSFEETIATLHLKLENKNEFDLGLKDLDYEVWLCNVSIGGAYMKKSAKIAKNSISYIDIPITFRPKDFGSALWDMIRGKGTGYTIKGNINVDTPFGFMKLPISKEGGTTCLK	GER44219.1	late embryogenesis abundant protein	Striga asiatica	Late embryogenesis abundant protein Lea14-like (IPR045043)	LEA_2 InterPro domain IPR004831	lea_2	LEA2	2	76	172	96	202	297	95	PF03168	Late embryogenesis abundant protein	1.4e-14	PTHR31459:SF16	LATE EMBRYOGENESIS ABUNDANT PROTEIN	1.3e-159	putative late embryogenesis abundant protein, LEA14-like 100 %	303	2.9703	1.9802	7.26073	0.990099	4.62046	6.60066	7.59076	11.2211	4.62046	0.660066	5.94059	6.93069	6.93069	3.30033	10.5611	5.28053	0.330033	5.61056	1.9802	4.62046	7.02	28
	Rs_13316	RsLEA238	LEA2	2.1	MAFCDNQKIAVETVAENREHKEDKKEVVVAKSGFLGKVTDFIREKIEETIGFGKPTADVTWIHISNINLEKADLVVDMLVKNPNPIPIPLIDINYLIESDRRKLVSGLIPNAGMIHAHGSETVKIPVCLIYDDIKSTYANIKPGSIIPYRAKVDLMVDVPVFGRLTLPLEKKGEIPIPYKPGIDLEKIRLDKFSFEETVATLHLRLENKNDFDLGLKDLDYEVWLRNVSIGGAYMKKSARIAKNSIGYIDIPITFRPKDFGSALWDMIRGKGTGYTIKGNINVDTPFGFMKLPISKEGGTTCLK	GER27928.1	late embryogenesis abundant protein	Striga asiatica	Late embryogenesis abundant protein Lea14-like (IPR045043)	LEA_2 InterPro domain IPR004832	lea_2	LEA2	2	77	173	96	203	298	95	PF03168	Late embryogenesis abundant protein	2.6e-10	PTHR31459:SF16	LATE EMBRYOGENESIS ABUNDANT PROTEIN	2e-156	putative late embryogenesis abundant protein, LEA14-like 100 %	304	2.96053	1.64474	7.56579	0.986842	4.93421	6.90789	8.22368	11.1842	4.27632	0.986842	5.92105	6.25	7.23684	3.94737	10.1974	5.26316	0.328947	4.93421	2.30263	3.94737	8.22	28
	Rs_13314	RsLEA242	LEA2	2.1	MAFCDNQKIAVETVAENREHKEDKKEVVVAKSGFLGKVTDFIREKIEETIGFGKPTADVTWIHISNINLEKADLVVDMLVKNPNPIPIPLIDINYLIESDRRKLVSGLIPNAGMIHAHGSETVKIPVCLIYDDIKSTYANIKPGSIIPYRAKVDLMVDVPVFGRLTLPLEKKGEIPIPYKPDIDLENIHFDKFSFEETIATLHLKLENKNEFDLGLKDLDYEVWLCNVSIGGAYMKKSAKIAKNSISYIDIPITFRPKDFGSALWDMIRGKGTGYTIKGNINVDTPFGFMKLPISKEGGTTCLK	GER44219.1	late embryogenesis abundant protein	Striga asiatica	Late embryogenesis abundant protein Lea14-like (IPR045043)	LEA_2 InterPro domain IPR004833	lea_2	LEA2	2	77	173	96	203	298	95	PF03168	Late embryogenesis abundant protein	2.6e-10	PTHR31459:SF16	LATE EMBRYOGENESIS ABUNDANT PROTEIN	3.2e-159	putative late embryogenesis abundant protein, LEA14-like 100 %	304	2.96053	1.97368	6.90789	0.986842	4.93421	6.57895	7.89474	11.5132	4.60526	1.31579	5.92105	6.57895	7.23684	2.63158	10.5263	5.26316	0.328947	5.26316	2.30263	4.27632	6.34	27
	Rs_13313	RsLEA243	LEA2	2.1	MAFWDNQKVAVKTVAENREHKEDKKEEVVANSGFFLGKIKDFIREKIEETLGFGKPTADVTWIHIFNINLEKADLVVDMLVKNPNPIPIPLIDINYLIESDGRKLVSGLIPNAGMIHAHGSETVKIPVCLLYDDIKSTYANIKPGSIIPYRAKVDLMVDVPVFGRLTLPLEKKGDIPIPYKPDIDLENIHLEKFSFEETTATLHLKLQNKNEFDLGLKDLDYEVWLCNVSIGGAYMKKSAKIAKNSIGYIDIPITFRPKDFGSALWDMIRGKGTAYTIKGNINVDTPFGFMKLPISKKGGTTCLK	GER27928.1	late embryogenesis abundant protein	Striga asiatica	Late embryogenesis abundant protein Lea14-like (IPR045043)	LEA_2 InterPro domain IPR004834	lea_2	LEA2	2	78	174	96	204	299	95	PF03168	Late embryogenesis abundant protein	5.4e-12	PTHR31459:SF16	LATE EMBRYOGENESIS ABUNDANT PROTEIN	5.2e-154	putative late embryogenesis abundant protein, LEA14-like 100 %	305	2.95082	1.96721	7.21311	1.31148	5.2459	6.22951	8.85246	10.4918	3.93443	0.983607	5.90164	5.90164	7.21311	2.29508	11.1475	5.2459	0.655738	5.57377	2.29508	4.59016	7.65	27
	Rs_65103	RsLEA250	LEA2	2.1	MASCDKPEIVEREDKKDEEKGGFLDKVKDFIQDIGDKIEETIGFGKPTADVTAIHIPHINLEKADIVVDVLVKNPNPIPIPLIDINYLIESDGRKLISGLIPDAGTVHAHGSVTVKIPICLIFDDIKSTYADINPGTIIPYRVKVDLIVDVPVLGRLTLPLEKTGEIPIPYKPDIDLDKIRFEKFSFEETVASLHLKLENKNDFDLGLNDIDYEVWLCDVSIGSADLVKCANIEKNGITFIDIPITFRPKDCGSALWDMIRGRGTGYSMKGNISVDTPFGPMKLPFSKEGGTTRLKKNKEDGGDDDDDDDEE	GER27928.1	late embryogenesis abundant protein	Striga asiatica	Late embryogenesis abundant protein Lea14-like (IPR045043)	LEA_2 InterPro domain IPR004835	lea_2	LEA2	2	69	165	96	195	290	95	PF03168	Late embryogenesis abundant protein	2.7e-12	PTHR31459:SF16	LATE EMBRYOGENESIS ABUNDANT PROTEIN	3.1e-174	putative late embryogenesis abundant protein, LEA14-like 100%	312	1.92308	1.60256	8.01282	0.641026	3.52564	6.41026	7.69231	11.859	4.16667	1.60256	6.73077	6.73077	12.5	2.88462	9.29487	5.12821	0.320513	3.84615	1.28205	3.84615	4.62	31
	Rs_78069	RsLEA281	LEA2	2.1	MAFRNNQKVVVETVAENREHKEDKKEEVAKFGFLGKVSDFIREKIEETIGFGKPTADVTWIHISNINLEKADLVVDMHVKNPNPIPIPLIDINYLIESDGRKLVSGLIPNAGTIRAHGSETVKIPVRLIYDDIKSTYANIKPGSIIPYRAKVDLMVDVPVFGRLTLPLEKKGEIPIPYKPGIDLEKIRLDKFSFEETVATLHLRLENKNDFDLGLKDLDYEVWLRNVSIGGAYMKKSARIAKNSIGYIDIPITFRPKDFGSALWDMIRGKGTGYTIKGNINVDTPFGFMKLPISKEGGTTCLK	GER27928.1	late embryogenesis abundant protein	Striga asiatica	Late embryogenesis abundant protein Lea14-like (IPR045043)	LEA_2 InterPro domain IPR004836	lea_2	LEA2	2	76	172	96	202	297	95	PF03168	Late embryogenesis abundant protein	1.4e-14	PTHR31459:SF16	LATE EMBRYOGENESIS ABUNDANT PROTEIN	8.6e-157	putative late embryogenesis abundant protein, LEA14-like 100 %	303	2.9703	1.65017	7.92079	0.990099	4.62046	6.93069	7.92079	10.8911	4.29043	0.330033	5.94059	6.60066	6.93069	4.62046	10.231	5.28053	0.330033	5.28053	1.9802	4.29043	8.84	28
	Rs_127322	RsLEA55	LEA2	2.1	VILHRFGQWKKTVFDVHCLVLFSCSCCYMSSSIGFVLFHVDMAFCDNQKIAVETVAENREHKEDKKEEVVANSGFFLGKIKDFIREKIEETIGFGKPTADVTWIHISNINLEKADLVVDMLVKNPNPIPIPLIDINYLIESDRRKLVSGLIPNAGMIHAHGSETVKIPVCLIYDDIKSTYANIKPGSIIPYRAKVDLMVDVPVFGRLTLPLEKKGDIPIPYKPDIDLENIHFDKFSFEETIATLHLKLENKNEFDLGLKDLDYEVWLCNVSIGGAYMKKSAKIAKNSISYIDIPITFRPKDFGSALWDMIRGKGTGYTIKGNINVDTPFGFMKLPISKEGGTTCLK	GER44219.1	late embryogenesis abundant protein	Striga asiatica	Late embryogenesis abundant protein Lea14-like (IPR045043)	LEA_2 InterPro domain IPR004837	lea_2	LEA2	2	119	215	96	245	340	95	PF03168	Late embryogenesis abundant protein	3.3e-10	PTHR31459:SF16	LATE EMBRYOGENESIS ABUNDANT PROTEIN	1.5e-158	putative late embryogenesis2 abundant (lea) protein at2g46140.1, lea 14 100%	346	2.89017	2.60116	6.6474	1.15607	4.33526	6.93642	8.09249	10.9827	5.49133	2.31214	5.20231	5.78035	7.22543	2.60116	9.82659	4.62428	0.578035	4.91329	2.31214	5.49133	6.55	25
	Rs_196132	RsLEA8	LEA2	2.1	SENLWIHLSPSQVCCRLHWLTFVTEMASCDKPEIVEREDKKDEEKGGFLDKVKDFIQDIGDKIEETIGFGKPTADVTAIHIPHINLEKADIVVDVLVKNPNPIPIPLIDINYLIESDGRKLISGLIPDAGTVHAHGSVTVKIPICLIFDDIKSTYADINPGTIIPYRVKVDLIVDVPVLGRLTLPLEKTGEIPIPYKPDIDLDKIRFEKFSFEETVASLHLKLENKNDFDLGLNDIDYEVWLCDVSIGSADLVKC	GER27928.1	late embryogenesis abundant protein	Striga asiatica	Late embryogenesis abundant protein Lea14-like (IPR045043)	LEA_2 InterPro domain IPR004838	lea_2	LEA2	1	94	190	96	n.a.	n.a.	n.a.	PF03168	Late embryogenesis abundant protein	1.8e-12	PTHR31459:SF22	WHY DOMAIN-CONTAINING PROTEIN	3.4e-128	LEA14-like, 100%	255	1.96078	2.7451	5.4902	1.17647	3.52941	8.23529	9.80392	12.1569	4.70588	2.35294	6.66667	7.05882	10.5882	2.35294	8.23529	4.70588	0.784314	3.52941	0.392157	3.52941	4.71	28
	Rs_136344	RsLEA100	LEA2	2.2	YFRKKFIILIEIMNLVNKAKGYVADKVTNMKKPEASIKDVDLKDVSREGVTYLAKVCVHNPYDVSVPVCDIKYCLKSADRFHYSFNSYIYIYISLVLSIYKFYKSSIGFKLNY	XP_002277223.1	PREDICTED: late embryogenesis abundant protein Lea14-A	Vitis vinifera	Late embryogenesis abundant protein Lea14-like (IPR045043)	LEA_2 InterPro domain IPR004855	other	no hits	0	n.a.	n.a.	n.a.	n.a.	n.a.	n.a.	No hits	n.a.	n.a.	PTHR31459:SF19	DESICCATION-RELATED PROTEIN LEA14-RELATED	3.6e-27	putative late embryogenesis abundant protein, LEA14-like 99.9%	113	10.6195	1.76991	2.65487	0	4.42478	10.6195	7.07965	9.73451	8.84956	2.65487	2.65487	2.65487	6.19469	2.65487	13.2743	1.76991	0	5.30973	1.76991	5.30973	9.35	25
	Rs_187807	RsLEA125	LEA2	2.2	YFRKKFIILIEIMNLVNKAKGYVADKVTNMKKPEASIKDVDLKDVSREGVTYLAKVCVHNPYDVSVPVCDIKYCLKSADRFHYSFPFKFHYYFLNKLYLLIIMPHQFEIHNTIFYK	XP_002277223.1	PREDICTED: late embryogenesis abundant protein Lea14-A	Vitis vinifera	Late embryogenesis abundant protein Lea14-like (IPR045043)	LEA_2 InterPro domain IPR004856	other	no hits	0	n.a.	n.a.	n.a.	n.a.	n.a.	n.a.	No hits	n.a.	n.a.	PTHR31459:SF19	DESICCATION-RELATED PROTEIN LEA14-RELATED	3.8e-27	LEA14-like, 99.9%	116	8.62069	4.31034	1.72414	0	4.31034	9.48276	7.75862	8.62069	4.31034	2.58621	4.31034	3.44828	6.03448	2.58621	12.931	2.58621	0.862069	5.17241	2.58621	7.75862	9.28	25
	Rs_151841	RsLEA154	LEA2	2.2	YFRKKFIILIEIMNLVNKAKGYVADKVTNMKKPEASIKDVDLKDVSREGVTYLAKVCVHNPYDVSVPVCDIKYCLKSADREIASGNLPDPGSLKGNDDTMLDVGIKVANSVLMSLIKDIGSDWDVDYMLEIKLIVDLPVFGNITLPLTQKGEMKLPTFSDLFK	CAA3004067.1	late embryogenesis abundant	Olea europaea subsp. europaea	Late embryogenesis abundant protein Lea14-like (IPR045043)	LEA_2 InterPro domain IPR004839	lea_2	LEA2	1	55	151	96	n.a.	n.a.	n.a.	PF03168	Late embryogenesis abundant protein	3.7e-13	PTHR31459:SF19	DESICCATION-RELATED PROTEIN LEA14-RELATED	3.7e-67	putative late embryogenesis abundant protein, LEA14-like 100 %	163	3.68098	0.613497	5.52147	0.613497	4.29448	10.4294	10.4294	7.97546	6.13497	1.84049	4.90798	3.68098	10.4294	1.84049	11.6564	3.68098	0.613497	4.90798	3.68098	3.06748	5.88	28
	Rs_70056	RsLEA155	LEA2	2.2	MNLVNKAKDYVTDKVTNMKKPEASIKDVDLKDVSRHGVTYLAKVCVHNPYDVSVPVCDIKYCLKSADREIASGSIPDPGSLKGNDDTMLDVGIKVASSVLMSLIKDIGSDWDVDYMLEIKLTVDLPVIGNITLPLSQKGEMKLPSFSDLFK	CAA3004067.1	late embryogenesis abundant	Olea europaea subsp. europaea	Late embryogenesis abundant protein Lea14-like (IPR045043)	LEA_2 InterPro domain IPR004840	lea_2	LEA2	1	43	139	96	n.a.	n.a.	n.a.	PF03168	Late embryogenesis abundant protein	8.9e-14	PTHR31459:SF19	DESICCATION-RELATED PROTEIN LEA14-RELATED	9.7e-67	LEA14-like, 100%	151	3.31126	1.3245	5.29801	0.662252	3.97351	11.2583	9.93377	6.62252	9.27152	1.98675	5.29801	2.64901	11.9205	1.3245	11.2583	3.97351	0.662252	3.97351	3.97351	1.3245	5.33	27
	Rs_70057	RsLEA156	LEA2	2.2	MNLVNKAKDYVTDKVTTMKKPEASIKDVDLKDVSRHGVTYLAKICVHNPYDVSVPVCDIKYCLKSANREIASGNVPDPGSLKGNDDTMLDVGMKVASDVLMSLIKDIGADWDVDYMLEIKLIVDLPVFGNITLPLTQKGEMKIPSFSDLFK	CAA3004067.1	late embryogenesis abundant	Olea europaea subsp. europaea	Late embryogenesis abundant protein Lea14-like (IPR045043)	LEA_2 InterPro domain IPR004841	lea_2	LEA2	1	43	139	96	n.a.	n.a.	n.a.	PF03168	Late embryogenesis abundant protein	2.2e-13	PTHR31459:SF19	DESICCATION-RELATED PROTEIN LEA14-RELATED	4e-65	LEA14-like, 100%	151	3.31126	1.3245	5.29801	0.662252	4.63576	11.2583	9.27152	6.62252	6.62252	1.98675	5.29801	2.64901	11.9205	1.3245	11.2583	4.63576	0.662252	4.63576	4.63576	1.98675	5.33	27
	Rs_180991	RsLEA210	LEA2	2.2	FFCNLKQLKMDLVDKAKHFVADKVANMKKPEATITDVDLKDVGRNGITYLAKVSVKNPYGVSIPICDIKYLLKSVDRVIASGEIPDPGSLKGNGDTMLDVGIKVPHSVLVSLIKDIGADWDIDYMLEIKLIVDLPIVGNITIPLSQKGEMKLPTFADLFK	XP_012481600.1	PREDICTED: late embryogenesis abundant protein Lea14-A	Gossypium raimondii	Late embryogenesis abundant protein Lea14-like (IPR045043)	LEA_2 InterPro domain IPR004842	lea_2	LEA2	1	52	148	96	n.a.	n.a.	n.a.	PF03168	Late embryogenesis abundant protein	7.8e-16	PTHR31459:SF19	DESICCATION-RELATED PROTEIN LEA14-RELATED	2.9e-73	putative late embryogenesis abundant protein, LEA14-like 100%	160	2.5	1.25	6.875	0.625	5	10	10.625	10	5	1.25	5.625	2.5	10.625	1.25	11.875	3.75	1.25	3.75	3.125	3.125	6.92	26
	Rs_198299	RsLEA24	LEA2	2.2	RCFGQWKKTVFDVHCLVLFSCSCCYMSSSIGFVLFHVDMAFCDNQKIAVETVAENREHKEDKKEVVVAKSGFLGKVTDFIREKIEETIGFGKPTADVTWIHISNINLEKADLVVDMLVKNPNPIPIPLIDINYLIESDRRKLVSGLIPNAGMIHAHGSETVKIPVCLIYDDIKSTYANIKPGSIIPYRAKVDLMVDVPVFGRLTLPLEKKGEIPIPYKPDIDLENIHFDKFSFEETIATLHLKLENKNEFDLGLK	GER27928.1	late embryogenesis abundant protein	Striga asiatica	Late embryogenesis abundant protein Lea14-like (IPR045043)	LEA_2 InterPro domain IPR004843	lea_2	LEA2	1	115	211	96	n.a.	n.a.	n.a.	PF03168	Late embryogenesis abundant protein	1.8e-10	PTHR31459:SF16	LATE EMBRYOGENESIS ABUNDANT PROTEIN	1.6e-104	putative late embryogenesis2 abundant (lea) protein at2g46140.1, lea 14 100%	255	2.35294	3.13725	5.09804	0.784314	4.31373	8.62745	8.62745	10.1961	5.09804	2.7451	5.4902	7.05882	7.05882	2.7451	9.41176	4.31373	0.784314	4.70588	1.96078	5.4902	5.93	26
	Rs_173883	RsLEA265	LEA2	2.2	HLQQIHSFNAQPSKKSTMDIVEQAKHFVAEKVADMPKPEAAVTDVDLKGFGLDGITYLAKIAVSNPYAVPIPIGEISYKVKSSDRGIASGSIPDPGSLKANDRTMLDVTIKVPHSVLISLIRDIGGDWDIDYELELGLIIDIPVFGNLTIPMSYKGEMKLPTISELFLGKSAAAETADA	NP_001234431.1	late embryogenesis (Lea)-like protein	Solanum lycopersicum	Late embryogenesis abundant protein Lea14-like (IPR045043)	LEA_2 InterPro domain IPR004853	lea_2	LEA2	1	60	156	96	n.a.	n.a.	n.a.	PF03168	Late embryogenesis abundant protein	1.4e-15	PTHR31459:SF19	DESICCATION-RELATED PROTEIN LEA14-RELATED	1.3e-75	late embryogenesis2 abundant (lea) protein at2g46140.1, lea 14	179	2.7933	2.23464	7.26257	0.558659	8.93855	6.70391	8.37989	10.6145	8.37989	0	6.70391	5.02793	8.37989	1.67598	7.82123	4.46927	2.23464	2.23464	2.7933	2.7933	5.02	23
	Rs_166384	RsLEA269	LEA2	2.2	HLQQIHSFNAQPSKKSTMDIVEQAKHFVAEKVADMPKPEAAVTDVDLKGFGLDGITYLAKIAVSNPYAVPIPIGEISYKVKSSDRGIASGSIPDPGSLKANDKTMLDVTIKVPHSVLISLIRDIGGDWDIDYELELGLIIDIPVFGNLTIPMSYKGEMKLPTISELFLGKSAAAETADA	NP_001234431.1	late embryogenesis (Lea)-like protein	Solanum lycopersicum	Late embryogenesis abundant protein Lea14-like (IPR045043)	LEA_2 InterPro domain IPR004854	lea_2	LEA2	1	60	156	96	n.a.	n.a.	n.a.	PF03168	Late embryogenesis abundant protein	5.3e-16	PTHR31459:SF19	DESICCATION-RELATED PROTEIN LEA14-RELATED	1.4e-75	LEA14-like, 100%	179	2.7933	2.23464	7.26257	0.558659	8.93855	6.70391	8.37989	10.6145	8.37989	0	6.70391	5.02793	8.37989	1.11732	8.37989	4.46927	2.23464	2.23464	2.7933	2.7933	5.02	23
	Rs_69551	RsLEA271	LEA2	2.2	RSKKSTMDIVEQAKHFVAEKVADMPKPEATVTDVDLKGFGLDGITYLAKIAVSNPYAVPIPIGEISYKVKSSDRGIASGSIPDPGSLKANDRTMLDVTIKVPHSVLISLIRDIGGDWDIDYELELGLIIDIPVFGNLTIPMSYKGEMKLPTISELFLGKSAAAETADA	NP_001234431.1	late embryogenesis (Lea)-like protein	Solanum lycopersicum	Late embryogenesis abundant protein Lea14-like (IPR045043)	LEA_2 InterPro domain IPR004844	lea_2	LEA2	1	49	145	96	n.a.	n.a.	n.a.	PF03168	Late embryogenesis abundant protein	1.2e-15	PTHR31459:SF19	DESICCATION-RELATED PROTEIN LEA14-RELATED	3.7e-76	putative late embryogenesis abundant protein, LEA14-like 100%	168	2.97619	1.19048	7.7381	0.595238	8.33333	7.14286	8.33333	10.7143	8.33333	0	6.54762	5.35714	8.92857	2.38095	8.33333	5.35714	0.595238	1.78571	2.97619	2.38095	4.91	25
	Rs_164865	RsLEA272	LEA2	2.2	RRLLVGACSLCFAMAGLMDKAKNIVADKIAKMEKPTADLTDVDVKDVSRDSVGLMSDVIIHNPYDHDLPILEITYRLRCGDREITSGTVTDADAVQANSDNRIAVGSKVGYSFLMNLLRDIGADWDIDYDFDVGVKVKLPIIHTFTIPLHKKGTLKLPTLSDLF	XP_009402920.1	PREDICTED: late embryogenesis abundant protein Lea14-A-like	Musa acuminata subsp. malaccensis	Late embryogenesis abundant protein Lea14-like (IPR045043)	LEA_2 InterPro domain IPR004845	lea_2	LEA2	1	57	153	96	n.a.	n.a.	n.a.	PF03168	Late embryogenesis abundant protein	1.9e-11	PTHR31459:SF3	OS01G0225600 PROTEIN, late embryogenesis abundant protein Lea14-A	1.6e-68	putative late embryogenesis2 abundant (lea) protein at2g46140.1, lea 14	164	2.43902	2.43902	6.09756	0.609756	7.31707	8.53659	10.9756	7.92683	5.4878	1.82927	3.65854	1.82927	12.8049	4.87805	7.31707	6.09756	0.609756	3.04878	3.04878	3.04878	5.49	27
	Rs_104785	RsLEA275	LEA2	2.2	YFRKKFIILIEIMNLVNKAKDYVTDKVTTMKKPEASIKDVDLKDVSRHGVTYLAKICVHNPYDVSVPVCDIKYCLKSANREIASGNVPDPGSLKGNDDTMLDVGMKVASDVLMSLIKDIGADWDVDYMLEIKLIVDLPVFGNITLPLTQKGEMKIPSFSDLFK	CAA3004067.1	late embryogenesis abundant	Olea europaea subsp. europaea	Late embryogenesis abundant protein Lea14-like (IPR045043)	LEA_2 InterPro domain IPR004846	lea_2	LEA2	1	55	151	96	n.a.	n.a.	n.a.	PF03168	Late embryogenesis abundant protein	2.8e-13	PTHR31459:SF19	DESICCATION-RELATED PROTEIN LEA14-RELATED	4.9e-65	putative late embryogenesis abundant protein, lea14-like 100%	163	3.68098	1.22699	4.90798	0.613497	4.29448	10.4294	9.20245	8.58896	6.13497	1.84049	4.90798	3.06748	11.0429	1.84049	11.6564	4.29448	0.613497	4.29448	4.29448	3.06748	6.15	28
	Rs_125141	RsLEA276	LEA2	2.2	YFRKKFIILIEIMNLVNKAKDYVTDKVTNMKKPEASIKDVDLKDVSRHGVTYLAKVCVHNPYDVSVPVCDIKYCLKSADREIASGSIPDPGSLKGNDDTMLDVGIKVASSVLMSLIKDIGSDWDVDYMLEIKLTVDLPVIGNITLPLSQKGEMKLPSFSDLFK	CAA3004067.1	late embryogenesis abundant	Olea europaea subsp. europaea	Late embryogenesis abundant protein Lea14-like (IPR045043)	LEA_2 InterPro domain IPR004847	lea_2	LEA2	1	55	151	96	n.a.	n.a.	n.a.	PF03168	Late embryogenesis abundant protein	1.1e-13	PTHR31459:SF19	DESICCATION-RELATED PROTEIN LEA14-RELATED	1.2e-66	putative late embryogenesis abundant protein, LEA14-like 100%	163	3.68098	1.22699	4.90798	0.613497	3.68098	10.4294	9.81595	8.58896	8.58896	1.84049	4.90798	3.06748	11.0429	1.84049	11.6564	3.68098	0.613497	3.68098	3.68098	2.45399	6.15	28
	Rs_69552	RsLEA278	LEA2	2.2	MDIVEQAKHFVAEKVADMPKPEATVTDVDLKGFGLDGITYLAKIAVSNPYAVPIPIGEISYKVKSSDRGIASGSIPDPGSLKANDKTMLDVTIKVPHSVLISLIRDIGGDWDIDYELELGLIIDIPVFGNLTIPMSYKGEMKLPTISELFLGKSAAAETADA	NP_001234431.1	late embryogenesis (Lea)-like protein	Solanum lycopersicum	Late embryogenesis abundant protein Lea14-like (IPR045043)	LEA_2 InterPro domain IPR004848	lea_2	LEA2	1	43	139	96	n.a.	n.a.	n.a.	PF03168	Late embryogenesis abundant protein	4e-16	PTHR31459:SF19	DESICCATION-RELATED PROTEIN LEA14-RELATED	3.4e-76	putative late embryogenesis abundant protein, lea14-like 100 %	162	3.08642	1.23457	8.02469	0.617284	8.64198	7.40741	8.64198	11.1111	7.40741	0	6.79012	5.55556	9.25926	1.23457	8.02469	4.93827	0.617284	1.85185	3.08642	2.46914	4.6	24
	Rs_114912	RsLEA40	LEA2	2.2	YLVAEMAGLMDKAKDLVADKIAHMEKPTADLTDVDVKDVTRDSVGLKSDVLIHNPYDHALPILEITYRLRCGDREITSGTVADTGSVAPNSDTSIEVGSKVAYSFL	ADM74311.1	late embryogenesis abundant-like protein	Picea sitchensis	Late embryogenesis abundant protein Lea14-like (IPR045043)	LEA_2 InterPro domain IPR004849	lea_2i	no hits	0	n.a.	n.a.	n.a.	n.a.	n.a.	n.a.	PF03168	Late embryogenesis abundant protein	5.5e-05	PTHR31459:SF3	OS01G0225600 PROTEIN, late embryogenesis abundant protein Lea14-A	2.5e-41	LEA14-like, 100%	106	3.77358	2.83019	5.66038	0	9.43396	10.3774	9.43396	5.66038	7.54717	0.943396	3.77358	4.71698	12.2642	3.77358	6.60377	7.54717	0	1.88679	2.83019	0.943396	4.71	27
	Rs_70058	RsLEA89	LEA2	2.2	MNLVNKAKGYVADKVTNMKKPEASIKDVDLKDVSREGVTYLAKVCVHNPYDVSVPVCDIKYCLKSANREIASGNVPDPGSLKGNDDTMLDVGIKVANSVLMSLIKDIGSDWDVDYMLEIKLIVDLPVFGNITLPLTQKGEMKLPTFSDLFK	CAA3004067.1	late embryogenesis abundant	Olea europaea subsp. europaea	Late embryogenesis abundant protein Lea14-like (IPR045043)	LEA_2 InterPro domain IPR004850	lea_2	LEA2	1	43	139	96	n.a.	n.a.	n.a.	PF03168	Late embryogenesis abundant protein	2e-13	PTHR31459:SF19	DESICCATION-RELATED PROTEIN LEA14-RELATED	2.5e-67	LEA14-like, 100%	151	3.31126	0.662252	5.96026	0.662252	4.63576	11.9205	9.93377	5.96026	6.62252	1.98675	5.29801	3.31126	10.596	1.3245	11.2583	3.97351	0.662252	5.96026	3.97351	1.98675	5.39	26
	Rs_77693	RsLEA92	LEA2	2.2	MDLVDKAKHFVADKVANMKKPEATITDVDLKDVNRNGITYLAKVSVKNPYGVSIPICDIKYLLKSVDRVIASGEIPDPGSLKGNDDTMLDVGIKVPHSVLVSLIKDIGADWDIDYVLEIKLVVDLPIVGNLTIPLSQKGEMKLPTFADLFK	XP_012481600.1	PREDICTED: late embryogenesis abundant protein Lea14-A	Gossypium raimondii	Late embryogenesis abundant protein Lea14-like (IPR045043)	LEA_2 InterPro domain IPR004851	lea_2	LEA2	1	43	139	96	n.a.	n.a.	n.a.	PF03168	Late embryogenesis abundant protein	1.1e-15	PTHR31459:SF19	DESICCATION-RELATED PROTEIN LEA14-RELATED		putative late embryogenesis abundant protein, LEA14-like 100 %	151	2.64901	1.3245	5.96026	0.662252	5.29801	11.9205	10.596	9.27152	5.29801	0.662252	5.96026	2.64901	11.9205	1.3245	11.2583	3.97351	0.662252	3.97351	2.64901	1.98675	5.33	27
	Rs_77694	RsLEA94	LEA2	2.2	MDLVDKAKHFVADKVANMKKPEAMITDVDLKDVGRNGITYLAKVSVKNPYGVSIPICDIKYLLKSVDRVIASGEIPDPGSLKGNGDTMLDVGIKVPHSVLVSLIKDIGADWDIDYVLEIKLIVDLPVVGNITIPLSQKGEMKLPTFADLFK	XP_012481600.1	PREDICTED: late embryogenesis abundant protein Lea14-A	Gossypium raimondii	Late embryogenesis abundant protein Lea14-like (IPR045043)	LEA_2 InterPro domain IPR004852	lea_2	LEA2	1	43	139	96	n.a.	n.a.	n.a.	PF03168	Late embryogenesis abundant protein	4.2e-16	PTHR31459:SF19	DESICCATION-RELATED PROTEIN LEA14-RELATED	5.5e-73	putative late embryogenesis abundant protein, LEA14-like 100 %	151	2.64901	1.3245	7.28477	0.662252	5.29801	11.9205	9.93377	9.93377	5.29801	0.662252	5.96026	2.64901	11.2583	1.3245	11.2583	3.31126	0.662252	3.31126	3.31126	1.98675	5.64	26
	Rs_4606	RsLEA105	LEA2	2.3	RITIPYAAIPSNHTKNRINIEIMAEKQQQQGYPLAPPMTLPRSDIESAANHQSERAMKKKTRMKCLCYIAAFIVLQTIVIVVLSLVFLRLKTPKVRLEDVMVDNSGNGIARFSARVTIKNNNYGRYKFDSALAIIRSGNEVLGRVTIPEARAGARSTKRIYVVGDLTTSPADASLAVSVAANLRGKVELLRVIKRKKSADMSCTMNINLPTNSVRDLTCK	XP_027155369.1	late embryogenesis abundant protein At1g64065-like	Coffea eugenioides	None predicted		other	no hits	0	n.a.	n.a.	n.a.	n.a.	n.a.	n.a.	PF05913	DUF871 C-terminal domain	0.13	PTHR31852:SF132	LEA_2 DOMAIN-CONTAINING PROTEIN	2.4e-45	putative late embryogenesis abundant protein, LEA14-like 98.3 %	220	2.72727	0.909091	4.09091	0	10	8.18182	8.18182	8.63636	7.27273	1.81818	4.54545	3.63636	3.63636	8.63636	7.27273	6.36364	2.72727	6.36364	3.18182	1.81818	10.23	23
	Rs_4607	RsLEA113	LEA2	2.3	RITIPYAAIPSNHTKNRINIEIMAEKQQQQGYPLAPPMTLPRSDIESAANHQSERAMKKKTRMKCLCYIAAFIVLQTIVIVVLSLVFLRLKTPKVRLEDVMVDNSGNGIATFSARVTIKNNNYGRYKFDSALAIITSGNGVLGRVGIPEARAGARSTKRIYVVGDLTTSPANASLAVSVAANLRGKVELLRVIKRKKSADMSCTMNIDLPTNSVRDLTCK	XP_027155369.1	late embryogenesis abundant protein At1g64065-like	Coffea eugenioides	None predicted		other	no hits	0	n.a.	n.a.	n.a.	n.a.	n.a.	n.a.	PF05913	DUF871 C-terminal domain	0.36	PTHR31852:SF132	LEA_2 DOMAIN-CONTAINING PROTEIN	5.5e-45	putative late embryogenesis abundant protein, LEA14-like 98.9 %	220	2.72727	0.909091	5	0	10	8.18182	8.18182	8.63636	7.27273	1.81818	4.54545	3.18182	3.63636	7.72727	7.27273	6.81818	2.72727	6.36364	3.18182	1.81818	10.16	22
	Rs_67899	RsLEA114	LEA2	2.3	MAEKQQQQGYPLAPPMTLPRSDIESAANHQSERAMKKKTRMKCLCYIAAFIVLQTIVIVVLSLVFLRLKTPKVRLEDVMVDNSGNGIARFSARVTIKNNNYGRYKFDSALAIIRSGNEVLGRVTIPEARAGARSTKRIYVVGDLTTSPADASLAVSVAANLRGKVELLRVIKRKKSADMSCTMNINLPTNSVRDLTCK	XP_027155369.1	late embryogenesis abundant protein At1g64065-like	Coffea eugenioides	None predicted		lea_2i	no hits	0	n.a.	n.a.	n.a.	n.a.	n.a.	n.a.	PF03168	Late embryogenesis abundant protein	0.023	PTHR31852:SF132	LEA_2 DOMAIN-CONTAINING PROTEIN	2.2e-45	putative late embryogenesis abundant protein, LEA14-like 98.7%	198	2.52525	0.505051	4.54545	0	10.101	9.09091	9.09091	6.56566	7.57576	2.0202	4.0404	3.53535	4.0404	8.58586	7.57576	6.06061	3.0303	5.55556	3.53535	2.0202	10.18	24
	Rs_67902	RsLEA115	LEA2	2.3	MAEKQQQQGYPLAPPMTLPRSDIESAANHQSERAMKKKTRMKCLCYIAAFIVLQTIVIVVLSLVFLRLKTPKVRLEDVMVDNSGNGIATFSARVTIKNNNYGRYKFDSALAIITSGNGVLGRVGIPEARAGARSTKRIYVVGDLTTSPANASLAVSVAANLRGKVELLRVIKRKKSADMSCTMNIDLPTNSVRDLTCK	XP_027155369.1	late embryogenesis abundant protein At1g64065-like	Coffea eugenioides	None predicted		other	no hits	0	n.a.	n.a.	n.a.	n.a.	n.a.	n.a.	PF05913	DUF871 C-terminal domain	0.3	PTHR31852:SF132	LEA_2 DOMAIN-CONTAINING PROTEIN	4.6e-45	putative late embryogenesis abundant protein, LEA14-like 98.6%	198	2.52525	0.505051	5.55556	0	10.101	9.09091	9.09091	6.56566	7.57576	2.0202	4.0404	3.0303	4.0404	7.57576	7.57576	6.56566	3.0303	5.55556	3.53535	2.0202	10.1	22
	Rs_67901	RsLEA117	LEA2	2.3	MAEKQQQGYPLAPPMTLPRSDIESAANHQSERAMKKKTRMKCLCYIAAFIVLQTIVIVVLSLVFLRLKTPKVRLEDVMVDNSGNGIATFSARVTIKNNNYGRYKFDSALAIITSGNGVLGRVGIPEARAGARSTKRIYVVGDLTTSPANASLAVSVAANLRGKVELLRVIKRKKSADMSCTMNIDLPTNSVRDLTCK	XP_027155369.1	late embryogenesis abundant protein At1g64065-like	Coffea eugenioides	None predicted		other	no hits	0	n.a.	n.a.	n.a.	n.a.	n.a.	n.a.	PF05913	DUF871 C-terminal domain	0.3	PTHR31852:SF132	LEA_2 DOMAIN-CONTAINING PROTEIN	4.6e-45	putative late embryogenesis abundant protein, LEA14-like 98.7%	197	2.53807	0.507614	5.58376	0	10.1523	9.13706	9.13706	6.59898	7.61421	2.03046	4.06091	3.04569	4.06091	7.61421	7.61421	6.59898	2.53807	5.58376	3.5533	2.03046	10.1	22
	Rs_67900	RsLEA119	LEA2	2.3	MAEKQQQGYPLAPPMTLPRSDIESAANHQSERAMKKKTRMKCLCYIAAFIVLQTIVIVVLSLVFLRLKTPKVRLEDVMVDNSGNGIARFSARVTIKNNNYGRYKFDSALAIIRSGNEVLGRVTIPEARAGARSTKRIYVVGDLTTSPADASLAVSVAANLRGKVELLRVIKRKKSADMSCTMNINLPTNSVRDLTCK	XP_027155369.1	late embryogenesis abundant protein At1g64065-like	Coffea eugenioides	None predicted		lea_2i	no hits	0	n.a.	n.a.	n.a.	n.a.	n.a.	n.a.	PF03168	Late embryogenesis abundant protein	0.023	PTHR31852:SF132	LEA_2 DOMAIN-CONTAINING PROTEIN	2.2e-45	putative late embryogenesis abundant protein, LEA14-like 98.7%	197	2.53807	0.507614	4.56853	0	10.1523	9.13706	9.13706	6.59898	7.61421	2.03046	4.06091	3.5533	4.06091	8.62944	7.61421	6.09137	2.53807	5.58376	3.5533	2.03046	10.18	24
	Rs_5369	RsLEA12	LEA2	2.3	MEVESLPLASKEHKTRKRRRRRNICLCVIAVILGLGLLFLILGITVFKAKRPTTTVDSITLSDVDFSVDVLPPRVSLNLTLDADVTVRNPNRIAFKYSDSTCYLRYKGNDVGEVPIPAGYIGARDTRGLNLTLTLMADRLLSNSGFYSDVVSGTLPLQTYIRIPGKVRILFNIHVVSYSTCDLEIDVRNRSIANQACHYKNKL	CAA2955559.1	late embryogenesis abundant At1g64065	Olea europaea subsp. europaea	None predicted	LEA_2 InterPro domain IPR004856	lea_2	LEA2	1	84	180	96	n.a.	n.a.	n.a.	PF03168	Late embryogenesis abundant protein	7.7e-13	PTHR31852:SF197	LEA_2 DOMAIN-CONTAINING PROTEIN	2.9e-67	LEA14-like, 98.7%	203	3.94089	1.47783	5.41872	0	4.92611	9.35961	12.8079	7.38916	7.38916	2.46305	4.4335	2.46305	6.40394	8.867	4.92611	7.38916	0.985222	5.41872	0.985222	2.95567	9.58	23
	Rs_188263	RsLEA120	LEA2	2.3	EVNQMNENQNLRRSNHNHPQHDKSNAGRANLASCVVATVFLLAIAAAAVAVYFFVFKPKQPEIAVNAVQFPTFSISNGTVNFEFFQYLTVTNPNRDEFSHYDSSLQLVYSGLPVGIVFIPAGRIGGGGSQRISAKFDLQKYPLSSPSKAAIGDGNDGVPAGGLTSRESENFG	GER48676.1	late embryogenesis abundant protein	Striga asiatica	None predicted		lea_2i	no hits	0	n.a.	n.a.	n.a.	n.a.	n.a.	n.a.	PF03168	Late embryogenesis abundant protein	2.7e-05	PTHR31852:SF189	LEA_2 DOMAIN-CONTAINING PROTEIN	1.2e-56	putative late embryogenesis2 abundant (lea) protein at2g46140.1, 98.5%	172	2.90698	2.32558	8.72093	0	9.88372	8.72093	6.39535	4.65116	9.30233	0.581395	5.81395	4.06977	3.48837	4.06977	3.48837	3.48837	5.23256	8.72093	0.581395	7.55814	7.17	15
	Rs_6518	RsLEA18	LEA2	2.3	APRNLTSRPARAAAPTTNGNRHHHYPPANNSSSSLATFRGCCCCLFLLFSFLALLVLAVILVIVLAVKPKKPEFDLQQVGVQYMGINPTTASSAVVSLNIRMLFSAANDNKVGIKYGESRFTVMYRGIPLGRGTIPAFYQPAHSVKRVETTIAVDRVNLLQADASDLVRDASLNDRVELRVVGDVGAKIRILSFNSPEVQVSVDCSIAISPRKQTLISKQCGFDGLSV	GFY89192.1	late embryogenesis abundant (LEA) hydroxyproline-rich glycoprotein family	Actinidia rufa	None predicted	LEA_2 InterPro domain IPR004856	lea_2	LEA2	1	103	205	102	n.a.	n.a.	n.a.	PF03168	Late embryogenesis abundant protein	4.7e-14	PTHR31234:SF52	LEA_2 DOMAIN-CONTAINING PROTEIN	4.2e-105	LEA14-like, 98.6%	228	2.19298	1.75439	5.70175	0	9.64912	10.5263	10.0877	5.70175	9.21053	2.63158	5.70175	2.19298	4.38596	7.01754	3.94737	4.82456	3.50877	5.26316	1.31579	4.38596	9.62	18
	Rs_9045	RsLEA213	LEA2	2.3	MTAAKDSDTSSVHRPLLSETQTQPQPQPQYVFVLPPYPPPNHHRLLRKSCRRGIISCATVLIFLAAALYLLWPFDPELSVVRIRLDRLHFHMHPEVSIDVTLNLTVRIRNQDFYSIQYDSSVVSIGYRGKKLGDVTSDGGNITARASSYVNATLQLERVEIMSDVILLLEDLAKGEIMFDTEMHISGKLRVFFFDLPLKTKLSCEIVADTHKQTIYRQSCYSEAHEEK	GER48363.1	late embryogenesis abundant protein, partial	Striga asiatica	None predicted	LEA_2 InterPro domain IPR004857	lea_2	LEA2	1	105	204	99	n.a.	n.a.	n.a.	PF03168	Late embryogenesis abundant protein	6e-09	PTHR31234:SF4	LEA HYDROXYPROLINE-RICH GLYCOPROTEIN FAMILY, WHY DOMAIN-CONTAINING PROTEIN	3.9e-70	putative late embryogenesis abundant protein, LEA14-like 98.7%	228	3.94737	3.94737	3.50877	0.438596	5.26316	7.45614	11.4035	6.57895	8.77193	1.75439	5.70175	5.26316	6.14035	6.57895	4.38596	6.14035	4.38596	2.19298	2.19298	3.94737	6.75	22
	Rs_9046	RsLEA214	LEA2	2.3	MTAAKDSDTSSVHRPLLSETQTQPQPQPQYVFVLPPYPPPNHHRLLRKSCRRGIISCATVLIFLAAALYLLWPFDPELSVVRIRLDRLHFHMHPEVSIDVTLNLTVRIRNQDFYSIQYDSSVVSIGYRGKKLGDVTSDGGNITARASSYVNATLQLERVEIMSDVILLLEDLAKGEIMFDTEMHISGKLMVFFFDLPLKTKLSCEIVADTHKQTIYRQSCYPEAYEEK	GER48363.1	late embryogenesis abundant protein, partial	Striga asiatica	None predicted	LEA_2 InterPro domain IPR004858	lea_2	LEA2	1	105	204	99	n.a.	n.a.	n.a.	PF03168	Late embryogenesis abundant protein	2.3e-08	PTHR31234:SF4	LEA HYDROXYPROLINE-RICH GLYCOPROTEIN FAMILY, WHY DOMAIN-CONTAINING PROTEIN	4.4e-70	putative late embryogenesis abundant protein, LEA14-like 98.8%	228	4.38596	3.50877	3.50877	0.438596	5.26316	7.45614	11.4035	6.57895	8.33333	1.75439	6.14035	5.26316	6.14035	6.14035	4.38596	6.14035	4.38596	2.19298	2.63158	3.94737	6.44	22
	Rs_119950	RsLEA216	LEA2	2.3	RTFILDHPLVMAATERHNTSSFHEPLLSESHPQSPQQYVDVLPPSYQRGLCRRSYSCGVIFISILIVAALVLLWPSRPKLSVVHVSLDHLSFNTLPKISLDVTLNLTVSVRNPDFYSIEYDWVNVTIGYRGNTLGNVTSEGGRVKARSSSYVNATLDLDAVGILSDAASLVEDVAEGEITFVTESKIGGMLRVFFFELPLEATISCEVIANTSNHTIASQNCYS	GER48363.1	late embryogenesis abundant protein, partial	Striga asiatica	None predicted	LEA_2 InterPro domain IPR004859	lea_2	LEA2	1	107	204	97	n.a.	n.a.	n.a.	PF03168	Late embryogenesis abundant protein	2.6e-10	PTHR31852:SF119	LEA_2 DOMAIN-CONTAINING PROTEIN	2.3e-62	putative late embryogenesis abundant protein, LEA14-like 97.2%	224	3.57143	3.125	4.91071	0.892857	5.80357	10.2679	11.1607	6.25	12.0536	1.78571	4.91071	5.35714	4.46429	4.91071	1.78571	6.69643	2.23214	4.91071	0.892857	4.01786	5.43	17
	Rs_131412	RsLEA220	LEA2	2.3	PKPHLESPLNMTSRPALAAAPTTNGNHHHHYPPANNSSSSLATFRGCCCCLFLLFSFLALLVLAVILVIVLAVKPKKPEFDLQQVGVQYMGINPTTASSAVVSLNIRMLFSAANDNKVGIKYGESRFTVMYRGIPLGRGTIPAFYQPAHSVKRVETTIAVDRVNLLQADASDLVRDASLNDRVELRVVGDVGAKIRILSFNSPEVQVSVDCSIAISPRKQTLISKQCGFDGLSV	GFY89192.1	late embryogenesis abundant (LEA) hydroxyproline-rich glycoprotein family	Actinidia rufa	None predicted	LEA_2 InterPro domain IPR004860	lea_2	LEA2	1	109	211	102	n.a.	n.a.	n.a.	PF03168	Late embryogenesis abundant protein	5e-14	PTHR31234:SF52	LEA_2 DOMAIN-CONTAINING PROTEIN	1.3e-105	putative late embryogenesis abundant protein, LEA14-like 98.5%	234	2.13675	2.5641	5.55556	0	8.97436	10.2564	10.6838	5.55556	9.40171	2.5641	6.41026	2.5641	4.2735	5.55556	4.2735	4.70085	3.4188	5.12821	1.7094	4.2735	9.25	17
	Rs_3159	RsLEA224	LEA2	2.3	MAATERHDMSSFNQPLLSESHPQSTQYVDVLPPYPPIHHRGLRLKSRRYGVISCSFISIFLVAALVLLWPSRPNLSIVHVSLDHLSFNTLPKISLDVTLNLTVSVRNPDFYSIEYDWVNVTIGYRGNTLGNVTSEGGRVKARSSSYVNATLDLDAVGILSDAASLVEDVAEGEITFVTESKIGGMLRVFFFELPLEATISCEVIANTSNHTIASQNCYY	GER48363.1	late embryogenesis abundant protein, partial	Striga asiatica	None predicted	LEA_2 InterPro domain IPR004861	lea_2	LEA2	1	102	199	97	n.a.	n.a.	n.a.	PF03168	Late embryogenesis abundant protein	2.4e-10	PTHR31852:SF119	LEA_2 DOMAIN-CONTAINING PROTEIN	3.3e-62	putative late embryogenesis abundant protein, LEA14-like 98.3 %	219	4.10959	3.19635	5.02283	0.913242	5.93607	9.58904	10.9589	6.39269	11.8721	1.36986	5.02283	5.02283	4.56621	5.02283	1.82648	6.39269	1.82648	5.47945	1.36986	4.10959	5.58	16
	Rs_3160	RsLEA225	LEA2	2.3	MAATERHDMSSFNQPLLSESHPQSTQYVDVLPPYPPIHHRGLRLKSRRYGVISCSFISIFLVAALVLLWPSRPNLSIVHVSLDHLSFNTLPKISLDVTLNLTVSVRNPDFYSIEYDWVNVTIGYRGNTLGNVTSEGGRVKARSSSYVNATLDLDAVGILSDAASLVEDVAEGEITFVTESKIGGMLRVFFFELPLEATISCEVIANTSNHTIASQNCYS	GER48363.1	late embryogenesis abundant protein, partial	Striga asiatica	None predicted	LEA_2 InterPro domain IPR004862	lea_2	LEA2	1	102	199	97	n.a.	n.a.	n.a.	PF03168	Late embryogenesis abundant protein	2.4e-10	PTHR31852:SF119	LEA_2 DOMAIN-CONTAINING PROTEIN	2.6e-62	putative late embryogenesis abundant protein, LEA14-like 98.9 %	219	3.65297	3.19635	5.02283	0.913242	5.93607	9.58904	10.9589	6.39269	12.3288	1.36986	5.02283	5.02283	4.56621	5.02283	1.82648	6.39269	1.82648	5.47945	1.36986	4.10959	5.58	16
	Rs_119239	RsLEA226	LEA2	2.3	DTSSFHQPLLSETQPQTQYIFVLPPYPPPNDHRLLRKSCRRSLISCATVLIFLAAALYLLWPFDPELSVVRLRLDRLHFHMRPEVSIDVTLNLTVRIRNQDFYSLQYDSSVVSIGYRGKKLGDVTSDGGNITARASSYVNATLQLERVEIMSDVIMLLEDLAKGEIMFDTEMHISGKLRVFFFDLLLKTKLSCEIVADTHKQTIYRQSCYSEAHEEK	GER48363.1	late embryogenesis abundant protein, partial	Striga asiatica	None predicted	LEA_2 InterPro domain IPR004863	lea_2	LEA2	1	94	194	100	n.a.	n.a.	n.a.	PF03168	Late embryogenesis abundant protein	2.2e-08	PTHR31234:SF4	LEA HYDROXYPROLINE-RICH GLYCOPROTEIN FAMILY, WHY DOMAIN-CONTAINING PROTEIN	2.9e-70	putative late embryogenesis abundant protein, LEA14-like 98.72%	217	4.14747	3.22581	3.22581	0.460829	4.60829	6.91244	13.3641	5.99078	9.21659	1.84332	4.60829	5.52995	6.45161	6.91244	4.14747	5.99078	4.14747	2.30415	2.30415	4.60829	6.41	23
	Rs_190630	RsLEA227	LEA2	2.3	DTSSFHQPLLSETQPQTQYIFVLPPYPPPNDHRLLRKSCRRGIICCATVLIFLAASLYLFWPLDPELSIVRLRIDRLQFHMRPKVSIDATLNLTVRVRNQDFYSVEYDSLVVSIGYRGKKLGDVRSNGGNVTARASSYVNATLQLERVEIIGEVILLLEDLAKGEIMFDTETQISGKLRVFFFDLPLKTKISCEVVTDTRNQTVYRQSCSSEVPEEK	GER48363.1	late embryogenesis abundant protein, partial	Striga asiatica	None predicted	LEA_2 InterPro domain IPR004864	lea_2	LEA2	1	94	193	99	n.a.	n.a.	n.a.	PF03168	Late embryogenesis abundant protein	2.3e-09	PTHR31852:SF119	LEA_2 DOMAIN-CONTAINING PROTEIN	1.2e-68	LEA14-like, 98.6%	217	3.68664	1.38249	4.14747	0.460829	3.68664	8.75576	11.9816	6.45161	8.29493	2.30415	5.52995	5.99078	5.52995	7.8341	4.14747	6.45161	4.60829	3.22581	0.921659	4.60829	7.79	24
	Rs_135314	RsLEA229	LEA2	2.3	DTSSFHQPLLSETQPQTQYIFVLPPYPPPNDHRLLRKSCRRSLISCATVLIFLAAALYLLWPFDPELSVVRLRLDRLHFHMRPEVSIDVTLNLTVRIRNQDFYSLQYDSSVVSIGYRGKKLGDVTSDGGNITARASSYVNATLQLERVEIMSDVIMLLEDLAKGEIMFDTEMHISGKLRVFFFDLPLKTKLSCEIVADTHKQTIYRQSCYPEAYEEK	GER48363.1	late embryogenesis abundant protein, partial	Striga asiatica	None predicted	LEA_2 InterPro domain IPR004865	lea_2	LEA2	1	94	193	99	n.a.	n.a.	n.a.	PF03168	Late embryogenesis abundant protein	9.5e-09	PTHR31234:SF4	LEA HYDROXYPROLINE-RICH GLYCOPROTEIN FAMILY, WHY DOMAIN-CONTAINING PROTEIN	8.3e-71	putative late embryogenesis abundant protein, LEA14-like 98.8%	217	4.60829	2.76498	3.22581	0.460829	4.60829	6.91244	12.9032	5.99078	8.75576	1.84332	5.52995	5.52995	6.45161	6.91244	4.14747	5.99078	4.14747	2.30415	2.30415	4.60829	6.33	23
	Rs_118201	RsLEA230	LEA2	2.3	FSKLYHKQTHRRLMEVESLPLASKEHKTRKRRRRRNICLCVIAVILGLGLLFLILGLTVFKAKRPTTTVDSITLSDVDFSVDVIGLRVSLNLTLDADVTVRNPNRIAFKYSDATCYLRYKGNDVGEVPIPAGKIGARDTRGLNVTLTLMADRLLSNPGFYSDVVSGTLPLQTYIRISGKVRILFNIHVVSYSTCDLEIDVRNRSIANQACHYKNKL	CAA2955559.1	late embryogenesis abundant At1g64065	Olea europaea subsp. Europaea	None predicted		lea_2	LEA2	1	97	190	93	n.a.	n.a.	n.a.	PF03168	Late embryogenesis abundant protein	3.6e-13	PTHR31852:SF197	LEA_2 DOMAIN-CONTAINING PROTEIN	5.8e-67	putative late embryogenesis abundant protein, LEA14-like 97.2%	216	3.7037	2.31481	5.55556	0	5.09259	9.25926	12.963	6.94444	6.94444	2.31481	3.24074	2.31481	6.01852	9.25926	6.01852	7.40741	1.38889	5.09259	0.925926	3.24074	9.91	24
	Rs_127838	RsLEA233	LEA2	2.3	TIPNNSEIPQIPLTKSTQKQQNQGLLRNQQNPHPYKTQSTPPQLPPTKIPMAKERKFSWGSALVGAAAAAATAMMITAKPRDPTFHLISIDLTSFKFNFPVLDAETILTVHVTNPNVVSINYSDTTMSIFYAGSLLGSAPVQAGSQPPRSCQLLRLPARLSGLQLAQHGKKFLSDVGQREMVLDSTVDIRGAAKVMWWNHKFKVHVDSHVIVDPVFLDVIDQENKSRLEVFVKS	CAA2981728.1	late embryogenesis abundant hydroxyproline-rich glyco	Olea europaea subsp. europaea	None predicted	LEA_2 InterPro domain IPR004863	lea_2	LEA2	1	109	210	101	n.a.	n.a.	n.a.	PF03168	Late embryogenesis abundant protein	4.7e-13	PTHR31852:SF7	LEA HYDROXYPROLINE-RICH GLYCOPROTEIN FAMILY, WHY DOMAIN-CONTAINING PROTEIN	2e-68	putative late embryogenesis abundant protein, LEA14-like 98.9%	234	1.28205	2.99145	4.2735	1.28205	7.69231	8.11966	8.97436	5.55556	8.54701	0.42735	8.11966	2.5641	4.70085	3.84615	6.41026	6.83761	6.83761	4.70085	2.5641	4.2735	9.6	18
	Rs_2060	RsLEA255	LEA2	2.3	RFFLLKSDPPSPFPLLYEILMAPKEQEIPIIQPAPANGHAHRDTESVATVASHDAGEQRKNIRQKCLLYIILFIIFQSAVIAAFTLTILKIRTPKLSVLPTTFHDFDLDNSTTKPIFRARLNVELRVKNPNFGRFKYETTTVYFTYRGTSIGEALVGESYAKWKSTRRFVAAVNLDFSGARSDPRLGSDVNDGVVPISSHAGLRGRVDLLYVMRKRKTGDMNCSMEILIATRQLGNIVSS	CAA2974331.1	late embryogenesis abundant At1g64065-like	Olea europaea subsp. europaea	None predicted	LEA_2 InterPro domain IPR004864	lea_2	LEA2	1	124	225	101	n.a.	n.a.	n.a.	PF03168	Late embryogenesis abundant protein	1.9e-08	PTHR31852:SF179	LEA_2 DOMAIN-CONTAINING PROTEIN	5.4e-65	putative late embryogenesis abundant protein, LEA14-like 98.8 %	240	2.91667	2.08333	5.41667	0.416667	7.5	6.66667	9.58333	7.5	7.5	0.833333	5.83333	4.16667	5	7.91667	5.41667	7.08333	2.5	4.16667	1.66667	5.83333	9.75	22
	Rs_171129	RsLEA256	LEA2	2.3	KNPSLFFLEALKKPLGTEHFPSMGNSWSLFLVEAAVVLATALLMIVKPRDPTFRLISIALTSFKLNFPVVDAEAMLTAEVANPNIVPIKYSATTMSIFYDGNLIGSAPVDAGSQAARSSQVLRLPARLDGLKLAKQGTKFLSDVTKREMVLDSTVDIEGDAKVMFFNHKFKVHLDSHVIVDPVFLDVKDQDNKSHAEIIALPSTPLIIFIIDKALA	CAA2981728.1	late embryogenesis abundant hydroxyproline-rich glyco	Olea europaea subsp. europaea	None predicted	LEA_2 InterPro domain IPR004865	lea_2	LEA2	1	77	178	101	n.a.	n.a.	n.a.	PF03168	Late embryogenesis abundant protein	4.4e-13	PTHR31852:SF7	LEA HYDROXYPROLINE-RICH GLYCOPROTEIN FAMILY, WHY DOMAIN-CONTAINING PROTEIN	1.4e-57	LEA14-like, 98.8%	216	0.925926	2.31481	3.7037	0.462963	10.1852	8.7963	12.037	6.94444	7.87037	0	6.01852	3.7037	6.94444	2.77778	7.40741	5.09259	1.85185	3.7037	2.77778	6.48148	6.58	21
	Rs_171133	RsLEA259	LEA2	2.3	KNPSLFFLEALKKPLGTEHFPSMGNSWSLFLVEAAVVLATALLMIVKPRDPTFRLISIALTSFKLNFPVVDAEAMLTAEVANPNIVPIKYSATTMSIFYDGNLIGSAPVDAGSQAARSSQVLRLPARLDGLKLAKQGTKFLSDVTKREMVLDSTVDIEGDAKVMFFNHKFKVHLDSHVIVDPVFLDVKDQDNKSQLDLFNL	KAA0061714.1	late embryogenesis abundant hydroxyproline-rich glycoprotein	Cucumis melo var. makuwa	None predicted	LEA_2 InterPro domain IPR004866	lea_2	LEA2	1	77	178	101	n.a.	n.a.	n.a.	PF03168	Late embryogenesis abundant protein	3.6e-13	PTHR31852:SF7	LEA HYDROXYPROLINE-RICH GLYCOPROTEIN FAMILY, WHY DOMAIN-CONTAINING PROTEIN	1e-57	LEA14-like, 98.6%	201	0.995025	1.99005	3.9801	0.497512	8.95522	9.45274	12.9353	4.47761	7.9602	0	5.47264	3.48259	7.46269	2.98507	7.46269	4.97512	2.48756	4.47761	2.98507	6.96517	6.48	21
	Rs_137220	RsLEA260	LEA2	2.3	PRVLRKSCHRGIICCATVLIFLAASLYLLWPLDPELSIVRLRFDRLQFHVRPKVSIDATLNLTVRVRNQDFYSVEYDSLVVSIGYRGKKLGDVTSNGGNVTARASSYVNATLQLERVEIIGDVILLLEDLAKGEIMFDTETQISGKLRVFFFDLPLKTKISCEVVTDTRNQTVYRQSCSSEVNLTCYSLHHVLERSSFN	GER48363.1	late embryogenesis abundant protein, partial	Striga asiatica	None predicted	LEA_2 InterPro domain IPR004867	lea_2	LEA2	1	63	162	99	n.a.	n.a.	n.a.	PF03168	Late embryogenesis abundant protein	1.3e-09	PTHR31852:SF119	LEA_2 DOMAIN-CONTAINING PROTEIN	1.8e-67	putative late embryogenesis abundant protein, LEA14-like 99.2%	199	3.51759	2.01005	4.52261	0.502513	4.0201	10.5528	13.0653	6.03015	9.04523	3.01508	2.51256	5.02513	5.52764	8.0402	4.0201	6.53266	3.01508	4.0201	0.502513	4.52261	8.62	23
	Rs_121097	RsLEA261	LEA2	2.3	VLQRSVFFFFLKPVRTLPSMGNSWSLFLVEAAVVLAAALLMIVKPRDPTFRLISIKLNSFKLNFPVVDAEAILTAEVTNPNIVPIKYSDTTISIFYDGNLIGSAPVDAGSQGARSSQVLRLPARLDGLKLAKQGTKFLSDVAKREMVLDSTVDIEGDAKVMCFNHKFKVHLDSHVIVDPVFLDVKDQDNKSQLDLFNL	KAA0061714.1	late embryogenesis abundant hydroxyproline-rich glycoprotein	Cucumis melo var. makuwa	None predicted	LEA_2 InterPro domain IPR004868	lea_2	LEA2	1	74	174	100	n.a.	n.a.	n.a.	PF03168	Late embryogenesis abundant protein	2.6e-13	PTHR31852:SF7	LEA HYDROXYPROLINE-RICH GLYCOPROTEIN FAMILY, WHY DOMAIN-CONTAINING PROTEIN	3e-57	putative late embryogenesis abundant protein,, LEA14-like 98.9%	198	1.0101	1.51515	4.0404	0.505051	7.57576	11.1111	12.6263	5.55556	8.08081	0.505051	5.05051	2.52525	8.08081	4.0404	7.07071	4.0404	3.0303	4.54545	2.0202	7.07071	8	22
	Rs_110370	RsLEA262	LEA2	2.3	QNPTLIKPLGTEHFPSMGNSWSLFLVEAAVVLAAALLMIVKPRDPIFRLISIALTSFKLNFPVVDAEAMLTAEVTNPNIVPIKYSDTTMSIFYDGNLIGSAPVGAGSQPARSSQVLRLPARLDGLKLAKQGTKFLSDVTKREMVLDSTVDIEGDAKVMCFNHKFKVHLDSHVIVDPVFLDVKDQDNKSQLDLFNL	AII99862.1	late embryogenesis abundant protein	Cicer arietinum	None predicted	LEA_2 InterPro domain IPR004869	lea_2	LEA2	1	71	171	100	n.a.	n.a.	n.a.	PF03168	Late embryogenesis abundant protein	5.4e-14	PTHR31852:SF7	LEA HYDROXYPROLINE-RICH GLYCOPROTEIN FAMILY, WHY DOMAIN-CONTAINING PROTEIN	6.4e-58	LEA14-like, 98.8%	195	1.02564	2.05128	4.61538	0.512821	7.69231	9.74359	12.3077	5.64103	7.69231	0.512821	6.15385	3.07692	7.69231	3.07692	6.66667	5.12821	3.07692	4.61538	3.07692	5.64103	6.08	21
	Rs_183071	RsLEA264	LEA2	2.3	DTSSFHQPLLSETQPQTQYIFVLPPYPPPNDHRLLRKSCRRSLISCATVLIFLAAALYLLWPFDPELSVVRLRLDRLHFHMRPEVSIDVTLNLTVRIRNQDFYSLQYDSSVVSIGYRGKKLGDVTSDGGNITARASSYVNATLQLERVEIMSDVIMLLEDLAKGEIMFDTEMHISGKLRVFFFDLPLKS	GER48363.1	late embryogenesis abundant protein, partial	Striga asiatica	None predicted	LEA_2 InterPro domain IPR004870	lea_2	LEA2	1	94	189	95	n.a.	n.a.	n.a.	PF03168	Late embryogenesis abundant protein	1.4e-08	PTHR31234:SF7	LEA HYDROXYPROLINE-RICH GLYCOPROTEIN FAMILY, WHY DOMAIN-CONTAINING PROTEIN	3e-57	putative late embryogenesis abundant protein, LEA14-like 100%	189	3.7037	2.6455	3.7037	0.529101	4.2328	7.40741	14.2857	5.82011	9.52381	1.0582	5.82011	4.2328	6.87831	7.40741	3.1746	5.29101	3.7037	2.6455	2.6455	5.29101	6.57	22
	Rs_1666	RsLEA268	LEA2	2.3	LAQTQYIFVLPPYPPPNDHRLLRKSCRRGIICCATVLIFLAASLYLFWPLDPELSIVRLRIDRLQFHMRPKVSIDATLNLTVRVRNQDFYSVEYDSLVVSIGYRGKKLGDVTSNGGNVTARASSYVNATLQLERVEIIGEVILLLEDLAKGEIMFDTETQISGKLRVFFFDLPLKTKISCEVVTDTRNQTVYRQSCSSEVPEEK	GER48363.1	late embryogenesis abundant protein, partial	Striga asiatica	None predicted	LEA_2 InterPro domain IPR004871	lea_2	LEA2	1	81	180	99	n.a.	n.a.	n.a.	PF03168	Late embryogenesis abundant protein	1.9e-09	PTHR31852:SF119	LEA_2 DOMAIN-CONTAINING PROTEIN	7.5e-68	putative late embryogenesis abundant protein, LEA14-like 98.8 %	204	3.92157	0.980392	4.41176	0.490196	4.41176	9.31373	12.2549	6.86275	7.35294	2.45098	4.90196	5.88235	5.39216	7.84314	4.41176	6.37255	3.92157	3.43137	0.980392	4.41176	8.29	24
	Rs_194495	RsLEA270	LEA2	2.3	PRVLRKSCHRGIICCATVLIFLAASLYLLWPLDPELSIVRLRFDRLQFHVRPKVSIDATLNLTVRVRNQDFYSVEYDSLVVSIGYRGKKLGDVTSNGGNVTARASSYVNATLQLERVEIIGDVILLLEDLAKGEIMFDTETQISGKLRVFFFDLPLKVKTSFYQTIEMVK	GER48363.1	late embryogenesis abundant protein, partial	Striga asiatica	None predicted		lea_2	LEA2	1	63	161	98	n.a.	n.a.	n.a.	PF03168	Late embryogenesis abundant protein	6.6e-10	PTHR31852:SF119	LEA_2 DOMAIN-CONTAINING PROTEIN	3.3e-60	LEA14-like, 99.3%	170	3.52941	1.17647	5.29412	0.588235	4.70588	10.5882	13.5294	7.05882	7.05882	1.76471	2.94118	4.70588	5.88235	7.64706	5.29412	5.88235	2.94118	2.94118	1.17647	5.29412	9.06	24
	Rs_5078	RsLEA283	LEA2	2.3	MNENQNPRRSNHNHPQHDKSNAGRANLASCVVATVFLLAIAAAAVAVYFFVFKPKQPEIAVNAVQFPTFSISNGTVNFEFFQYLTVTNPNRDEFSHYDSSLQLVYSGLPVGIVFIPAGRIGGGGSQRISAKFDLQKYPLSSPSKAAIGDGNDGVPAGGLTSMEIETRMKLVGKVRVLKVFMHRVMSGVKCEVMIEATRGTVLGFRC	GER48676.1	late embryogenesis abundant protein	Striga asiatica	None predicted		lea_2	LEA2	1	83	192	109	n.a.	n.a.	n.a.	PF03168	Late embryogenesis abundant protein	9.3e-08	PTHR31852:SF189	LEA_2 DOMAIN-CONTAINING PROTEIN	6.7e-78	putative late embryogenesis abundant protein, LEA14-like 98.5 %	206	2.42718	2.42718	8.73786	0	8.73786	10.6796	6.31068	4.85437	7.76699	1.45631	5.33981	3.8835	2.91262	5.33981	4.85437	4.36893	3.8835	6.31068	2.91262	6.79612	9.51	17
	Rs_106759	RsLEA284	LEA2	2.3	EVNQMNENQNLRRSNHNHPQHDKSNAGRANLASCVVATIFLLAIAAAAVAVYFFVFKPKQPEIAVNAVQFPTFSISNGTVNFEFFQYLTVTNPNRDEFSHYDSSLQLVYSGLPVGIVFIPAGRIGGGGSQRISAKFNLQKYPLSSPSKTAIGDGNDGGTAGGFAAGVTSMEIETRMKLVGKVRVLKVFMHRVMSGVKCEVMIEATRGTVLGFRC	GER48676.1	late embryogenesis abundant protein	Striga asiatica	None predicted	LEA_2 InterPro domain IPR004868	lea_2	LEA2	1	87	200	113	n.a.	n.a.	n.a.	PF03168	Late embryogenesis abundant protein	9.7e-07	PTHR31852:SF189	LEA_2 DOMAIN-CONTAINING PROTEIN	2.2e-77	putative late embryogenesis abundant protein, lea14-like 98.3%	214	2.33645	2.33645	9.34579	0	8.8785	10.2804	6.07477	5.14019	7.47664	1.40187	4.20561	4.20561	2.33645	5.14019	4.6729	5.14019	4.20561	7.00935	2.80374	7.00935	9.51	16
	Rs_145248	RsLEA285	LEA2	2.3	EVNQMNENQNLRRSNHNHPQHDKSNAGRANLASCVVATVFLLAIAAAAVAVYFFVFKPKQPEIAVNAVQFPTFSISNGTVNFEFFQYLTVTNPNRDEFSHYDSSLQLVYSGLPVGIVFIPAGRIGGGGSQRISAKFDLQKYPLSSPSKTAIGDGNDGGPAGGFAAGVTSMEIETRMKLVGKVRVLKVFMHRVMSGVKCEVMIEATRGTVLGFRC	GER48676.1	late embryogenesis abundant protein	Striga asiatica	None predicted	LEA_2 InterPro domain IPR004869	lea_2	LEA2	1	87	200	113	n.a.	n.a.	n.a.	PF03168	Late embryogenesis abundant protein	7.4e-07	PTHR31852:SF189	LEA_2 DOMAIN-CONTAINING PROTEIN	6.8e-78	putative late embryogenesis abundant protein, LEA14-like 98.7%	214	2.33645	2.33645	9.34579	0	8.8785	10.7477	6.07477	4.6729	7.47664	1.40187	4.6729	4.20561	2.80374	5.14019	4.6729	4.6729	4.20561	6.54206	2.80374	7.00935	9.38	17
	Rs_193485	RsLEA291	LEA2	2.3	SCILQRFNSRSDREMGKSHSHTNLASCILAAIFLTLFIAAAFIVYFIVFKPRDPKLTVNAVQLPAFSAANSTVSFTFSQYVTINNPNRAAFTHYDSSLQFLYAGNQVGLLFIPAGMISGGKTQYMAATFSVKSFPLSVPVQKESVGPAVPDGHTGIGFGPRMEVETRLDMAGRVRFLHFFTHRVEARAECSVTIGVTDGSVLGFHC	CAA2955559.1	late embryogenesis abundant At1g64065	Olea europaea subsp. europaea	None predicted	LEA_2 InterPro domain IPR004870	lea_2	LEA2	1	80	190	110	n.a.	n.a.	n.a.	PF03168	Late embryogenesis abundant protein	3.4e-07	PTHR31852:SF189	LEA_2 DOMAIN-CONTAINING PROTEIN	3.4e-71	putative late embryogenesis abundant protein, LEA14-like 98%	206	2.42718	3.39806	7.28155	0	9.70874	8.73786	7.28155	5.33981	9.2233	1.94175	4.85437	2.91262	2.91262	5.33981	2.91262	6.79612	3.39806	3.8835	2.42718	9.2233	9.21	14
	Rs_5079	RsLEA295	LEA2	2.3	MNENQNLRRSNHNHPQHDKSNAGRANLASCVVATVFLLAIAAAAVAVYFFVFKPKQPEIAVNAVQFPTFSISNGTVNFEFFQYLTVTNPNRDEFSHYDSSLQLVYSGLPVGIVFIPAGRIGGGGSQRISAKFDLQKYPLSSPSKAAIGDGNDGVPAGGLTSMEIETRMKLVGKVRVLKVFMHRVMSGVKCEVMIEATRGTVLGFRC	GER48676.1	late embryogenesis abundant protein	Striga asiatica	None predicted	LEA_2 InterPro domain IPR004871	lea_2	LEA2	1	83	192	109	n.a.	n.a.	n.a.	PF03168	Late embryogenesis abundant protein	9.3e-08	PTHR31852:SF189	LEA_2 DOMAIN-CONTAINING PROTEIN	6.7e-78	putative late embryogenesis abundant protein, LEA14-like 98.6 %	206	2.42718	2.42718	8.73786	0	8.73786	10.6796	6.79612	4.85437	7.76699	1.45631	4.85437	3.8835	2.91262	5.33981	4.85437	4.36893	3.8835	6.31068	2.91262	6.79612	9.51	17
	Rs_138912	RsLEA296	LEA2	2.3	EVNQMNENQNLRRSNHNHPQHDKSNAGRANLASCVVATVFLLAIAAAAVAVYFFVFKPKQPEIAVNAVQFPTFSISNGTVNFEFFQYLTVTNPNRDEFSHYDSSLQLVYSGLPVGIVFIPAGRIGGGGSQRISAKFDLQKYPLSSPSKAAIGDGNDGVPAGGLTSMEIETRMKLVGKVRVLKVFMHRVMSGVKCEVMIEATRGTVLGFRC	GER48676.1	late embryogenesis abundant protein	Striga asiatica	None predicted		lea_2	LEA2	1	87	196	109	n.a.	n.a.	n.a.	PF03168	Late embryogenesis abundant protein	9.8e-08	PTHR31852:SF189	LEA_2 DOMAIN-CONTAINING PROTEIN	6.9e-78	putative late embryogenesis abundant protein, LEA14-like 98.9%	210	2.38095	2.38095	8.57143	0	8.57143	10.9524	6.66667	4.7619	7.61905	1.42857	4.7619	4.28571	2.85714	5.2381	4.7619	4.28571	4.28571	6.66667	2.85714	6.66667	9.38	17
	Rs_2059	RsLEA6	LEA2	2.3	RFFLLKSDPPSPFPLLYEILMAPKEQEIPIIQPAPANGHAHRDTESVATVASHDAGEQRKNIRQKCLLYIILFIIFQSAVIAAFTLTILKIRTPKLSVLPTTFHDFDLDNSTTKPIFHTRLNVELRIKNPNFGRFKYETTTIYFTYRGTSIGEALVGESYAKWKSTRRFVAAVDLDFSGARSDPLLGSDLNDGVVPISSHAGLRGRVELLYVMRKRKSSDLNCSMEILIATRQLGNIVSS	CAA2974331.1	late embryogenesis abundant At1g64065-like	Olea europaea subsp. europaea	None predicted		lea_2	LEA2	1	124	225	101	n.a.	n.a.	n.a.	PF03168	Late embryogenesis abundant protein	6.9e-08	PTHR31852:SF179	LEA_2 DOMAIN-CONTAINING PROTEIN	2e-65	LEA14-like, 98%	240	2.91667	2.5	5	0.416667	7.08333	5.41667	10.8333	8.33333	8.33333	0.833333	5.83333	4.58333	5	7.08333	5.41667	7.08333	2.5	3.75	1.25	5.83333	9.46	22
	Rs_138298	RsLEA68	LEA2	2.3	LKSDPPSPFPLLYEILMAPKEQEIPIIQPAPANGHAHRDTESVATVASHDAGEQRKNIRQKCLLYIILFIIFQSAVIAAFTLTILKIRTPKLSVLPTTFHDFDLDNSTTKPIFHTRLNVELRIKNPNFGRFKYETTTIYFTYRGTSIGEALVGESYAKWKSTRRFVAAVDLDFSGARSDPLLGSDLNDGVVPISSHAGLRGRVELLYVMRKRKSSDLNCSMEILIATRQLGNIVSS	CAA2974331.1	late embryogenesis abundant At1g64065-like	Olea europaea subsp. europaea	None predicted	LEA_2 InterPro domain IPR004884	lea_2	LEA2	1	120	221	101	n.a.	n.a.	n.a.	PF03168	Late embryogenesis abundant protein	6.7e-08	PTHR31852:SF179	LEA_2 DOMAIN-CONTAINING PROTEIN	1.9e-65	LEA14-like, 98.3%	236	2.9661	2.54237	5.08475	0.423729	7.20339	5.50847	10.5932	8.47458	8.47458	0.847458	5.9322	4.66102	5.08475	6.77966	5.50847	7.20339	2.54237	3.81356	1.27119	5.08475	9.34	22
	Rs_175141	RsLEA97	LEA2	2.3	NPTKSFLPFNEFLVKSMADKNQGWFALFFTNGSTQIDDDQRKRRRKKCLIYLFLLGTIKAAITILFLLTILKFRTPRFRIRAATFDTFGYSAAAAENPSFNARMHAYLALKNTNFIKYKFPSSDISIYYNGELVGSAFVPGSRARARSTGKWEVVVDLAAVGLIGREQLGSDLRSGVLTLNGRSRLSGRVELLKVLKKKRSTEMDCIIAVDLNQRMVRDLKCK	XP_010662657.1	PREDICTED: late embryogenesis abundant protein At1g64065-like	Vitis vinifera	None predicted	LEA_2 InterPro domain IPR004893	lea_2	LEA2	1	107	207	100	n.a.	n.a.	n.a.	PF03168	Late embryogenesis abundant protein	6e-07	PTHR31852:SF179	LEA_2 DOMAIN-CONTAINING PROTEIN	8.2e-55	putative late embryogenesis abundant protein;98.7%	223	2.69058	0.44843	6.27803	0.896861	8.52018	5.38117	11.6592	5.8296	7.17489	1.34529	2.69058	3.13901	4.93274	8.96861	8.07175	5.8296	2.24215	4.93274	1.79372	7.17489	10.28	25
	Rs_180651	RsLEA98	LEA2	2.3	AIYSNHITNRINIEIMAEKQQQQGYPLAPPTTTQPRSDVESAANHRSERAMKKKRRMKCLCYVAAFVVLQTIVIVVFSLVFLRLKTPKVRLEDVMVDNSGNGIATFSARVTIKNNNYGRYKFDSALAIITSGNGVLGRVGIPEARAGARSTKRIYVVGDLTTSPANASLAVSVAANLRGKVELLRVIKRKKSADMSCTMNIDLPTNSVRDLTCK	XP_022892969.1|	late embryogenesis abundant protein At1g64065-like	Olea europaea var. sylvestris	None predicted		other	no hits	0	n.a.	n.a.	n.a.	n.a.	n.a.	n.a.	PF05913	DUF871 C-terminal domain	0.34	PTHR31852:SF132	LEA_2 DOMAIN-CONTAINING PROTEIN	9e-46	putative late embryogenesis abundant protein;98.9%	214	2.80374	0.934579	5.14019	0	9.81308	9.81308	7.47664	7.00935	7.47664	1.86916	3.73832	3.27103	3.73832	8.41121	7.00935	7.00935	2.80374	6.54206	2.80374	2.33645	10.21	22
	Rs_70891	RsLEA99	LEA2	2.3	MGINPTTASSAVVSLNIRMLFSAANDNKVGIKYGESRFTVMYRGIPLGRGTIPAFYQPAHSVKRVETTIAVDRVNLLQADATDLVRDASLNDRVELRVVGDVGAKIRILSFNSPEVQVSVDCSIAISPRKQTLISKQCGFDGLSV	GER24708.1	late embryogenesis abundant protein	Striga asiatica	None predicted	LEA_2 InterPro domain IPR004893	lea_2	LEA2	1	20	122	102	n.a.	n.a.	n.a.	PF03168	Late embryogenesis abundant protein	2e-14	PTHR31234:SF52	LEA_2 DOMAIN-CONTAINING PROTEIN	1.3e-70	uncharacterized protein af_044, LEA14-like 98.1%	145	2.06897	0.689655	6.89655	0	8.27586	11.7241	7.58621	7.58621	9.65517	1.37931	4.13793	2.75862	6.2069	7.58621	4.13793	5.51724	3.44828	4.82759	2.06897	3.44828	9.34	21
	Rs_19199	RsLEA102	LEA2	2.4	RQHQSRKSPRLFCPLPKLSFHGDNTLSLSKILAAACVQIPSKMHAKTDSEVTSSAPSSPDHHRRPVYYVQSPSRDSHDGEKTMTSFHSTPVMGSPVGSPPHSHSSVGRHSRESSTSRFSGSLKPGSRKISPNDAGSGGRGHRKGQKNWKEFDMIEEEGLLEDEDRRKGLPRRCYVLAFVVGFFVLFSFFALILLAASKPQKPRIAMKSITFERFAIQAGSDDSGVATDMISLNSTVAFTFRNKGTFFGVHVTSTPLALSYSQLNIGSGDLKQFYQRRKTQRNVIVSVIGDKIPMYGSGAGLSTPTGMTTLPVPLTLDFTVRSRAYILGKLVKPKFYKKIKCSIVLDPKKFNVPISLKNSCTYD	GER47191.1	late embryogenesis abundant protein	Striga asiatica	None predicted		lea_2i	no hits	0	n.a.	n.a.	n.a.	n.a.	n.a.	n.a.	PF03168	Late embryogenesis abundant protein	1.9e-05	PTHR31852:SF167	LEA HYDROXYPROLINE-RICH GLYCOPROTEIN FAMILY, TRANSMEMBRANE PROTEIN	3.2e-107	putative late embryogenesis2 abundant (lea) protein at2g46140.1, lea 14 98.3%	363	2.47934	3.30579	7.43802	0.275482	4.95868	6.33609	7.7135	4.6832	13.2231	1.37741	6.88705	2.75482	4.6832	6.61157	7.7135	6.06061	3.0303	2.47934	2.20386	5.78512	10.03	22
	Rs_87913	RsLEA124	LEA2	2.4	MIHTKSESDITSLAPSSPSRSPKRAYYVQSPSRDSQDGDKSSSMHATPNFRSPMDSPSHPSIGRHSRNSSSGRFSGIFRSSSGRKSGRKRMNDKGWPECNVIMEEGNYDELNDKAYKRRFQALMALLGFIVLFTVFCLIIWGAGRSYKAEVAVRSLSVNNLYIGSGADFTGVPTNMLNLNGSLRISIYNPATFYGI	GER48347.1	late embryogenesis abundant protein	Striga asiatica	None predicted		no hits	no hits	0	n.a.	n.a.	n.a.	n.a.	n.a.	n.a.	No hits	n.a.	n.a.	PTHR31852:SF25	LEA_2 DOMAIN-CONTAINING PROTEIN	2e-43	putative late embryogenesis2 abundant (lea) protein at2g46140.1, 90.2%	196	4.08163	2.04082	8.16327	1.02041	5.61224	4.08163	6.12245	6.12245	16.3265	1.02041	5.61224	3.06122	4.59184	8.16327	4.59184	3.57143	1.53061	6.12245	3.57143	4.59184	9.86	20
	Rs_19198	RsLEA217	LEA2	2.4	MHAKTDSEVTSSAPSSPDHHRRPVYYVQSPSRDSHDGEKTMTSFHSTPVMGSPVGSPPHSHSSVGRHSRESSTSRFSGSLKPGSRKISPNDAGSGGRGHRKGQKNWKEFDMIEEEGLLEEEDRRKGLPRRCYVLAFVVGFFVLFSFFALILLAASKPQKPMIAMKSITFERFVIQAGSDDSGVATDMISLNSTVTFTFRNKATFFGVHVTSTPLALSYSQLTIGSGDLKQFYQRRKTQRSVIVSVIGDKIPMYGSGAGLSTPSGVTTLPVPLKLDFTVRSRAYILGKLVKPKFYKKIKCSIVLDPKKFNVPIPLKNSCRYD	GER47191.1	late embryogenesis abundant protein	Striga asiatica	None predicted	LEA_2 InterPro domain IPR004889	lea_2	LEA2	1	195	301	106	n.a.	n.a.	n.a.	PF03168	Late embryogenesis abundant protein	2.2e-06	PTHR31852:SF167	LEA HYDROXYPROLINE-RICH GLYCOPROTEIN FAMILY, TRANSMEMBRANE PROTEIN	9e-106	putative late embryogenesis2 abundant (lea) protein at2g46140.1, lea 14 98.6%	321	2.80374	3.11526	7.78816	0.311526	4.36137	7.47664	6.85358	4.6729	13.3956	0.934579	6.85358	3.42679	4.6729	6.54206	7.78816	6.23053	2.49221	1.86916	2.49221	5.919	9.95	22
	Rs_19197	RsLEA231	LEA2	2.4	MHAKTDSEVTSSAPSSPDHHRRPVYYVQSPSRDSHDGEKTMTSFHSTPVMGSPVGSPPHSHSSVGRHSRESSTSRFSGSLKPGSRKISPNDAGSGGRGHRKGQKNWKEFDMIEEEGLLEEEDRRKGLPRRCYVLAFVVGFFVLFSFFALILLAASKPQKPRIAMKSITFERFAIQAGSDDSGVATDMISLNSTVAFTFRNKGTFFGVHVTSTPLALSYSQLNIGSGDLKQFYQRRKTQRNVIVSVIGDKIPMYGSGAGLSTPTGMTTLPVPLTLDFTVRSRAYILGKLVKPKFYKKIKCSIVLDPKKFNVPISLKNSCTYD	GER47191.1	late embryogenesis abundant protein	Striga asiatica	None predicted	LEA_2 InterPro domain IPR004884	lea_2	LEA2	1	195	301	106	n.a.	n.a.	n.a.	PF03168	Late embryogenesis abundant protein	1.5e-05	PTHR31852:SF167	LEA HYDROXYPROLINE-RICH GLYCOPROTEIN FAMILY, TRANSMEMBRANE PROTEIN	2.4e-107	putative late embryogenesis2 abundant (lea) protein at2g46140.1, lea 14 98.2%	321	2.80374	3.11526	8.09969	0.311526	4.6729	6.85358	6.85358	4.6729	13.0841	0.934579	6.54206	3.42679	4.6729	6.54206	7.47664	6.54206	2.49221	2.49221	2.49221	5.919	9.93	22
	Rs_4206	RsLEA246	LEA2	2.4	MQHAKSESDVTSLAPSSPSRSPKRHDYYVQSPSRDSHDGDKSLSIQPSPMESPLHHSFGRHSRNSSASRFSGILASSGRKDGGGRKINEKGWPECDAIMEEGKYDEFDDDKKWTRRCQGLMAVGGFILLFTVFCLIIWGAARPFKAEVAVRSLFVSNFYVGSGADFTGVPTNMLNFNGSLKISIINPATFYGIHVSSMPVNLLYTDVVVATGELKKYFQPRKSRRTVLVHLEGTKVPLYGAGLSLQVGSDNAVQVPLTLDFSIRSRGDVVGKLVSLKNRKRISCPLKIDSTSNKIIEFKKNSCNYS	GER48347.1	late embryogenesis abundant protein	Striga asiatica	None predicted	LEA_2 InterPro domain IPR004893	lea_2	LEA2	1	181	284	103	n.a.	n.a.	n.a.	PF03168	Late embryogenesis abundant protein	1.7e-06	PTHR31852:SF141	LEA_2 DOMAIN-CONTAINING PROTEIN	7.8e-86	putative late embryogenesis abundant protein, LEA14-like 98.7 %	306	2.94118	2.61438	8.16993	0.980392	4.90196	7.51634	7.84314	5.22876	13.0719	1.63399	5.22876	3.59477	5.55556	6.20915	7.18954	3.92157	2.28758	4.24837	1.96078	4.90196	9.54	23
	Rs_4205	RsLEA247	LEA2	2.4	MQHAKSESDVTSLAPSSPSRSPKRHDYYVQSPSRDSHDGDKSLSIQPSPMESPLHHSFGRHSRNSSASRFSGILASSGRKDGGGRKINEKGWPECDAIMEEGKYDEFDDDKKWTRRCQGLMAVGGFILLFTVFCLILWGAGRPFKAQVAVKSLFVSNFYIGSGADFSGVPTNMLNFNGSLKISIINPATFYGIHVSSVPVNLLYSDVVVATGELKRYFQPRKSRRTVLVHLEGTKVPLYGAGLSLQVGSDNAVQVPLTLDFSIRSRGDVVGKLVSLKNRKRISCPLKIDSTSNKIIEFKKNSCNYS	GER48347.1	late embryogenesis abundant protein	Striga asiatica	None predicted	LEA_2 InterPro domain IPR004894	lea_2	LEA2	1	181	284	103	n.a.	n.a.	n.a.	PF03168	Late embryogenesis abundant protein	1.5e-06	PTHR31852:SF141	LEA_2 DOMAIN-CONTAINING PROTEIN	1e-86	putative late embryogenesis abundant protein, LEA14-like 100 %	306	2.94118	2.61438	8.49673	0.980392	4.57516	7.51634	8.16993	5.22876	13.7255	1.63399	5.22876	3.26797	5.55556	6.20915	7.18954	3.26797	2.61438	4.24837	1.63399	4.90196	9.61	22
	Rs_27227	RsLEA248	LEA2	2.4	MIHTKSESDVTSLAPSSPSRSPKRAVYYVQSPSRDSQDGDKSSSMHATPNFRSPMESPSHPSVGRHSRNSSSSRFSGIFRSSSGRKSGRKRMNDKGWPECNVIMEEGNYDEVDDKAYKRRCQALMALLGFILLFTVFCLIIWGAGRSYKAEVAVRSLSVNNLYIGSGADFTGVPTNMLNLNGSLRISIYNPATFYGIHVSATPVNLIYTDIVVATGQLKKYFQPRKSRRTMSVHIEGTKVPLYGAGSTLVISNNAFKVPLTLEFEVGSRGDVVGKLVRTKHRRRISCPLVLDSTSSKDINFKKDSCTYS	GER48347.1	late embryogenesis abundant protein	Striga asiatica	None predicted	LEA_2 InterPro domain IPR004895	lea_2	LEA2	1	185	288	103	n.a.	n.a.	n.a.	PF03168	Late embryogenesis abundant protein	1.9e-07	PTHR31852:SF141	LEA_2 DOMAIN-CONTAINING PROTEIN	6.4e-95	putative late embryogenesis2 abundant (lea) protein at2g46140.1, lea 14 98.3%	309	3.8835	2.26537	7.11974	0.647249	4.85437	7.76699	6.79612	5.17799	14.5631	1.61812	5.17799	3.23625	4.53074	7.76699	6.14887	5.50162	1.61812	4.85437	2.589	3.8835	9.88	22
	Rs_27226	RsLEA249	LEA2	2.4	MIHTKSESDITSLAPSSPSRSPKRAVYYVQSPSRDSQDGDKSSSMHATPNFRSPMESPSHPSVGRHSRNSSSSRFSGIFRSSSGRKSGRKRMNDKGWPECNVIMEEGNYDEVDDKAYKRRCQALMALLGFILLFTVFCLIIWGAGRSYRAEVAVRSLSVNNLYIGSGADFTGVPTNMLNLNGSLRISIYNPATFYGIHVSSTPVNLIYTDMVVATGQLKKYFQPRKSHRTLSVHIEGTKVPLYGAGSTLVISNNAFKVPLTLEFEVGSRGDVVGKLVRTKHRRRISCPLVLDSTSNKDIRFKKDSCTYS	GER48347.1	late embryogenesis abundant protein	Striga asiatica	None predicted	LEA_2 InterPro domain IPR004896	lea_2	LEA2	1	185	288	103	n.a.	n.a.	n.a.	PF03168	Late embryogenesis abundant protein	2.6e-08	PTHR31852:SF141	LEA_2 DOMAIN-CONTAINING PROTEIN	1.1e-94	putative late embryogenesis2 abundant (lea) protein at2g46140.1, lea 14 98.3%	309	3.8835	2.589	7.11974	0.647249	4.53074	7.44337	7.11974	5.17799	14.5631	1.61812	5.17799	3.23625	4.53074	8.09061	5.82524	5.50162	1.61812	4.85437	2.589	3.8835	9.9	22
	Rs_199588	RsLEA25	LEA2	2.4	MHAKTDSEVTSSAPSSPDHHRRPVYYVQSPSRDSHDGEKTMTSFHSTPVMGSPVGSPPHSHSSVGRHSRESSTSRFSGSLKPGSRKISPNDAGSGGRGHRKGQKNWKEFDMIEEEGLLEEEDRRKGLPRRCYVLAFVVGFFVLFSFFALILLAASKPQKPMIAMKSITFERFVIQAGSDDSGVATDMISLNSTVTFTFRNKATFFGVHVTSTPLALSYSQLTIGSGDLKQFYQRRKTQRSVIVSVIGDKIPMYGS	GER47191.1	late embryogenesis abundant protein	Striga asiatica	None predicted		lea_2i	no hits	0	n.a.	n.a.	n.a.	n.a.	n.a.	n.a.	PF03168	Late embryogenesis abundant protein	0.00076	PTHR31852:SF249	LEA_2 DOMAIN-CONTAINING PROTEIN	2.2e-78	putative late embryogenesis2 abundant (lea) protein at2g46140.1, 98%	255	2.35294	3.92157	8.23529	0.392157	4.70588	7.05882	5.4902	4.31373	14.902	0.392157	5.88235	4.31373	4.70588	7.05882	5.88235	6.27451	3.13725	1.56863	3.13725	6.27451	9.79	22
	Rs_172334	RsLEA251	LEA2	2.4	KPEMIHTKSESDITSLAPSSPSRSPKRAVYYVQSPSRDSQDGDKSSSMHATPNFRSPMESPSHPSVGRHSRNSSSSRFSGIFRSSSGRKSGRKRMNDKGWPECNVIMEEGNYDELNDKAYKRRCQALMALLGFIVLFTVFCLIIWGAGRSYKAEVAVRSLSVNNLYIGSGADFTGVPTNMLNLNGSLRISIYNPATFYGIHVSATPINLIYTDMVVATGQLKKYFQPRKSHRTMLVHIEGTKVPLYGAGSTLVISNNGFKVPLTLEFEVGSRGDVVGKLVRTKHRRRISCPLVLDSTSSKDINFKKDSCTYS	GER48347.1	late embryogenesis abundant protein	Striga asiatica	None predicted	LEA_2 InterPro domain IPR004897	lea_2	LEA2	1	188	291	103	n.a.	n.a.	n.a.	PF03168	Late embryogenesis abundant protein	5.4e-07	PTHR31852:SF141	LEA_2 DOMAIN-CONTAINING PROTEIN	6.1e-94	late embryogenesis2 abundant (lea) protein at2g46140.1, lea 14	312	3.84615	2.5641	7.37179	0.641026	4.48718	7.05128	7.05128	5.44872	14.1026	1.60256	5.44872	3.52564	4.16667	7.37179	6.41026	5.44872	1.60256	5.12821	2.88462	3.84615	9.86	21
	Rs_110833	RsLEA254	LEA2	2.4	ISCPKRPKKMQHAKSESDVTSLAPSSPSRSPKRHDYYVQSPSRDSHDGDKSLSIQPSPMESPLHHSFGRHSRNSSASRFSGILPSSGRKGGGGGKINDKGWPECDAIMEEGKYDEFDDDKKWTRRCQGLMAVGGFILLFTVFCLILWGAGRPFKAQVAVKSLFVSNFYIGSGADFSGVPTNMLNFNGSLKISIINPATFYGIHVSSVPVNLLYSDVVVATGELKRYFQPRKSRRTVLVHLEGTKVPLYGAGLSLQVGSDNAVQVPLTLDLSIRSRGDVVGKLVRLKNRKRISCPLKIDSTSNKIIEFKKNSCNYS	GER48347.1	late embryogenesis abundant protein	Striga asiatica	None predicted	LEA_2 InterPro domain IPR004898	lea_2	LEA2	1	190	294	104	n.a.	n.a.	n.a.	PF03168	Late embryogenesis abundant protein	1.3e-06	PTHR31852:SF141	LEA_2 DOMAIN-CONTAINING PROTEIN	1.3e-85	putative late embryogenesis2 abundant (lea) protein at2g46140.1, lea 14	315	2.85714	2.53968	8.88889	0.952381	4.12698	7.30159	8.25397	5.39683	13.3333	1.90476	6.03175	2.85714	5.39683	6.34921	7.93651	3.1746	2.53968	4.12698	1.5873	4.44444	9.78	23
	Rs_181906	RsLEA257	LEA2	2.4	SYKGLCSENLVFQQFGSQNLPPFTSRKSIPHKYLAQNTQKMQHAKSESDVTSLAPSSPSRSPKRHDYYVQSPSRDSHDGDKSLSIQPSPMESPLHHSFGRHSRNSSASRFSGILASSGRKDGGGRKINEKGWPECDAIMEEGKYDGFDDDKKWTRRCQGLMAVGGFILLFTVFCLIIWGAARPFKAEVAVRSLFVSNFYVGSGADFTGVPTNMLNFNGSLKISIINPATFYGIHVSSMPVNLLYTDVVVATGELKKYFQPRKSRRTVLVHLEGTKVPLYGAGLSLQVGSDNAVQVPLTLDFSIRSRGDVVGKLVSLKNRKRISCPLKIDSTSNKIIEFKKNSCNYS	GER48347.1	late embryogenesis abundant protein	Striga asiatica	None predicted	LEA_2 InterPro domain IPR004899	lea_2	LEA2	1	221	325	104	n.a.	n.a.	n.a.	PF03168	Late embryogenesis abundant protein	2.2e-06	PTHR31852:SF141	LEA_2 DOMAIN-CONTAINING PROTEIN	1.1e-85	putative late embryogenesis abundant protein, LEA14-like 98.4%	346	3.17919	2.60116	8.09249	0.867052	4.62428	6.93642	8.09249	4.91329	13.0058	1.7341	5.49133	3.17919	4.91329	5.78035	7.51445	4.04624	3.46821	4.62428	1.7341	5.20231	9.68	21
	Rs_201362	RsLEA29	LEA2	2.4	MIHTKSESDITSLAPSSPSRSPKRAVYYVQSPSRDSQDGDKSSSMHATPNFRSPMESPSHPSVGRHSRNSSSSRFSGIFRSSSGRKSGRKRMNDKGWPECNVIMEEGNYDEVDDKAYKRRCQALMALLGFILLFTVFCLIIWGAGRSYRAEVAVRSLSVNNLYIGSGADFTGVPTNMLNLNGSLRISIYNPATFYGIHVSSTPVNLIYTDMVVATGQLKKYFQPRKSHRTLSVHIEGTKVPLYGAGSTLVISNNA	GER48347.1	late embryogenesis abundant protein	Striga asiatica	None predicted		other	no hits	0	n.a.	n.a.	n.a.	n.a.	n.a.	n.a.	No hits	n.a.	n.a.	PTHR31852:SF141	LEA_2 DOMAIN-CONTAINING PROTEIN	3.3e-74	putative late embryogenesis2 abundant (lea) protein at2g46140.1, 97.7%	255	4.31373	2.7451	7.45098	0.784314	5.4902	6.66667	6.66667	5.4902	15.2941	1.17647	5.4902	3.13725	3.92157	7.45098	4.70588	5.09804	1.96078	5.4902	3.13725	3.52941	9.83	19
	Rs_196361	RsLEA9	LEA2	2.4	MQHAKSESDVTSLAPSSPSRSPKRHDYYVQSPSRDSHDGDKSLSIQPSPMESPLHHSFGRHSRNSSASRFSGILASSGRKDGGGRKINEKGWPECDAIMEEGKYDEFDDDKKWTRRCQGLMAVGGFILLFTVFCLILWGAGRPFKAQVAVKSLFVSNFYIGSGADFSGVPTNMLNFNGSLKISIINPATFYGIHVSSVPVNLLYSDVVVATGELKRYFQPRKSRRTVLVHLEGTKVPLYGAGLSLQVGSDNAVQV	GER48347.1	late embryogenesis abundant protein	Striga asiatica	None predicted		other	no hits	0	n.a.	n.a.	n.a.	n.a.	n.a.	n.a.	PF17197	Domain of unknown function (DUF5134)	0.081	PTHR31852:SF141	LEA_2 DOMAIN-CONTAINING PROTEIN	1e-69	putative late embryogenesis2 abundant (lea) protein at2g46140.1, 97.9%	255	3.13725	3.13725	9.41176	1.17647	5.4902	7.84314	7.84314	4.31373	13.3333	1.17647	5.4902	3.52941	5.4902	5.88235	5.88235	3.13725	3.13725	3.52941	1.96078	5.09804	9.32	21
	Rs_316	RsLEA1	LEA2	2.5	QRIHPIVVPQPPAVPPQSSVASVKVDPSGRRVPVRKRANGWCKCLCWTITTLILLLIIVAAVLAILYLVFQPKLPKYSVNNLRITDLTLNFDSTLYAGFNVRITANNPNKRIGIYYEKGSHLSVWYKDTNLCHGSIPRFYQGHQNTTVLDVGLTGQNQYGNTLLEALQEQQQTGRIPLDLKIDVPVRVKLGKLKLMKVRILGNCKLIVDSLSTNR	GER56699.1	late embryogenesis abundant protein	Striga asiatica	None predicted	LEA_2 InterPro domain IPR004900	lea_2	LEA2	1	102	205	103	n.a.	n.a.	n.a.	PF03168	Late embryogenesis abundant protein	7.5e-14	PTHR31852:SF195	LEA_2 DOMAIN-CONTAINING PROTEIN	7.9e-78	putative late embryogenesis abundant protein, LEA14-like 98.4%	215	3.72093	1.86047	6.04651	1.39535	4.18605	9.76744	13.0233	7.44186	5.11628	2.32558	6.51163	1.39535	3.72093	6.04651	6.51163	6.51163	5.5814	6.51163	0.465116	1.86047	9.95	18
	Rs_149607	RsLEA103	LEA2	2.5	MHLTFLYPHFNYFISSKFEKNPLGGFVYNLQSYTYITHKLVICHSTFLKMTDDRVFPSNKQNGSTVAADTNHRIPVATTNNQPTHFLTSTKPNPYNPMRHDYIPTPTSQNRRNLSRRRRRCFCLTCFWAILFLIGILLLAAIAAAAFYVLYHPRRPAFSVTAVKISYFNLTTAPSDGTTHLTSKMNLTLYARNQNKKAIFYYDPMSITVLSQSVVLSNGSYAESFTNYPDTIFIIHTTLELNSQVLDVESVNSLKSDLKRRNGLPIKIVIDTIMGVKLEKMNMNKIGIRVKCDGIKGLIPKDKEAALANSSNAKCKVDPRIKILKWTF	PSR91315.1	Late embryogenesis abundant protein, LEA-14 protein	Actinidia chinensis var. chinensis	None predicted		other	no hits	0	n.a.	n.a.	n.a.	n.a.	n.a.	n.a.	PF05473	UL45 protein, carbohydrate-binding C-type lectin-like	0.18	PTHR31234:SF29	LEA_2 DOMAIN-CONTAINING PROTEIN	1.5e-90	putative late embryogenesis abundant protein, LEA14-like 97.8%	328	4.57317	3.04878	3.35366	0.609756	6.09756	5.4878	9.45122	7.62195	7.62195	1.82927	5.4878	1.82927	3.96341	5.18293	7.31707	8.84146	2.13415	7.62195	2.43902	5.4878	9.83	18
	Rs_186090	RsLEA121	LEA2	2.5	NSRISILYDQIHASVSYRRRQIRISNSRISILYDQIHASVSYRRRQITLPALLLPASTYLGHKDTVVWSPFLYGYSVPLAPILSGYLNQDQNAGTVLINVRVDGRIRWKVGAFVSWRYHLSVNCPAYIDFGVKNNGIA	KAH6773003.1	Late embryogenesis abundant hydroxyproline-rich glycoprotein family	Perilla frutescens var. frutescens	Protein NDR1-like (IPR044839)		lea_2i	no hits	0	n.a.	n.a.	n.a.	n.a.	n.a.	n.a.	PF03168	Late embryogenesis abundant protein	0.00019	PTHR31415:SF148	LEA_2 DOMAIN-CONTAINING PROTEIN	5.4e-48	LEA14 96.6%	138	7.24638	2.89855	5.7971	2.17391	6.52174	8.69565	9.42029	10.1449	10.8696	0.724638	4.34783	0	4.34783	9.42029	2.17391	2.89855	4.34783	5.7971	0	2.17391	10.19	16
	Rs_6048	RsLEA15	LEA2	2.5	SPKSSDPPTYPFSHHRTVILHRRTMTDNEKVCSHHRNKRRNSLFRCCACLLISIFLILFTILLVWAILKPKKPRFTIQDATIFNLNVSAPNIISTSVQVTVYSRNPNSRIGIYYDKMYVYATYSNQQITYFTVIPSVYQGHKDVNVWSPFVYGSNVPVAPYNGIELSQVQSNGTPIDMTIKIDGRLKWKVGSVTTGRYHIHVTCPVSIPLGNSKNTGIVVGNGVKYQISQRCSVSV	GER45897.1	late embryogenesis abundant protein	Striga asiatica	Protein NDR1-like (IPR044839)	LEA_2 InterPro domain IPR004930	lea_2	LEA2	1	100	204	104	n.a.	n.a.	n.a.	PF03168	Late embryogenesis abundant protein	1.1e-08	PTHR31415:SF161	LEA_2 DOMAIN-CONTAINING PROTEIN	9.7e-93	LEA2/LEA14	236	5.50847	3.38983	5.08475	1.27119	2.54237	10.5932	5.50847	9.32203	10.1695	2.54237	6.35593	0.847458	2.9661	5.50847	5.50847	7.62712	3.81356	6.77966	1.27119	3.38983	9.84	15
	Rs_6181	RsLEA16	LEA2	2.5	LGGGGCCCNPFSCCCSCIMNCVCACIFQIIITILIVVAIVVFICWLIFRPNTVKFYVTDATLTEFNLNNSTLQYNLALNLTIRNPNQRNGIYYDQIEARAFYQGQRFSTVELTPFYQEKKSTNSLNAEFKGQNLVLLGNKETSNYNNDKESGAFGIDVKLYLRIRLKFGFVKSTKVKPKIDCDLRIPLSSTSNGTASVSYKSKRCNFDWR	KZV48981.1	Late embryogenesis abundant (LEA) hydroxyproline-rich glycoprotein family	Dorcoceras hygrometricum	Protein NDR1-like (IPR044839)	LEA_2 InterPro domain IPR004904	lea_2	LEA2	1	79	182	103	n.a.	n.a.	n.a.	PF03168	Late embryogenesis abundant protein	1.4e-11	PTHR31415:SF157	LEA_2 DOMAIN-CONTAINING PROTEIN	6.3e-60	LEA14-like, 98.2%	210	4.28571	0	5.71429	0.952381	4.28571	6.19048	9.04762	8.09524	7.14286	6.19048	2.85714	3.33333	3.33333	4.7619	6.66667	6.66667	3.80952	9.52381	0.47619	6.66667	9.04	18
	Rs_7831	RsLEA19	LEA2	2.5	QMSRIDVKSPKHCAEKHTLPTSSHRFNKKLYLYFSTIFLILLSLILLVYLILHPTKPHFSLTQADINLLNLSPRSLLNSSIQITLRSTNPNKKVGIYYDEFIIYASYKGQKITPDTSISPFYSDHEETTFLSAALSGNQQPVSPSFAYEVQRDTGTGKLVLGFKGIGKLRWKVGSWVSGRYRFMVDCVTEMPFGGIPSPPLSSRQGTVCSTSV	GER33433.1	late embryogenesis abundant protein	Striga asiatica	Protein NDR1-like (IPR044839)	LEA_2 InterPro domain IPR004905	lea_2	LEA2	1	84	188	104	n.a.	n.a.	n.a.	PF03168	Late embryogenesis abundant protein	5.3e-09	PTHR31415:SF20	OS05G0367900 PROTEIN, LEA_2 domain-containing protein	2.2e-90	LEA14-like, 98.3%	213	4.69484	2.8169	6.10329	0.938967	2.8169	5.6338	11.2676	7.04225	12.6761	1.40845	6.57277	2.8169	3.28638	4.22535	6.57277	7.51174	3.75587	3.28638	1.40845	5.16432	9.58	17
	Rs_160079	RsLEA193	LEA2	2.5	FRVDSSSVSNLTFSNNSLVSFTAVFRLTARNPNKKMSLSYDPIDAFFYYKNDLLSETNVSPFTQDTKTDTPLTANFAAAGSFVGSSAVNRINSERNSGNVGFNLRMVSRVEFKAKAWRTRRRFLKVFCGDLGIGFPSNGSSGTLTGAPKPCRVGI	GER51633.1	late embryogenesis abundant protein	Striga asiatica	None predicted	LEA_2 InterPro domain IPR004925	lea_2	LEA2	1	26	128	102	n.a.	n.a.	n.a.	PF03168	Late embryogenesis abundant protein	6.6e-11	PTHR31852:SF2	LEA_2 DOMAIN-CONTAINING PROTEIN	1.8e-38	LEA14 98%	155	1.93548	0	7.09677	0.645161	7.09677	7.74194	7.09677	2.58065	12.9032	1.29032	4.51613	1.93548	4.51613	7.74194	5.16129	7.74194	0.645161	9.03226	1.29032	9.03226	10.23	19
	Rs_9330	RsLEA20	LEA2	2.5	PSDPYYYSNNPYYPQNYTPDDYSARRATLLRRVFAFLIALVVIFGTITFIVWLVLRPQLPEFHVDYSSVSNLTFSNNSLVSFTSEFRLTARNPNKKMSLSYDPIDAFFYYKNDLLSETNVSPFTQDTKTDTPLTANFAAAGSFVGSLAVSRINSERNNGNVGFNMRMVSRVEFKAKAWRTRRRFLKVFCGDLGIGFPSNGSSGTLTGAPKPCRVGI	GER51633.1	late embryogenesis abundant protein	Striga asiatica	None predicted	LEA_2 InterPro domain IPR004906	lea_2	LEA2	1	87	189	102	n.a.	n.a.	n.a.	PF03168	Late embryogenesis abundant protein	3.7e-10	PTHR31852:SF2	LEA_2 DOMAIN-CONTAINING PROTEIN	3e-56	putative late embryogenesis2 abundant (lea) protein at2g46140.1, 98.3%	216	5.09259	0.462963	5.55556	0.925926	6.48148	7.40741	8.33333	3.7037	10.1852	0.925926	6.48148	2.31481	4.62963	7.40741	3.7037	7.40741	1.38889	7.87037	1.38889	8.33333	9.7	18
	Rs_133405	RsLEA208	LEA2	2.5	NFFFYPNQMGETKQPHLNGAYYGPSIPPPSKYYHRPGRRGGGGCCCNPFSCCCSCIMNCVCACIFQIIITILIVVAIVVFICWLIFRPNTVKFYVTDATLTEFNLNNSTLQYNLALNLTIRNPNQRNGIYYDQIEARAFYQGQRFSTVELTPFYQEK	KZV48981.1	Late embryogenesis abundant (LEA) hydroxyproline-rich glycoprotein family	Dorcoceras hygrometricum	Protein NDR1-like (IPR044839)	LEA_2 InterPro domain IPR004908	lea_2	LEA2	1	117	157	40	n.a.	n.a.	n.a.	PF03168	Late embryogenesis abundant protein	1.2e-05	PTHR31415:SF61	LEA_2 DOMAIN-CONTAINING PROTEIN	1.2e-41	putative late embryogenesis abundant protein, LEA14-like 97.2%	157	7.00637	1.27389	6.36943	0.636943	4.4586	5.09554	6.36943	8.9172	3.82166	7.00637	7.00637	3.18471	1.27389	5.09554	2.54777	6.36943	5.73248	8.9172	1.27389	7.64331	8.65	12
	Rs_162712	RsLEA211	LEA2	2.5	SSDPPTYPFSHHRTVILHRRTMTDNEKVCSHHRNKRRNSLFRCCACLLITIVLILFTILLVWAILKPKKPRFTIQDATIFNLNVSAPNIISTSVQVTVYSRNPNSRIGIYYDKMYIYATYSNQQITYFTVIPSVYQGHKDVNVWSPFVYGSNVPLAPYNGIELSQVQSNGTPIDMTIKIDGRLKWKVGSVTTGRYHLHVTCPVSIPLGNSKDTGIVVGNGVKYQISQRCSVSV	GER45897.1	late embryogenesis abundant protein	Striga asiatica	Protein NDR1-like (IPR044839)	LEA_2 InterPro domain IPR004931	lea_2	LEA2	1	97	201	104	n.a.	n.a.	n.a.	PF03168	Late embryogenesis abundant protein	2.2e-08	PTHR31415:SF161	LEA_2 DOMAIN-CONTAINING PROTEIN	2e-92	LEA14-like, 97.9%	233	5.5794	3.43348	5.15021	1.28755	2.57511	10.3004	6.43777	9.44206	9.44206	2.57511	6.00858	0.858369	3.43348	5.5794	5.15021	8.15451	3.86266	6.43777	1.28755	3.00429	9.74	15
	Rs_140027	RsLEA212	LEA2	2.5	KLPKDLPAETMEEEEEEKKTQKQGGSGFPGHPVRNRSKAPLICISIATVIVLAGLAALTVWLLYRPRKPKFTVINASIYELNATSPPFMSTAMQFTLVTRNPNKRLSIFYDQFSALVSYKNQAITQQVILPPLFQEPKSTVVISPVLGREQVPVAAEVVDGLSSMDEAYGGLVVGLSLVLTGKLAYKAGGIIKSMGHYRVYVRCDFLVGLKKGFVGTMPMIGSDYLGCRVDL	OVA04689.1	Late embryogenesis abundant protein	Macleaya cordata	Protein NDR1-like (IPR044839)	LEA_2 InterPro domain IPR004909	lea_2	LEA2	1	96	204	108	n.a.	n.a.	n.a.	PF03168	Late embryogenesis abundant protein	1.9e-08	PTHR31415:SF62	LEA_2 DOMAIN-CONTAINING PROTEIN	1.5e-65	putative late embryogenesis abundant protein, LEA14-like 97.9%	232	3.87931	0.862069	8.18966	0.431034	6.89655	9.91379	10.7759	5.60345	6.89655	1.2931	6.89655	5.17241	3.01724	4.31034	6.89655	5.60345	3.87931	2.58621	3.01724	3.87931	9.28	19
	Rs_62600	RsLEA218	LEA2	2.5	MEEEEEEKKTQKQGGSGFPGHPVRNRSKAPLICISIATVIVLAGLAALTVWLLYRPRKPKFTVINASIYELNATSPPFMSTAMQFTLVTRNPNKRLSIFYDQFSALVSYKNQAITQQVILPPLFQEPKSTVVISPVLGREQVPVAAEVVDGLSSMDEAYGGLVVGLSLVLTGKLAYKAGGIIKSMGHYRVYVRCDFLVGLKKGFVGTMPMIGSDYLGCRVDL	OVA04689.1	Late embryogenesis abundant protein	Macleaya cordata	Protein NDR1-like (IPR044839)	LEA_2 InterPro domain IPR004910	lea_2	LEA2	1	86	194	108	n.a.	n.a.	n.a.	PF03168	Late embryogenesis abundant protein	1.7e-08	PTHR31415:SF62	LEA_2 DOMAIN-CONTAINING PROTEIN	1.8e-65	putative late embryogenesis abundant protein, LEA14-like 97.9%	222	4.05405	0.900901	8.55856	0.45045	6.75676	10.3604	10.3604	5.85586	7.20721	1.35135	6.30631	4.95495	2.7027	4.5045	6.30631	5.40541	4.05405	2.7027	3.15315	4.05405	9.32	18
	Rs_137613	RsLEA219	LEA2	2.5	SSHHRRTMTDNEKVCSHHRNKRRNSLFRCCACLLISIFLILFTILLVWAILKPKKPRFTIQDATIFNLNVSAPNIISTSVQVTVYSRNPNSRIGIYYDKMYVYATYSNQQITYFTVIPSVYQGHKDVNVWSPFVYGSNVPVAPYNGIELSQVQSNGTPIEMTIKIDGRLKWKVGSVTTGRYHIHVTCPVSIPLGNSKDTGIVVGNGVKYQISQRCSVSV	GER45897.1	late embryogenesis abundant protein	Striga asiatica	Protein NDR1-like (IPR044839)	LEA_2 InterPro domain IPR004932	lea_2	LEA2	1	83	187	104	n.a.	n.a.	n.a.	PF03168	Late embryogenesis abundant protein	4.1e-09	PTHR31415:SF161	LEA_2 DOMAIN-CONTAINING PROTEIN	2.7e-93	putative late embryogenesis abundant protein, LEA14-like 98.3%	219	5.47945	3.19635	5.47945	1.36986	2.73973	10.9589	5.47945	9.58904	10.0457	2.73973	5.02283	1.36986	2.73973	5.47945	5.47945	7.30594	4.10959	6.84932	1.36986	3.19635	9.76	15
	Rs_177312	RsLEA221	LEA2	2.5	SSHHRRTMTDNEKVCSHHRNKRRNSLFRCCACLLISIFLILFTILLVWAILKPKKPRFTIQDATIFNLNVSAPNIISTSVQVTVYSRNPNSRIGIYYDKMYVYATYSNQQITYFTVIPSVYQGHKDVNVWSPFVYGSNVPVAPYNGIELSQVQSNGTPIDMTIKIDGRLKWKVGSVTTGRYHIHVTCPVSIPLGNSKDTGIVVGNGVKYQISQRCSVSV	GER45897.1	late embryogenesis abundant protein	Striga asiatica	Protein NDR1-like (IPR044839)	LEA_2 InterPro domain IPR004929	lea_2	LEA2	1	83	187	104	n.a.	n.a.	n.a.	PF03168	Late embryogenesis abundant protein	9.3e-09	PTHR31415:SF161	LEA_2 DOMAIN-CONTAINING PROTEIN	3.5e-93	putative late embryogenesis2 abundant (lea) protein at2g46140.1, 98.3%	219	5.47945	3.19635	5.47945	1.36986	2.73973	10.9589	5.47945	9.58904	10.0457	2.73973	5.02283	0.913242	3.19635	5.47945	5.47945	7.30594	4.10959	6.84932	1.36986	3.19635	9.76	15
	Rs_160078	RsLEA228	LEA2	2.5	KQHKLLSKLPDSPQLSANHTLACNNFDSIAGDRIFNRFHMADPNRPVTGYPAPNPNANGYAANPPPAGTAYPYAAPAPPSDPYYHSNNPYYQQGYQPGNYSARRATFLRRIFAFFIALLVISGTITLIVWLVLRPQLPEFRVDSSSVSNLTFSNNSLVSFTAVFRLTARNPNKKLTLSYDQIDTFFFYQSNMLSETNLSPFSQGTKTDTPLTANFAAAGSFVGGSAVNRINSERNRGSVGFNLRMVTRVELKAKAWRNRRRYLRVFCGDLSVGFPSNGSSGTLTGGPKGCRVGT	GER51633.1	late embryogenesis abundant protein	Striga asiatica	None predicted	LEA_2 InterPro domain IPR004911	lea_2	LEA2	1	165	268	103	n.a.	n.a.	n.a.	PF03168	Late embryogenesis abundant protein	3.8e-08	PTHR31852:SF2	LEA_2 DOMAIN-CONTAINING PROTEIN	1.2e-56	putative late embryogenesis2 abundant (lea) protein at2g46140.1, 97.7%	294	4.42177	1.36054	7.14286	0.680272	8.84354	5.44218	8.5034	3.06122	9.52381	1.02041	8.16327	1.36054	3.40136	7.48299	3.06122	6.80272	3.06122	8.84354	1.02041	6.80272	10.15	15
	Rs_162946	RsLEA236	LEA2	2.5	NMWHSKNGENFGVGKMTVEQFSCIIYISVTQESPEALFQWRTAMDLPPAFPPTTPPPPHTVTPSPVLPPHPYYNYQPNHYNYHQHHQPKPKFVNRATCLGCIFAFVLGLFLILSITIFIIWLLLRPQLPKVRVDSFSLSNLTFTNGSRVFMISEIQLTERNPNNKMSLSYDHIETGIYYKSELLSTTALSPFSQETKKDTSLVARFTGDGNFVEKRVVDGINGEINEKIGNVRFDLRLRSWITYESKSWKTRKLLEVFCGDLAVGIPSNGTAGGMIGG	GER40899.1	late embryogenesis abundant protein	Striga asiatica	None predicted	LEA_2 InterPro domain IPR004928	lea_2	LEA2	1	156	259	103	n.a.	n.a.	n.a.	PF03168	Late embryogenesis abundant protein	1.4e-06	PTHR31852:SF2	LEA_2 DOMAIN-CONTAINING PROTEIN	1.9e-43	LEA14 97.6%	278	3.59712	2.8777	6.83453	1.79856	3.23741	6.11511	8.99281	6.83453	7.91367	1.43885	7.91367	5.03597	2.8777	4.31655	5.03597	7.55396	3.23741	6.11511	2.15827	6.11511	8.81	17
	Rs_159852	RsLEA239	LEA2	2.5	TIFMHHTSNIYTIPYLRNTRIPGSSVPMEDRNGPATGYSAHKPSSAAYPYAIAGPPPPSPPHPYYNYQPNHYNYHQHHQPKPKFVNRATCLGCIFAFVLGLCLILAITIFIVWLLLRPQLPKFRVDSFSLSNLTFTNGSRVFMISEIQLTERNPNNKMSLSYDHIETGIYYESELFSTTALSPFSQDTKKDTSVVARFTGDGNFVEKRVVDGINGEINEKIGNVRFDLRLRSWITYESKSWKTRKLLEVFCGDLAVGIPSNGTAGGMIGG	GER40899.1	late embryogenesis abundant protein	Striga asiatica	None predicted	LEA_2 InterPro domain IPR004912	lea_2	LEA2	1	148	251	103	n.a.	n.a.	n.a.	PF03168	Late embryogenesis abundant protein	4.9e-06	PTHR31852:SF2	LEA_2 DOMAIN-CONTAINING PROTEIN	8.2e-43	putative late embryogenesis2 abundant (lea) protein at2g46140.1, 98.0 %	270	5.18519	3.33333	7.40741	1.11111	4.81481	5.18519	7.77778	7.40741	8.51852	1.48148	7.77778	4.07407	3.33333	5.18519	4.44444	7.03704	2.22222	6.2963	1.85185	5.55556	9.08	17
	Rs_139255	RsLEA244	LEA2	2.5	NLRMTDHQRIHPIVVPPAVPPQSSFPSVKVDPSGRSVPVRKRANGWCKCLCWTITTLILLLIIVAAVLAILYLVFQPKLPKYSVNNLRITDLTLNFDSTLYAGFNVRITANNPNKRIGIYYEKGSHLSVWYKDTNLCHGSIPRFYQGHQNTTVLDVGLTGQNQYGNTLLEALQEQQQTGRIPLDLKIDVPVRVKLGKLKLMKVRILGNCKLIVDSLSTNKFISIKASSCDFGLKP	GER56699.1	late embryogenesis abundant protein	Striga asiatica	None predicted	LEA_2 InterPro domain IPR004913	lea_2	LEA2	1	107	270	163	n.a.	n.a.	n.a.	PF03168	Late embryogenesis abundant protein	9.3e-14	PTHR31852:SF257	LEA_2 DOMAIN-CONTAINING PROTEIN (PTHR31852:SF257	2.9e-83	putative late embryogenesis abundant protein, LEA14-like 98.4%	235	3.40426	2.12766	5.95745	1.2766	3.82979	8.51064	12.766	7.65957	6.38298	2.55319	6.38298	1.2766	4.25532	5.10638	7.23404	6.38298	4.68085	6.38298	0.851064	2.97872	9.81	18
	Rs_135760	RsLEA245	LEA2	2.5	QKQLCALFINTITSTSSVPTAHQPSHLSLLQMSQIHVKSPKHCANKQALISHKFNKKLFYYLITNLLTILSLILLVWLILHPTKPQFSLQEAVIHQLNLTSTPPLVNSSIQLTLSSKNPNNRVGIYYDEFLLYASYKGQKITPDSSISPFYQGRGETNLLSASLIGKQQPVAPSFAYEAQHDKGTGKLALDFKVIGKLRWKVGSWVLGRYRFAINCLATLQSGNVSSQHLSSKQTTQCSTIM	GER33433.1	late embryogenesis abundant protein	Striga asiatica	Protein NDR1-like (IPR044839)	LEA_2 InterPro domain IPR004914	lea_2	LEA2	1	113	217	104	n.a.	n.a.	n.a.	PF03168	Late embryogenesis abundant protein	6.9e-11	NDR1/HIN1-LIKE PROTEIN 26	OS05G0367900 PROTEIN, LEA_2 domain-containing protein	2.3e-88	LEA14 98%	242	3.71901	3.71901	4.54545	1.23967	5.3719	4.54545	14.0496	7.02479	11.9835	1.65289	4.95868	1.65289	1.65289	2.06612	7.43802	7.02479	7.85124	4.95868	0.826446	3.71901	9.8	13
	Rs_9331	RsLEA252	LEA2	2.5	SHAAYPPPAGTAYPYAAQAPPSDPYYYSNNPYYPQNYPPDNYSARRATLLRRVFAFLIALVVIFGTITFIVWLVLRPQLPEFRVDYSSVSNLTFSNNSLVSFTSEFRLTARNPNKKMSLSYDPIDAFFYYKNDLLSETNVSPFAQDTKTDTPLTANFAAAGSFVGSSAVNRINSERNNGNVGFNLRMVSRVEFKAKAWRTRRRFLKVFCGDLGIGFPSNGSSGTLTGAPKPCRVGI	GER51633.1	late embryogenesis abundant protein	Striga asiatica	None predicted	LEA_2 InterPro domain IPR004915	lea_2	LEA2	1	107	209	102	n.a.	n.a.	n.a.	PF03168	Late embryogenesis abundant protein	9.6e-10	PTHR31852:SF2	LEA_2 DOMAIN-CONTAINING PROTEIN	1.5e-57	putative late embryogenesis abundant protein, LEA14-like 98%	236	5.9322	0.423729	5.50847	0.847458	9.32203	6.77966	7.62712	3.38983	9.74576	0.847458	8.47458	2.11864	3.81356	7.20339	3.38983	6.35593	1.69492	8.05085	0.847458	7.62712	9.77	17
	Rs_9332	RsLEA253	LEA2	2.5	SHAAYPPPAGTAYPYAAQAPPSDPYYYSNNPYYPQNYTPDNYSARRATLLRRVFAFLIALVVIFGTITFIVWLVLRPQLPEFHVDYSSVSNLTFSNNSLVSFTSEFRLTARNPNKKMSLSYDPIDAFFYYKNDLLSETNVSPFTQDTKTDTPLTANFAAAGSFVGSSAVNRINSERNSGNVGFNLRMVSRVEFKAKAWRTRRRFLKVFCGDLGIGFPSNGSSGTLTGAPKPCRVGI	GER51633.1	late embryogenesis abundant protein	Striga asiatica	None predicted	LEA_2 InterPro domain IPR004916	lea_2	LEA2	1	107	209	102	n.a.	n.a.	n.a.	PF03168	Late embryogenesis abundant protein	2e-10	PTHR31852:SF2	LEA_2 DOMAIN-CONTAINING PROTEIN	4.1e-57	putative late embryogenesis abundant protein, LEA14-like 98.1%	236	5.9322	0.847458	5.50847	0.847458	8.89831	6.77966	7.62712	3.38983	10.1695	0.847458	8.05085	2.11864	3.81356	6.77966	3.38983	7.20339	1.69492	7.62712	0.847458	7.62712	9.69	16
	Rs_147141	RsLEA258	LEA2	2.5	KLKNFHLQMSRIDVKSPKHCAEKHTLPSSISHRFNKKLYLYFSTIFLILLSLILLVYLILHPTKPHFSLTQADINLLNLSPRSLLNSSIQITLRSTNPNKKVGIYYDEFIIYASYKGQKITPDTSISPFYSDHEETTFLSAALSGNQQPVSPSFAYEVQRDTGTGKLVLGFKGIGKLRWKVGSWVSGRYRFMVDCVTVMPFG	GER33433.1	late embryogenesis abundant protein	Striga asiatica	Protein NDR1-like (IPR044839)	LEA_2 InterPro domain IPR004917	lea_2	LEA2	1	92	196	104	n.a.	n.a.	n.a.	PF03168	Late embryogenesis abundant protein	4.7e-09	PTHR31415:SF20	OS05G0367900 PROTEIN, LEA_2 domain-containing protein	1.6e-86	LEA14 98.1%	202	4.9505	3.46535	5.44554	0.990099	2.9703	5.44554	12.3762	7.42574	11.3861	0.990099	5.44554	2.47525	3.46535	3.9604	7.92079	6.43564	3.46535	3.9604	1.48515	5.94059	9.74	18
	Rs_70395	RsLEA279	LEA2	2.5	IVGIVVLICWLIFRPTTVKFYATDASLTEFNLNGSTLHYNLALNLTIRNPNQRIGIYYDQIQARAFYQGQRFSTVLLTPFYQEKKSTNSVNAEFKGQNLVLLGNKETSNYNDDKESGAFGIDVKIYLGIRLKFVFVKSTKVKPKIDCDLRIPLSSNRTSSGSYESKRCNFDWR	KZV48981.1	Late embryogenesis abundant (LEA) hydroxyproline-rich glycoprotein family	Dorcoceras hygrometricum	Protein NDR1-like (IPR044839)	LEA_2 InterPro domain IPR004926	lea_2	LEA2	1	44	147	103	n.a.	n.a.	n.a.	PF03168	Late embryogenesis abundant protein	2.6e-11	PTHR31415:SF05	Late embryogenesis abundant protein	1.2e-49	putative late embryogenesis abundant protein, EA14-like 94.4%	173	5.20231	0.578035	5.78035	1.15607	4.04624	6.35838	9.82659	7.51445	8.09249	1.7341	2.89017	3.46821	4.62428	5.78035	7.51445	6.93642	4.04624	8.09249	0	6.35838	9.54	21
	Rs_7832	RsLEA280	LEA2	2.5	SKKLKNFHLQMSRIDVKSPPKHCANKHTLPSFSHRFNKKLYLYLSTIFLLLLSLILLVYLILHPTKPHFSLTQADINLLNLSPRSLLNSSIQITLRSTNPNKKVGIYYDEFRIYASYKGQKITPDTSISPFYSDHEETTFLSAALAGNQQPVSPSFAYEVQRDTGTGKLVLGFKGIGKLRWKVGSWVSGRYRFMVDCVTVMPFGG	GER33433.1	late embryogenesis abundant protein	Striga asiatica	Protein NDR1-like (IPR044839)	LEA_2 InterPro domain IPR004918	lea_2	LEA2	1	94	198	104	n.a.	n.a.	n.a.	PF03168	Late embryogenesis abundant protein	1.3e-09	PTHR31415:SF20	OS05G0367900 PROTEIN, LEA_2 domain-containing protein	9.9e-86	LEA14-like, 98.1%	205	4.87805	3.41463	5.85366	0.97561	3.41463	5.36585	13.1707	5.85366	10.7317	0.97561	5.85366	1.95122	3.41463	4.39024	8.29268	6.34146	3.41463	4.39024	1.46341	5.85366	9.91	18
	Rs_7833	RsLEA286	LEA2	2.5	QMSRIDVKSPKHCAEKHTLPTSSHRFNKKLYLYFSTIFLILLSLILLVYLILHPTKPHFSLTQADINLLNLSPRSLLNSSIQITLRSTNPNKKVGIYYDEFIIYASYKGQKITPDTSISPFYSDHEETTFLSAALSGNQQPVSPSFAYEVQRDTGTGKLVLGFKGIGKLRWKVGSWVSGRYRFMVDCVTVMPFGGIPSPPLSSRQGTVCSTSV	GER33433.1	late embryogenesis abundant protein	Striga asiatica	Protein NDR1-like (IPR044839)	LEA_2 InterPro domain IPR004919	lea_2	LEA2	1	84	188	104	n.a.	n.a.	n.a.	PF03168	Late embryogenesis abundant protein	5.3e-09	PTHR31415:SF20	OS05G0367900 PROTEIN, LEA_2 domain-containing protein	1.1e-91	LEA14-like, putative late embryogenesis abundant protein 98.11 %	213	4.69484	2.8169	6.10329	0.938967	2.8169	6.10329	11.2676	7.04225	12.6761	1.40845	6.57277	2.34742	3.28638	4.22535	6.57277	7.51174	3.75587	3.28638	1.40845	5.16432	9.66	16
	Rs_7834	RsLEA289	LEA2	2.5	QMSRIDVKSPKHCAEKHTLPTSSHRFNKKLYLYFSTIFLILLSLILLVYLILHPTKPHFSLTQADINLLNLSPRSLLNSSIQITLRSTNPNKKVGIYYDEFIIYASYKGQKITPDTSISPFYSDHEETTFLSAALSGNQQPVSPSFAYEVQRDTGTGKLVLGFKGIGKLRWKVGSWVSGRYRFMVDCVTVMPFGGIPSPPLSSRQGTVCSTKV	GER33433.1	late embryogenesis abundant protein	Striga asiatica	Protein NDR1-like (IPR044839)	LEA_2 InterPro domain IPR004920	lea_2	LEA2	1	84	187	103	n.a.	n.a.	n.a.	PF03168	Late embryogenesis abundant protein	5.3e-09	PTHR31415:SF20	OS05G0367900 PROTEIN, LEA_2 domain-containing protein	9.8e-92	LEA14-like, 98.2%	213	4.69484	2.8169	6.10329	0.938967	2.8169	6.10329	11.2676	7.04225	12.2066	1.40845	6.57277	2.34742	3.28638	4.22535	7.04225	7.51174	3.75587	3.28638	1.40845	5.16432	9.71	17
	Rs_6050	RsLEA294	LEA2	2.5	MTDNEKVCSHHRNKRRNSLFRCCACLLISIFLILFTILLVWAILKPKKPRFTIQDATIFNLNVSAPNIISTSVQVTVYSRNPNSRIGIYYDKMYVYATYSNQQITYFTVIPSVYQGHKDVNVWSPFVYGSNVPVAPYNGIELSQVQSNGTPIDMTIKIDGRLKWKVGSVTTGRYHIHVTCPVSIPLGNSKNTGIVVGNGVKYQISQRCSVSV	GER45897.1	late embryogenesis abundant protein	Striga asiatica	Protein NDR1-like (IPR044839)	LEA_2 InterPro domain IPR004933	lea_2	LEA2	1	76	180	104	n.a.	n.a.	n.a.	PF03168	Late embryogenesis abundant protein	8.6e-09	PTHR31415:SF161	LEA_2 DOMAIN-CONTAINING PROTEIN	6.6e-93	putative late embryogenesis abundant protein, 98.1 %	212	5.66038	2.35849	5.66038	1.41509	2.83019	11.3208	5.66038	9.90566	9.43396	2.83019	5.18868	0.943396	2.83019	4.71698	5.66038	7.07547	4.24528	7.54717	1.41509	3.30189	9.7	14
	Rs_134708	RsLEA297	LEA2	2.5	HNNTLIHQTPLQFTSPPMAPPPPHPPTREPAGRPQHSPLLRYIAFTALALIILTVLVVLIIWATVRPRKLKYSIEHASINSYNLTNDVLNANFHFLLRANNPNRRVSVYYDRIDVSVLYEDQILSVGNVSPFYQRRRNVTHLDLDLAARNKKLYLAVARDLKVDRASGDADLDVKIRAKIRLKIGVFKIHRKLKVLCESLRVPFSGSKGFQ	CAA2943341.1	late embryogenesis abundant	Olea europaea subsp. europaea	None predicted	LEA_2 InterPro domain IPR004921	lea_2	LEA2	1	96	198	102	n.a.	n.a.	n.a.	PF03168	Late embryogenesis abundant protein	4.1e-16	PTHR31415:SF115	LEA_2 DOMAIN-CONTAINING PROTEIN	6.2e-50	putative late embryogenesis abundant protein, LEA14-like 98.4%	211	3.79147	3.79147	2.8436	0.473934	7.58294	8.53081	12.7962	6.63507	6.16114	0.473934	7.58294	1.89573	5.21327	9.00474	5.6872	4.2654	2.8436	6.16114	0.473934	3.79147	10.33	22
	Rs_973	RsLEA3	LEA2	2.5	RPKIHPIVKAACAKRGIPYSAYPTFTDIFVAHLAKIKKLGQHSPVLRCIAFTALALIILTALVVLIIWAIVQPRKLKYSIEHASINSYNLTNDVLNANFHFLLRANNPNRRVSVYYDRIDVSVLYEDQILSAGNVSPFYQRRRNVTHLDLDLAAKNKKLYVEVARDLRVDRASGDADLDVKIRAKIRLKIGVFKIHRKLKVLCESLRVPFSSSKGFQRVQCDVDVD	CAA2943341.1	late embryogenesis abundant	Olea europaea subsp. europaea	None predicted	LEA_2 InterPro domain IPR004901	lea_2	LEA2	1	102	204	102	n.a.	n.a.	n.a.	PF03168	Late embryogenesis abundant protein	5.8e-17	PTHR31415:SF115	LEA_2 DOMAIN-CONTAINING PROTEIN	3.5e-55	LEA14-like, 98.%	226	3.9823	3.09735	2.65487	0.442478	9.29204	10.177	11.0619	8.40708	6.19469	1.76991	3.9823	1.76991	6.63717	8.40708	7.9646	2.65487	2.65487	4.86726	0	3.9823	9.98	25
	Rs_974	RsLEA4	LEA2	2.5	RPKIHPIVKAACAKRGIPYSAYPTFTDIFVAHLAKIKKLGQHSPVLRCIAFTALALIILTALVVLIIWAIVQPRKLKYSIEHASINSYNLTNDVLNANFHFLLRANNPNRRVSVYYDRIDVSVLYEDQILSVGNVSPFYQRRRNVTHLDLDLAARNKKLYLAVARDLKVDRASGDADLDVKIRAKIRLKIGVFKIHRKLKVLCESLRVPFSSSKGFQRVQCDVDVD	CAA2943341.1	late embryogenesis abundant	Olea europaea subsp. europaea	None predicted	LEA_2 InterPro domain IPR004902	lea_2	LEA2	1	102	204	102	n.a.	n.a.	n.a.	PF03168	Late embryogenesis abundant protein	4.9e-16	PTHR31415:SF115	LEA_2 DOMAIN-CONTAINING PROTEIN	8.3e-55	LEA14-like, 98.1%	226	3.9823	3.09735	2.65487	0.442478	9.29204	10.177	11.5044	8.40708	6.19469	1.76991	3.9823	1.32743	6.63717	8.40708	7.9646	2.65487	2.65487	4.86726	0	3.9823	10.04	24
	Rs_6049	RsLEA54	LEA2	2.5	MTDNEKVCSHHRNKRRNSLFRCCACLLITIFLILFTILLIWAILKPKKPRFTLQDATIFNLNVSAPNIISTSVQVTVYSRNPNSRIGIYYDRMYVYATYSNQQITFFTVIPSVYQGHKDVNVWSPLVYGSNVPVAPYNGIELSQVQSNGTPIEMTIKIDGRLKWKVGSVTTGRYHIHVTCPVSIPLGNSKDTGIVVGNGVKYQISQRCSVSV	GER45897.1	late embryogenesis abundant protein	Striga asiatica	Protein NDR1-like (IPR044839) domain	LEA_2 InterPro domain IPR004924	lea_2	LEA2	1	76	180	104	n.a.	n.a.	n.a.	PF03168	Late embryogenesis abundant protein	4.8e-09	PTHR31415:SF161	LEA_2 DOMAIN-CONTAINING PROTEIN	3.9e-92	LEA14-like, 98.1%	212	5.18868	2.35849	5.66038	1.41509	2.83019	10.8491	6.60377	9.90566	8.96226	2.83019	5.18868	1.41509	2.83019	5.18868	5.18868	7.54717	4.24528	7.07547	1.41509	3.30189	9.67	15
	Rs_2326	RsLEA7	LEA2	2.5	LELPKDLPAETMEEEEEEKKTQKQGGSGFPGHPVRNRSKAPLICISIATVIVLAGLAALTVWLLYRPRKPKFTVINASIYELNATSPPFMSTAMQFTLVTRNPNKRLSIFYDQFSALVSYKNQAITQQVILPPLFQEPKSTVVISPVLGREQVPVAAEVVDGLSSMDEAYGGLVVGLSLVLTGKLAYKAGGIIKSMGHYRVYVRCDFLVGLKKGFVGTMPMIGSDYLGCRVDL	OVA04689.1	Late embryogenesis abundant protein	Macleaya cordata	Protein NDR1-like (IPR044839)	LEA_2 InterPro domain IPR004903	lea_2	LEA2	1	97	205	108	n.a.	n.a.	n.a.	PF03168	Late embryogenesis abundant protein	1.9e-08	PTHR31415:SF62	LEA_2 DOMAIN-CONTAINING PROTEIN	1.5e-65	LEA14-like, 97.6%	233	3.86266	0.858369	8.15451	0.429185	6.86695	9.87124	11.1588	5.5794	6.86695	1.28755	6.86695	5.5794	3.00429	4.29185	6.43777	5.5794	3.86266	2.57511	3.00429	3.86266	9.05	19
	Rs_69998	RsLEA84	LEA2	2.5	TDTTLTSAFNFTLTARNPNKKITFFYDSIAVEILSGGISVGSGSFPAFTHGTKNTTTLRTVVSSSKSPISDGTDVSSLRSSLKNKNLPLRIRLDSKVKVKVGKLKTKKINIRVVCDGINVAPPSGNSTAVATSSKVKCKVDPRVKIFKWTV	GER28774.1	late embryogenesis abundant protein	Striga asiatica	None predicted	LEA_2 InterPro domain IPR004922	lea_2	LEA2	1	12	115	103	n.a.	n.a.	n.a.	PF03168	Late embryogenesis abundant protein	9.5e-15	PTHR31234:SF56	LEA_2 DOMAIN-CONTAINING PROTEIN	1.6e-51	uncharacterized protein af_0446; lea14 97.7%	151	0.662252	0.662252	5.96026	0.662252	4.63576	10.596	6.62252	6.62252	13.245	1.3245	4.63576	0.662252	4.63576	4.63576	11.9205	11.9205	0	5.96026	0	4.63576	10.43	22
	Rs_191550	RsLEA96	LEA2	2.5	TLQDATIYAFNLTTATNSVTTTLQTTISSHNPNSRISILYDQIHASVSYRRRQITLPALLLPASTYLGHKDTVVWSPFLYGYSVPLAPILSGYLNQDQNAGTVLINVRVDGRIRWKVGAFVSWRYHLSVNCPAYIDFGVKNNGIA	KAH6773003.1	Late embryogenesis abundant hydroxyproline-rich glycoprotein family	Perilla frutescens var. frutescens	Protein NDR1-like (IPR044839)	LEA_2 InterPro domain IPR004923	lea_2	LEA2	1	26	131	105	n.a.	n.a.	n.a.	PF03168	Late embryogenesis abundant protein	1.5e-07	PTHR31415:SF148	LEA_2 DOMAIN-CONTAINING PROTEIN	1.2e-58	putative late embryogenesis2 abundant (lea) protein at2g46140.1, 97.6%	145	6.2069	2.75862	5.51724	2.06897	7.58621	8.27586	10.3448	7.58621	8.96552	0.689655	4.82759	0	4.13793	5.51724	2.06897	9.65517	4.13793	6.89655	0	2.75862	9.56	12
	Rs_72143	RsLEA13	LEA3	3.1	MAANFQSRGLGSFCKQFVSRVRSRDSTIIRRGVHVSTYDKNPDEEHVFSAVVPDNVIPPQTQQYWAPHPKTGVFGPAKDGPALADEDGVSNGGADSVLEQKAFFRPLEDLDKPQHP	XP_022875587.1	late embryogenesis abundant protein At5g17165-like isoform X1	Olea europaea var. sylvestris	LEA_ At5g17165-like (IPR039291) domain		lea_3i	no hits	0	n.a.	n.a.	n.a.	n.a.	n.a.	n.a.	PF03242	Late embryogenesis abundant protein	0.025	PTHR35122:SF2	OS04G0598000 PROTEIN, late embryogenesis abundant protein At5g17165	8.4e-40	n.a.	116	1.72414	3.44828	7.75862	0.862069	7.75862	9.48276	4.31034	2.58621	7.75862	0.862069	9.48276	4.31034	8.62069	6.03448	5.17241	3.44828	6.03448	3.44828	0.862069	6.03448	6.04	24
	Rs_72148	RsLEA14	LEA3	3.1	MAANLQSRGLASFSKQFAIRVRSRDSTIIRRGVHVSTYDKNPDEEHALSAVVPDSVIQSQTQQYWAPHPKTGVFGPAKDEPVSADEDSVSNGGADSVLEQKAFFRPLEDLDKPHHP	XP_022875587.1	late embryogenesis abundant protein At5g17165-like isoform X1	Olea europaea var. sylvestris	LEA_ At5g17165-like (IPR039291) domain		lea_3i	no hits	0	n.a.	n.a.	n.a.	n.a.	n.a.	n.a.	PF03242	Late embryogenesis abundant protein	0.00085	PTHR35122:SF2	OS04G0598000 PROTEIN, late embryogenesis abundant protein At5g17166	6.5e-41	n.a.	116	1.72414	4.31034	5.17241	0.862069	9.48276	8.62069	5.17241	3.44828	11.2069	0	7.75862	5.17241	8.62069	6.03448	5.17241	3.44828	6.03448	2.58621	0.862069	4.31034	5.9	25
	Rs_72142	RsLEA21	LEA3	3.1	MAANFQSRGLGSFCKQFVSRVRSRDSTIIRRGVHVSTYDKNPDEEHVFSAVVPDNVIPPQTQQYWAPHPKTGVFGPAKDGPDLADEAGVSNGGADSVLEQKAFFRPLEDLDKPHHP	XP_022875587.1	late embryogenesis abundant protein At5g17165-like isoform X1	Olea europaea var. sylvestris	LEA_ At5g17165-like (IPR039291) domain		lea_3i	no hits	0	n.a.	n.a.	n.a.	n.a.	n.a.	n.a.	PF03242	Late embryogenesis abundant protein	0.017	PTHR35122:SF2	OS04G0598000 PROTEIN, late embryogenesis abundant protein At5g17167	5.1e-40	n.a.	116	1.72414	4.31034	7.75862	0.862069	7.75862	9.48276	4.31034	2.58621	7.75862	0.862069	9.48276	4.31034	8.62069	6.03448	5.17241	3.44828	5.17241	3.44828	0.862069	6.03448	6.17	24
	Rs_72145	RsLEA22	LEA3	3.1	MAANLQSRGLASFSKQFAIRVRSRDSTIIRRGVHVSTYDKNPDEEHALSAVVPDSVIQSQTQQYWAPHPKTGVFGPAKDEPVLADEDSVLNGGADSVLEQKAFFRPLEDLDKPHHP	XP_022875587.1	late embryogenesis abundant protein At5g17165-like isoform X1	Olea europaea var. sylvestris	LEA_ At5g17165-like (IPR039291) domain		lea_3i	no hits	0	n.a.	n.a.	n.a.	n.a.	n.a.	n.a.	PF03242	Late embryogenesis abundant protein	0.00095	PTHR35122:SF2	OS04G0598000 PROTEIN, late embryogenesis abundant protein At5g17168	4.8e-40	n.a.	116	1.72414	4.31034	5.17241	0.862069	9.48276	8.62069	6.89655	3.44828	9.48276	0	7.75862	5.17241	8.62069	6.03448	5.17241	3.44828	6.03448	2.58621	0.862069	4.31034	5.9	25
	Rs_72147	RsLEA23	LEA3	3.1	MAANLQSRGLASFSKQFAIRVRSLDSTIIRRRVHVSTYDKNPDEEHSFSAVVPDNVIQSETQQYWAPHPKTGVFGPAKDEPVSADEDSVSNGGADSVLEQKAFFRPLEDLDKPHHP	XP_022875587.1	late embryogenesis abundant protein At5g17165-like isoform X1	Olea europaea var. sylvestris	LEA_ At5g17165-like (IPR039291) domain		lea_3i	no hits	0	n.a.	n.a.	n.a.	n.a.	n.a.	n.a.	PF03242	Late embryogenesis abundant protein	0.017	PTHR35122:SF2	OS04G0598000 PROTEIN, late embryogenesis abundant protein At5g17169	2.6e-40	n.a.	116	1.72414	4.31034	4.31034	0.862069	8.62069	8.62069	5.17241	3.44828	11.2069	0	7.75862	6.03448	8.62069	6.03448	5.17241	3.44828	5.17241	3.44828	0.862069	5.17241	5.66	26
	Rs_115900	RsLEA42	LEA3	3.1	CKQFVSRVRSLGSNIIKRGVHASTYDKNQEEDHPLSAVVPDNVIPPQTQQYWAPHPKTGVFGPAKDGPALTDEDGVSNGGADSVLEQKAFFRPLEDLDKPHHP	XP_028086848.1	late embryogenesis abundant protein At5g17165-like	Camellia sinensis	LEA_ At5g17165-like (IPR039291) domain		lea_3i	no hits	0	n.a.	n.a.	n.a.	n.a.	n.a.	n.a.	PF03242	Late embryogenesis abundant protein	0.028	PTHR35122:SF2	OS04G0598000 PROTEIN, late embryogenesis abundant protein At5g17170	1.2e-34	n.a.	103	1.94175	4.85437	7.76699	0.970874	6.79612	8.73786	5.82524	2.91262	6.79612	0.970874	10.6796	4.85437	8.73786	3.8835	6.79612	3.8835	5.82524	3.8835	0	3.8835	5.9	24
	Rs_125374	RsLEA53	LEA3	3.1	LSNHQLSQKSVFNLYMAAKFQSRGLASFCKQFVSRVRSRDSTIIRRGVHVSTYDKNPDEEHVFSAVVPDNVIPPQTQQYWAPHPKTGVFGPAKDGPAALADEDGVSNGGGADSVLEQKAFFRPLEDLDKPQHP	XP_022875587.1	late embryogenesis abundant protein At5g17165-like isoform X1	Olea europaea var. sylvestris	LEA_ At5g17165-like (IPR039291) domain		lea_3i	no hits	0	n.a.	n.a.	n.a.	n.a.	n.a.	n.a.	PF03242	Late embryogenesis abundant protein	0.022	PTHR35122:SF2	OS04G0598000 PROTEIN, late embryogenesis abundant protein At5g17171	2.3e-39	n.a.	133	2.25564	3.7594	6.76692	0.75188	8.27068	9.02256	6.01504	2.25564	9.02256	0.75188	8.27068	3.7594	7.5188	5.26316	6.01504	3.00752	6.76692	3.7594	0.75188	6.01504	7.15	23
	Rs_127371	RsLEA56	LEA3	3.1	TTSLLISQSKPLLSPSSSHNQQFSPKNLFNCMAANLQSRGLASFSKQFAIRVRSRDSTIIRRGVHVSTYDKNPDEEHSFSAVVPDNVIQSQTQQYWAPHPKTGVFGPAKDEPVLADEDSVLNGGADSVLEQKAFFRPLEDLDKPHHP	XP_028086848.1	late embryogenesis abundant protein At5g17165-like	Camellia sinensis	LEA_ At5g17165-like (IPR039291) domain		lea_3i	no hits	0	n.a.	n.a.	n.a.	n.a.	n.a.	n.a.	PF03242	Late embryogenesis abundant protein	0.0019	PTHR35122:SF2	OS04G0598000 PROTEIN, late embryogenesis abundant protein At5g17172	8e-40	n.a.	147	1.36054	4.08163	4.08163	0.680272	6.80272	6.80272	8.16327	3.40136	12.9252	0.680272	8.16327	4.08163	6.80272	4.7619	5.44218	4.08163	6.80272	4.7619	0.680272	5.44218	6.55	21
	Rs_72144	RsLEA73	LEA3	3.1	MAAKFQSRGLASFCKQFVSRVRSRDSTIIRRGVHVSTYDKNPDEEHVFSAVVPDNVIPPQTQQYWAPHPKTGVFGPAKDGPAALADEDGVSNGGGADSVLEQKAFFRPLEDLDKPQHP	XP_022875587.1	late embryogenesis abundant protein At5g17165-like isoform X1	Olea europaea var. sylvestris	LEA_ At5g17165-like (IPR039291) domain		lea_3i	no hits	0	n.a.	n.a.	n.a.	n.a.	n.a.	n.a.	PF03242	Late embryogenesis abundant protein	0.016	PTHR35122:SF2	OS04G0598000 PROTEIN, late embryogenesis abundant protein At5g17173	1.5e-39	n.a.	118	1.69492	3.38983	7.62712	0.847458	9.32203	9.32203	4.23729	2.54237	7.62712	0.847458	9.32203	4.23729	8.47458	5.9322	5.9322	3.38983	5.9322	2.54237	0.847458	5.9322	6.4	25
	Rs_60308	RsLEA79	LEA3	3.1	LERAQFRRSFFLENSFYFSCMAVNSQSLKLANFGKRFVFQIRSPLSSLQRNRRVHDSVYEKNQEELISESAHSTVVSDDAIPPQPTEYWAPHPQTGVFGPATDQSTNAVDDSSDLGPSTNIDSVLEQKAFFRPHENLDKPVVQP	XP_028086848.1	late embryogenesis abundant protein At5g17165-like	Camellia sinensis	LEA_ At5g17165-like (IPR039291) domain		lea_3i	no hits	0	n.a.	n.a.	n.a.	n.a.	n.a.	n.a.	PF03242	Late embryogenesis abundant protein	0.049	PTHR35122:SF2	OS04G0598000 PROTEIN, late embryogenesis abundant protein At5g17174	2.8e-33	n.a.	144	2.08333	2.77778	2.77778	0.694444	6.25	7.63889	6.94444	2.77778	12.5	0.694444	7.63889	6.25	6.25	6.25	3.47222	4.16667	6.94444	5.55556	0.694444	7.63889	5.51	22
	Rs_153025	RsLEA80	LEA3	3.1	GSHHSQFLIHITPKRAQFRRSFFLENSFYFSCMAVNSQSLKLANFGKRFVFQIRSPLSSLQRNRHVHDSVYEKNQEELISESAHSTVVSDDAIPPQPTEYWAPHPQTGVFGPATDQSTNAVDDSSDLGPSTNIDSVLEQKAFFRPHENLDKPVVQP	XP_028086848.1	late embryogenesis abundant protein At5g17165-like	Camellia sinensis	LEA_ At5g17165-like (IPR039291) domain		lea_3i	no hits	0	n.a.	n.a.	n.a.	n.a.	n.a.	n.a.	PF03242	Late embryogenesis abundant protein	0.069	PTHR35122:SF2	OS04G0598000 PROTEIN, late embryogenesis abundant protein At5g17175	3.4e-33	n.a.	156	1.92308	5.12821	3.20513	0.641026	5.76923	7.05128	6.41026	3.84615	12.8205	0.641026	7.69231	5.12821	5.76923	5.12821	3.84615	4.48718	7.05128	5.12821	0.641026	7.69231	6.23	20
	Rs_72146	RsLEA82	LEA3	3.1	RVYIGKGGRGDTYTKQPLFSSHNQNPFSLKKLFNCMAANLQSRGLASFSKQFAIRVRSRNSTIIRRGVHVSTYDKNPDEEHAFSAVVPDNVIQSETQQYWAPHPKTGVFGPAKDEPVLADEDSVSNGGADSVLEQKAFFRPLEDLDKPHHP	XP_031096058.1	late embryogenesis abundant protein At5g17165-like	Ipomoea triloba	LEA_ At5g17165-like (IPR039291) domain		lea_3i	no hits	0	n.a.	n.a.	n.a.	n.a.	n.a.	n.a.	PF03242	Late embryogenesis abundant protein	0.00071	PTHR35122:SF2	OS04G0598000 PROTEIN, late embryogenesis abundant protein At5g17176	3.6e-40	n.a.	151	2.64901	3.97351	6.62252	0.662252	7.28477	7.28477	5.96026	3.31126	9.27152	0.662252	7.28477	4.63576	6.62252	5.96026	6.62252	3.97351	5.29801	5.29801	0.662252	5.96026	8.73	24
	Rs_161911	RsLEA85	LEA3	3.1	LSNHQLSQKSVFNLYMAAKFQSRGLASFCKQFVSRVRSRDSTIIRRGVHVSTYDKNPDEEHVFSAVVPDNVIPPQTQQYWAPHPKTGVFGPAKDGPAALADEDGVSNGGGADSVLEQKAFFRPLEDLDKPHHP	XP_022875587.1	late embryogenesis abundant protein At5g17165-like isoform X1	Olea europaea var. sylvestris	LEA_ At5g17165-like (IPR039291) domain		lea_3i	no hits	0	n.a.	n.a.	n.a.	n.a.	n.a.	n.a.	PF03242	Late embryogenesis abundant protein	0.022	PTHR35122:SF2	OS04G0598000 PROTEIN, late embryogenesis abundant protein At5g17177	1e-39	n.a.	133	2.25564	4.51128	6.76692	0.75188	8.27068	9.02256	6.01504	2.25564	9.02256	0.75188	8.27068	3.7594	7.5188	5.26316	6.01504	3.00752	6.01504	3.7594	0.75188	6.01504	7.19	23
	Rs_167096	RsLEA90	LEA3	3.1	TTSLLISQSKPLLSSSSSLNQQFSPKNLFNCMAANLQSRGLASFSKQFAIRVRSLDSTIIRRRVHVSTYDKNPDEEHSFSAVVPDNVIQSQTQQYWAPHPKTGVFGPAKDEPVLADEDSVSNGGADSVLEQKAFFRPLEDLDKPHHP	XP_028086848.1	late embryogenesis abundant protein At5g17165-like	Camellia sinensis	LEA_ At5g17165-like (IPR039291) domain		lea_3i	no hits	0	n.a.	n.a.	n.a.	n.a.	n.a.	n.a.	PF03242	Late embryogenesis abundant protein	0.0036	PTHR35122:SF2	OS04G0598000 PROTEIN, late embryogenesis abundant protein At5g17178	7.6e-40	n.a.	147	1.36054	3.40136	3.40136	0.680272	6.80272	6.80272	8.84354	3.40136	14.2857	0.680272	7.48299	4.08163	6.80272	4.7619	5.44218	4.08163	6.80272	4.7619	0.680272	5.44218	6.47	21
	Rs_167101	RsLEA91	LEA3	3.1	TTSLLISQSKPLLSSSSSLNQQFSPKNLFNCMAANLQSRGLASFSKQFAIRVRSLDSTIIRRRVHVSTYDKNPDEEHSFSAVVPDNVIQSQTQQYWAPHPKTGVFGPAKDEPVSADEDSVSNGGADSVLEQKAFFRPLEDLDKPHHP	XP_028086848.1	late embryogenesis abundant protein At5g17165-like	Camellia sinensis	LEA_ At5g17165-like (IPR039291) domain		lea_3i	no hits	0	n.a.	n.a.	n.a.	n.a.	n.a.	n.a.	PF03242	Late embryogenesis abundant protein	0.0029	PTHR35122:SF2	OS04G0598000 PROTEIN, late embryogenesis abundant protein At5g17179	2.6e-40	n.a.	147	1.36054	3.40136	3.40136	0.680272	6.80272	6.80272	8.16327	3.40136	14.966	0.680272	7.48299	4.08163	6.80272	4.7619	5.44218	4.08163	6.80272	4.7619	0.680272	5.44218	6.47	21
	Rs_60980	RsLEA126	LEA3	3.2	SAELSNLIIITSLLKRFKKKMARSFSNVKTVSSFISNKISVYAAGAQGGVSNTVIRMLNKESEEPTKISWVPDPVTGYYRPENKATEIDAAELRRILIKDNTRRN	XP_012833694.1	PREDICTED: late embryogenesis abundant protein Lea5-like	Erythranthe guttata	LEA_3 (IPR004926) domain		lea_3	LEA3	1	21	98	77	n.a.	n.a.	n.a.	PF03242	Late embryogenesis abundant protein	9.5e-21	PTHR33509:SF40	LATE EMBRYOGENIS ABUNDANT PROTEIN -RELATED, PROTEIN SENESCENCE-ASSOCIATED GENE 21, MITOCHONDRIAL-LIKE	1e-24	n.a.	105	2.85714	0	3.80952	0.952381	7.61905	6.66667	6.66667	9.52381	11.4286	0	3.80952	6.66667	2.85714	7.61905	9.52381	6.66667	0.952381	7.61905	1.90476	2.85714	10.05	27
	Rs_114292	RsLEA127	LEA3	3.2	ENLSAGCFGISMARSFSTAKNVSALITNKISPAITWRGYAAVSQGGVSKSGASNVMLKKGSEEPTKISWVPDPVTGYYRPENQTKEMDEAELRAMLVKDKARLH	XP_012833694.1	PREDICTED: late embryogenesis abundant protein Lea5-like	Erythranthe guttata	LEA_3 (IPR004926) domain		lea_3	LEA3	1	12	97	85	n.a.	n.a.	n.a.	PF03242	Late embryogenesis abundant protein	3e-27	PTHR33509:SF28	LATE EMBRYOGENIS ABUNDANT PROTEIN -RELATED, PROTEIN SENESCENCE-ASSOCIATED GENE 21, MITOCHONDRIAL-LIKE	1.2e-32	n.a.	104	2.88462	0.961538	7.69231	1.92308	10.5769	6.73077	5.76923	4.80769	11.5385	0.961538	4.80769	6.73077	2.88462	4.80769	8.65385	5.76923	1.92308	4.80769	3.84615	1.92308	9.38	23
	Rs_114021	RsLEA128	LEA3	3.2	ELSNLIIITSLLKRFKKKMARSFSNVKTVSSFISNKISVYAAGAQGGVSNTVIRMLNKESEEPTKISWVPDPVTGYYRPENKATEIDAAELRRILIKDNTRRN	XP_012833694.1	PREDICTED: late embryogenesis abundant protein Lea5-like	Erythranthe guttata	LEA_3 (IPR004926) domain		lea_3	LEA3	1	19	96	77	n.a.	n.a.	n.a.	PF03242	Late embryogenesis abundant protein	8e-21	PTHR33509:SF40	LATE EMBRYOGENIS ABUNDANT PROTEIN -RELATED, PROTEIN SENESCENCE-ASSOCIATED GENE 21, MITOCHONDRIAL-LIKE	9.8e-25	n.a.	103	2.91262	0	3.8835	0.970874	6.79612	6.79612	6.79612	9.70874	10.6796	0	3.8835	6.79612	2.91262	7.76699	9.70874	6.79612	0.970874	7.76699	1.94175	2.91262	10.06	27
	Rs_6336	RsLEA17	LEA4	4.1	STMGGKIGEYKDYMADKARETKDSAAEKAKETGDSTMQKADDYKNYAADKATQAKDTTMEKAGEANNAAMEKAGEYKDCTTEKAKEGKDATTGKITDLKDSAADAARRAMDFLIGKKDETKQAGKMKAGDTTEAAKETYEETKENARKKMEEMKIVGEGEKDDKSAPPQRVSYAGLGEAKAGHRLAVDEEGTPVVVAVDVDDTLAGSTASALKAADQITGQTFNDVGPMDEEGVAHIRLNRSGKHNAS	XP_022863156.1	late embryogenesis abundant protein ECP63-like	Olea europaea var. sylvestris	LEA_4 (IPR004238) domain		lea_4	LEA4	3	2	98	96	n.a.	n.a.	n.a.	PF02987	Late embryogenesis abundant protein	6.3e-08	PTHR47877:SF4	LATE EMBRYOGENESIS ABUNDANT PROTEIN ECP63	9.3e-53	n.a.	248	2.82258	1.20968	8.87097	0	16.129	4.03226	2.82258	2.41935	4.03226	0.403226	1.6129	10.0806	10.0806	3.22581	13.3065	8.87097	2.41935	2.82258	4.03226	0.806452	5.12	37
	Rs_55822	RsLEA194	LEA4	4.1	RKDYTTEKAKEGKDTTAVKISDLKDSATDAARRAMDFLIGKKDETKQAAEETGETAKMKAEDTTAAAKETYEDTKENARKKMEEMKIVGEGEKEDKSAPPQRVSY	XP_024037754.1	LOW QUALITY PROTEIN: late embryogenesis abundant protein ECP63	Citrus clementina	None predicted		lea_4i	no hits	0	n.a.	n.a.	n.a.	n.a.	n.a.	n.a.	PF02987	Late embryogenesis abundant protein	7.6e-07	PTHR47877:SF4	LATE EMBRYOGENESIS ABUNDANT PROTEIN ECP63	4e-29	n.a.	105	2.85714	0	4.7619	0	14.2857	2.85714	1.90476	2.85714	3.80952	0	1.90476	14.2857	9.52381	4.7619	17.1429	11.4286	1.90476	0.952381	3.80952	0.952381	5.39	46
	Rs_55823	RsLEA207	LEA4	4.1	RKDYTTEKAKEGKDTTAVKITDLKDSATDAARRAMDFLIGKKDETKQAAEETGETAKMKAEDTTAAAKETFEETKENARKKMEEMKIVGEGEKEDKSAPPQRVSY	XP_024037754.1	LOW QUALITY PROTEIN: late embryogenesis abundant protein ECP63	Citrus clementina	None predicted		lea_4i	no hits	0	n.a.	n.a.	n.a.	n.a.	n.a.	n.a.	PF02987	Late embryogenesis abundant protein	2.3e-06	PTHR47877:SF4	LATE EMBRYOGENESIS ABUNDANT PROTEIN ECP63	1e-29	n.a.	105	1.90476	0	4.7619	0	14.2857	2.85714	1.90476	2.85714	2.85714	0	1.90476	15.2381	8.57143	4.7619	17.1429	12.381	1.90476	0.952381	3.80952	1.90476	5.4	46
	Rs_133012	RsLEA38	LEA4	4.1	QAKDTTMEKAGEANNAALEKAGEFKDYTTEKAKEGKDTTAVKISDLKDSATDAARRAMDFLIGKKDETKQAGKMKAGDTTEAAKETYEETKENARKKMEEMKIVGEGEKEDKSAPPQRVSYAGFGEAKAGHRLAVDEEGTPVVVAVDVDDTLAGSTASALKAADQITGQTFNDVGSMDEEGVAHIRLNRSGKHNAS	XP_022863156.1	late embryogenesis abundant protein ECP63-like	Olea europaea var. sylvestris	LEA_4 (IPR004238) domain		lea_4	LEA4	1	3	46	43	n.a.	n.a.	n.a.	PF02987	Late embryogenesis abundant protein	3.3e-12	PTHR47877:SF4	LATE EMBRYOGENESIS ABUNDANT PROTEIN ECP63	1.3e-37	n.a.	196	1.53061	1.53061	8.67347	0	15.3061	5.61224	3.57143	2.55102	4.59184	0	1.53061	11.2245	8.67347	3.57143	12.2449	8.67347	2.55102	3.06122	3.06122	2.04082	5.11	36
	Rs_70558	RsLEA47	LEA4	4.1	MADKARETKDSAAEKAKETGDSTMQKADDYKNYAADKATQAKDTTMEKAGEANNAAMEKAGEYKDCTTEKAKEGKDATTGKITDLKDSAADAARRAMDFLIGKKDETKQAGKMKAGDTTEAAKETYEETKENARKKMEEMKIVGEGEKDDKSAPPQRVSYAGLGEAKAGHRLAVDEEGTPVVVAVDVDDTLAGSTASALKAADQITGQTFNDVGPMDEEGVAHIRLNRSGKHNAS	XP_022863156.1	late embryogenesis abundant protein ECP63-like	Olea europaea var. sylvestris	LEA_4 (IPR004238) domain		lea_4	LEA4	2	10	85	75	n.a.	n.a.	n.a.	PF02987	Late embryogenesis abundant protein	5.1e-13	PTHR47877:SF4	LATE EMBRYOGENESIS ABUNDANT PROTEIN ECP63	3e-48	n.a.	235	2.12766	1.2766	8.08511	0	17.0213	4.25532	2.97872	2.12766	3.82979	0.425532	1.70213	10.2128	10.2128	3.40426	13.1915	8.93617	2.55319	2.97872	3.82979	0.851064	5.1	37
	Rs_6337	RsLEA48	LEA4	4.1	STMGGKIGEYKDYMADKARETKDSAAEKAKETGDSTMQKADDYKNYAADKATQAKDTTMEKAGEANNAAMEKAGEYKDCTTEKAKEGKDATTGKITDLKDSAADAARRAMDFLIGKKDETKQAGKMKAGDTTEAAKETYEETKENARKKMEEMKIVGEGEKDDKSAPPQRVSYAGLGEAKAGHRLAVDEEGTPVVVAVDVDDTLAGSTASALKAADQIAHIRLNRSGKHSAS	XP_022863156.1	late embryogenesis abundant protein ECP63-like	Olea europaea var. sylvestris	LEA_4 (IPR004238) domain		lea_4	LEA4	3	2	98	96	n.a.	n.a.	n.a.	PF02987	Late embryogenesis abundant protein	5.9e-08	PTHR47877:SF4	LATE EMBRYOGENESIS ABUNDANT PROTEIN ECP63	6.1e-49	n.a.	232	3.01724	1.2931	8.18966	0	17.2414	3.44828	3.01724	2.58621	4.74138	0.431034	1.2931	9.91379	9.91379	3.44828	14.2241	8.62069	2.15517	2.15517	3.87931	0.431034	5.49	38
	Rs_70559	RsLEA50	LEA4	4.1	MADKARETKDSAAEKAKETGDSTMQKADDYKNYAADKATQAKDTTMEKAGEANNAAMEKAGEYKDCTTEKAKEGKDATTGKITDLKDSAADAARRAMDFLIGKKDETKQAGKMKAGDTTEAAKETYEETKENARKKMEEMKIVGEGEKDDKSAPPQRVSYAGLGEAKAGHRLAVDEEGTPVVVAVDVDDTLAGSTASALKAADQIAHIRLNRSGKHSAS	XP_022863156.1	late embryogenesis abundant protein ECP63-like	Olea europaea var. sylvestris	LEA_4 (IPR004238) domain		lea_4	LEA4	2	10	85	75	n.a.	n.a.	n.a.	PF02987	Late embryogenesis abundant protein	4.3e-13	PTHR47877:SF4	LATE EMBRYOGENESIS ABUNDANT PROTEIN ECP63	1.8e-42	n.a.	219	2.28311	1.36986	7.30594	0	18.2648	3.65297	3.19635	2.28311	4.56621	0.456621	1.36986	10.0457	10.0457	3.65297	14.1553	8.6758	2.28311	2.28311	3.65297	0.456621	5.47	38
	Rs_118138	RsLEA58	LEA4	4.1	TKDSAAEKAKETGDSTMQKADDYKNYAADKATQAKDTTMEKAGEANNAAMEKAGEYKDCTTEKAKEGKDATTGKITDLKDSAADAARRAMDFLIGKKDETKQAGKMKAGDTTEAAKETYEETKENARKKMEEMKIVGEGEKDDKSAPPQRVSYAGLGEAKAGHRLAVDEEGTPVVVAVDVDDTLAGSTASALKAADQIAHIRLNRSGKHSAS	XP_022863156.1	late embryogenesis abundant protein ECP63-like	Olea europaea var. sylvestris	LEA_4 (IPR004238) domain		lea_4	LEA4	2	2	78	76	n.a.	n.a.	n.a.	PF02987	Late embryogenesis abundant protein	1.4e-13	PTHR47877:SF4	LATE EMBRYOGENESIS ABUNDANT PROTEIN ECP63	6.4e-43	n.a.	212	2.35849	1.41509	7.54717	0	17.9245	3.77358	3.30189	2.35849	4.71698	0.471698	1.41509	9.90566	9.90566	3.30189	14.1509	8.96226	2.35849	2.35849	3.30189	0.471698	5.45	37
	Rs_118142	RsLEA59	LEA4	4.1	NYAADRAKQAKDTTMEKAGEANNAAMEKAGEYKDYTTEKAKEGKDTTAVKITDLKDSATDAARRAMDFLIGKKDETKQAAEETGETAKMKAEDTTAAAKETFEETKENARKKMEDMKIVGEGEKEDESAAPQRVSYAGFGEAKAGHRLAVDEEGTPVVVVVDVDDTLAGSTASALKAADQITGQTFNDVGSMDEEGVAHIRLNRSGKHNAS	XP_022863156.1	late embryogenesis abundant protein ECP63-like	Olea europaea var. sylvestris	LEA_4 (IPR004238) domain		lea_4	LEA4	2	1	54	53	n.a.	n.a.	n.a.	PF02987	Late embryogenesis abundant protein	2.6e-11	PTHR47877:SF4	LATE EMBRYOGENESIS ABUNDANT PROTEIN ECP63	2.7e-45	n.a.	211	1.89573	1.4218	7.58294	0	17.0616	5.6872	2.8436	2.36967	3.79147	0	0.947867	11.8483	9.00474	3.79147	11.3744	9.47867	2.36967	3.31754	3.31754	1.89573	4.88	36
	Rs_21895	RsLEA60	LEA4	4.1	TKDSAAEKAKQTKDTMGGKIGEYKDYTADKTRETKDSAAEKAKETKDWTVQQAEEYKNYGVDKAQQAKDTTVEKGREVKDTTMEKAGEYKDYSTDKAKEGKETTVSKFTDLKDSAADAARRAMGYLIGIKDETKQEAGKTGEAAKEKAEGTTEAAKETYGETREDARRKMEEMKIEGEGGKDDDMQQQTEKKEIIYGSG	XP_024037754.1	LOW QUALITY PROTEIN: late embryogenesis abundant protein ECP63	Citrus clementina	LEA_4 (IPR004238) domain		lea_4	LEA4	3	2	111	109	n.a.	n.a.	n.a.	PF02987	Late embryogenesis abundant protein	9.7e-13	PTHR47877:SF4	LATE EMBRYOGENESIS ABUNDANT PROTEIN ECP63	1.7e-57	n.a.	199	4.52261	0	9.04523	0.502513	12.0603	2.51256	1.00503	3.01508	3.01508	0	0	14.0704	9.54774	3.51759	17.0854	11.5578	4.52261	0.502513	3.01508	0.502513	5.15	44
	Rs_84309	RsLEA61	LEA4	4.1	AKQTKDTTGGKIGEYKDYLADKARETKDSAAEKAKETKDSTVQQAEEYKNYGMDKAQQAKDTTMEKGREVKDATMDKTGEYKDYSTDKAKEGKETTVSKFTDLKDSAADAARRAMGYLIGMKEETKQEAGKTGEAAKEKAGGTTDAAKEKYGETEEDARRKMEGMKIKGEGDKDDDDMKQTEKKEILYGSG	XP_024037754.1	LOW QUALITY PROTEIN: late embryogenesis abundant protein ECP63	Citrus clementina	LEA_4 (IPR004238) domain		lea_4	LEA4	3	1	103	102	n.a.	n.a.	n.a.	PF02987	Late embryogenesis abundant protein	6.7e-11	PTHR47877:SF4	LATE EMBRYOGENESIS ABUNDANT PROTEIN ECP63	4e-54	n.a.	191	4.71204	0	9.94764	0	12.0419	1.57068	2.09424	2.09424	3.14136	0	0	12.5654	10.9948	3.14136	18.3246	10.4712	3.66492	0.52356	4.18848	0.52356	5.31	45
	Rs_84308	RsLEA62	LEA4	4.1	MGGKIGEYKDYTADKTRETKDSAAEKAKETKDWTVQQAEEYKNYGVDKAQQAKDTTVEKGREVKDTTMEKAGEYKDYSTDKAKEGKETTVSKFTDLKDSAADAARRAMGYLIGIKDETKQEAGKTGEAAKEKAEGTTEAAKETYGETREDARRKMEEMKIEGEGGKDDDMQQQTEKKEIIYGSG	XP_024037754.1	LOW QUALITY PROTEIN: late embryogenesis abundant protein ECP63	Citrus clementina	LEA_4 (IPR004238) domain		lea_4	LEA4	3	3	96	93	n.a.	n.a.	n.a.	PF02987	Late embryogenesis abundant protein	4.3e-09	PTHR47877:SF4	LATE EMBRYOGENESIS ABUNDANT PROTEIN ECP63	1.9e-53	n.a.	184	4.8913	0	9.78261	0.543478	11.413	2.71739	1.08696	3.26087	2.71739	0	0	14.6739	9.23913	3.80435	16.3043	10.8696	4.34783	0.543478	3.26087	0.543478	5.05	44
	Rs_84307	RsLEA63	LEA4	4.1	MGGKIGEYKDYTADKTRETKDSAAEKAKETKDWTVQQAEEYKNYGVDKAQQAKDTTMEKGREVKDATMEKAGEYKDYSTDKAKEGKETTVSKFTDLKDSAADAARRAMGYLIGIKEETKQEAGKTGEAAKEKAEGTTEAAKETYGETREDARRKMEEMKIEGEGDDKQQQTEEEEILYGSG	XP_024037754.1	LOW QUALITY PROTEIN: late embryogenesis abundant protein ECP63	Citrus clementina	LEA_4 (IPR004238) domain		lea_4	LEA4	3	3	96	93	n.a.	n.a.	n.a.	PF02987	Late embryogenesis abundant protein	4.4e-09	PTHR47877:SF4	LATE EMBRYOGENESIS ABUNDANT PROTEIN ECP63	6.5e-54	n.a.	181	4.97238	0	9.39227	0.552486	12.1547	2.20994	1.65746	2.76243	2.76243	0	0	16.5746	8.28729	3.8674	15.4696	10.4972	4.41989	0.552486	3.31492	0.552486	4.89	44
	Rs_120035	RsLEA74	LEA4	4.1	VEKGREVKDTTMEKAGEYKDYSTDKAKEGKETTVSKFTDLKDSAADAARRAMGYLIGIKDETKQEAGKTGEAAKEKAEGTTEAAKETYGETKEDARRKMEEMKIEGEGGKDDDMQQQTEKKEIIYGSG	XP_031126514.1	late embryogenesis abundant protein ECP63	Ipomoea triloba	LEA_4 (IPR004238) domain		lea_4	LEA4	1	1	40	39	n.a.	n.a.	n.a.	PF02987	Late embryogenesis abundant protein	1.7e-12	PTHR47877:SF4	LATE EMBRYOGENESIS ABUNDANT PROTEIN ECP63	2e-36	n.a.	128	3.90625	0	10.9375	0	10.9375	2.34375	1.5625	3.90625	3.125	0	0	16.4062	8.59375	3.90625	16.4062	10.1562	3.125	0	3.90625	0.78125	4.98	45
	Rs_146172	RsLEA316	LEA4	4.2	KLQTFILASKVAPTEHAQAVQLEFDHSHQSVNMSSYQDSAKKTADDAGNKAQNYAGAAQGKAQDYAGAAQGKAQEAKGAASDYAGKAQDKAGELGSKAQESAQQTKDQAGSALGDAQNKAGEYGQAAKDKAGSAYNQAGQYAQDAGNKAGEYAQGAKEKAGESYDQAAKTASDYTGAAKDNTQSAYQQTKEAVGNTYNSVANTVTDYAKSAQETVGSYAQSAKETVLGKSEEAKDAANKAGESAKQTGEDVSKKTQGYAQEAKDRVSSQ	XP_019418049.1	PREDICTED: late embryogenesis abundant protein D-29-like isoform X2	Lupinus angustifolius	None predicted		lea_4i	no hits	0	n.a.	n.a.	n.a.	n.a.	n.a.	n.a.	PF02987	Late embryogenesis abundant protein_4	0.008	PTHR47372	DAUER UP-REGULATED-RELATED	2.8e-31	n.a.	269	5.57621	1.11524	9.66543	0	21.5613	3.71747	2.23048	0.371747	8.55019	0	0.371747	6.3197	6.69145	0.371747	11.1524	5.57621	11.5242	4.08922	0.371747	0.743494	5.55	25
	Rs_147119	RsLEA176	LEA4	4.2	AHYRRILEFNLFHFCYIRHKKATAAMFIAKNALRNLARSVSHNNPSFPLLPRVSGACFDSDFRFSQTRFAADNGGRREYKAGDSMKETVDTTKEQAGEMKENVKDKTGDAAAMAAEKTKETKDSASESAYDMKEKAKVKTEDMKEKSKEELGSMADKAHEMREKTMDTAGEVADKTKEYAYEAKEKTKDTAGTAGEKTKSAAETVADTAKSLGENAKQTVQGAWGAAKDTTQKIKETVVGKSGDKADDYVEEHVKKPERK	XP_011086054.1	late embryogenesis abundant protein At3g53040-like	Sesamum indicum	None predicted		lea_4i	no hits	0	n.a.	n.a.	n.a.	n.a.	n.a.	n.a.	PF02987	Late embryogenesis abundant protein	3.1e-06	PTHR47372:SF24	LATE EMBRYOGENESIS ABUNDANT PROTEIN (LEA) FAMILY PROTEIN	3.6e-55	n.a.	260	2.69231	2.30769	5.76923	0.384615	14.2308	4.61538	3.07692	1.53846	5.76923	0.769231	1.53846	10.3846	7.30769	4.61538	14.6154	8.46154	1.92308	3.07692	3.46154	3.46154	8.74	37
	Rs_1636	RsLEA45	LEA4	4.2	RRDKMVRDYSNTKAHYRRILEFNLFHFCYIRHKKATAAMFIAKNALRNLARSVSHNNPSFPLLPRVSGACFDSDFRFSQTRYAADNGGRREYKAGDSMKETVDTTKEQAGEMKENVKDKTGDAAAMAAEKTKETKDSASESAYDMKEKAKVKTEDMKEKSKEELGSMSDKAHEMREKTMDKAGEVADKTKEYAYEAKEKTKDTAGTAGEKTKSAAETVADTAKSLGENAKQTVQGAWGAAKDTSQKIKETVVGKSGEKVDDHVEEHVKKPERK	XP_011086054.1	late embryogenesis abundant protein At3g53040-like	Sesamum indicum	LEA_4 (IPR004238) domain		lea_4	LEA4	1	102	145	43	n.a.	n.a.	n.a.	PF02987	Late embryogenesis abundant protein	3.3e-06	(PTHR47372:SF24	LATE EMBRYOGENESIS ABUNDANT PROTEIN (LEA) FAMILY PROTEIN	1.3e-53	n.a.	273	2.9304	2.5641	5.49451	0.3663	12.8205	5.12821	2.9304	1.4652	6.59341	0.732601	1.4652	10.2564	7.32601	5.49451	15.0183	7.69231	1.8315	3.2967	3.663	2.9304	9.13	38
	Rs_178649	RsLEA161	LEA4	4.2	ENTRIQSIFHFCYFCHTKATAAMFIAKNALLNLARSVSHNNPAIPLLPRVSGVCFDSDFRFSQTRFAADNGGRRDYKAGESMKETVDTTKDKTSDAAAMAAEKTREAKDSASESAGDMKEKAKVKTEDMKEKSKEELGSMSDKAHEMREKTMDKAGEVADKTKEYAYEAKEKTKDTAGTAGEKTKSAAETVADTAKSLGENAKQTVQGAWGAAKDTSQKIKETVVGKSGEKVDDHVEEHVKKPERK	XP_011086054.1	late embryogenesis abundant protein At3g53040-like	Sesamum indicum	LEA_4 (IPR004238) domain		lea_4	LEA4	1	75	118	43	n.a.	n.a.	n.a.	PF02987	Late embryogenesis abundant protein	2.7e-06	PTHR47372:SF24	LATE EMBRYOGENESIS ABUNDANT PROTEIN (LEA) FAMILY PROTEIN	7.8e-44	n.a.	246	1.62602	2.43902	5.69106	0.406504	13.8211	5.28455	2.84553	2.03252	7.31707	1.21951	1.62602	10.1626	7.31707	4.06504	14.2276	8.53659	2.03252	2.84553	3.25203	3.25203	8.29	36
	Rs_184401	RsLEA308	LEA4	4.2	VRFISSFQVSDMASYNTNQDAAAKKAEDTKLFGQQKAGEAQQATQNAAGVTQDKAQEAAGVASDKAGQAKEAGGSYLQQATNVLNNAYENVKSTVVQATEQSKQGTSSATGTAQDKASQAGSVAGDKWAQTKQGASDATGTTQSKANQAT	XP_024370029.1	late embryogenesis abundant protein, group 3-like	Physcomitrium patens	None predicted		lea_4i	no hits	0	n.a.	n.a.	n.a.	n.a.	n.a.	n.a.	PF02987	Late embryogenesis abundant protein_4	0.031	PTHR47372:SF11	DAUER UP-REGULATED-RELATED	6.3e-12	n.a.	150	2	0	8.66667	0.666667	20	6	2	0.666667	9.33333	0	0	4	5.33333	0.666667	8.66667	10	14	5.33333	0.666667	2	6.44	19
	Rs_186681	RsLEA310	LEA4	4.2	GEEVSYRAKNAGHNLNRAADRAGDKAEDAEDYLGRKGREAGDKAQDTADYVGDRAKESKDNVAEKADEAGDRARDTADYVGDRAKETKDNVGQKATEAKDTVKDTAGDIKSEADRAASAHQPRVEEAKGDAGRKIDHTKEKAGEFAGAVQESAGAAGNVVKEKAGQVQDTLAHAFGATKEKADEGMDAMQDKAHRGEYHGKHAQDEVAHEAKGLLGAVQNILGEASKTIQDTVNVPGENIE	XP_019418050.1	PREDICTED: late embryogenesis abundant protein D-29-like isoform X3	Lupinus angustifolius	None predicted		lea_4i	no hits	0	n.a.	n.a.	n.a.	n.a.	n.a.	n.a.	PF02987	Late embryogenesis abundant protein_4	0.00016	PTHR47372:SF11	DAUER UP-REGULATED-RELATED	3.9e-25	n.a.	241	2.07469	3.3195	10.7884	0	18.2573	6.22407	2.48963	2.07469	2.48963	0	0.829876	10.3734	11.2033	5.39419	10.3734	4.56432	4.14938	3.73444	0.829876	0.829876	5.11	37
	Rs_21891	RsLEA41	LEA4	4.2	AGEWGKETKDAAAQKGEEYKNQMAETAGGVKDSASQKTNEASEKVKETKDSAAEKAKETKDTMGGKIGEYKDYTADKARETKDSVAEKGEETRDWTIQQGEKAPGIIGSLIGAVQGTMEHAKETVLGKSQEVSEGTRGTAAEAEEWGKETTDSAAEKGEWYKDSAAQKSNEASEKVKQTKDSAVEKGKQTKDTVGGKIGEYKDSMGDKARETKDSAAGKGEEIRDSTMQQTEELSEANRGGKQEERGPGIIGSLISTVQGTVGQARDVVLGKSREASESTRETAADAEKWGKETKDSAAQKSNDAAEKAKDTKDAAAEKAKQTKDTMGGKIGEYKDYMADKARETKDSAAEKAKETGDSTMQKADDYKNYAAD	XP_038903631.1	late embryogenesis abundant protein At3g53040-like isoform X1	Benincasa hispida	LEA_4 (IPR004238) domain		lea_4	LEA4	5	30	103	73	169	234	65	PF02987	Late embryogenesis abundant protein	1.2e-07	PTHR47877:SF4	LATE EMBRYOGENESIS ABUNDANT PROTEIN ECP63	5.6e-76	n.a.	373	2.41287	0.268097	10.4558	1.34048	13.941	3.48525	1.34048	2.94906	6.97051	0	0.536193	13.1367	8.0429	2.94906	14.7453	8.84718	4.82574	1.60858	2.14477	0	5.08	39
	Rs_609	RsLEA209	LEA4	4.2	RFIVVRPLSLSYNRRTLAMAAMFIAKNAVLNLSKSLPHNNTSFPLRPKVSRVCFTADSRYSEGSDAAENAAGKTKEVKNRAAESAYDMKEEAKDKAEDMKEEGKEKMGSLSDKAYEMRDKSMDAAGQAADKTKEYAYEAKEKTKDTAGTAGEKTKGAVDTVADTAHNLGEKAKQTVQGAWGAAKETTQKIKETVVGKSNDVDEYVDEHVKKPARENKEKVMDEDVIDTRRRRGEEGGGFSKH	XP_019254476.1	PREDICTED: late embryogenesis abundant protein, group 3-lik	Nicotiana attenuata	None predicted		lea_4i	no hits	0	n.a.	n.a.	n.a.	n.a.	n.a.	n.a.	PF02987	Late embryogenesis abundant protein	0.042	PTHR47372:SF24	LATE EMBRYOGENESIS ABUNDANT PROTEIN (LEA) FAMILY PROTEIN	4.8e-50	n.a.	242	2.89256	1.65289	6.61157	0.413223	13.2231	6.61157	3.71901	1.65289	6.19835	0.413223	2.06612	10.3306	7.43802	5.78512	13.2231	6.61157	1.65289	4.13223	3.30579	2.06612	8.67	37
	Rs_1635	RsLEA5	LEA4	4.2	SPGENTRIQSIFHFCYFCHTKATAAMFIAKNALLNLARSVSHNNPAIPLLPRVSGVCFDSDFRFSQTRYAADNGGRRDYKAGESMKETVDTTKDKTSDAAAMAAEKTREAKDSASESAGDMKEKAKVKTEDMKEKSKEELGSMSDKAHEMREKTMDKAGEVADKTKEYAYEAKEKTKDTAGTAGEKTKSAAETVADTAKSLGENAKQTVQGAWGAAKDTSQKIKETVVGKSGEKVDDHVEEHVKKPERK	XP_011086054.1	late embryogenesis abundant protein At3g53040-like	Sesamum indicum	LEA_4 (IPR004238) domain		lea_4	LEA4	1	78	121	43	n.a.	n.a.	n.a.	PF02987	Late embryogenesis abundant protein	2.7e-06	PTHR47372:SF24	LATE EMBRYOGENESIS ABUNDANT PROTEIN (LEA) FAMILY PROTEIN	2.1e-44	n.a.	249	2.00803	2.40964	6.0241	0.401606	13.6546	5.22088	2.81124	2.00803	7.63052	1.20482	2.00803	10.0402	7.22892	4.01606	14.0562	8.43373	2.00803	2.81124	3.21285	2.81124	8.22	35
	Rs_108587	RsLEA35	LEA4	4.2	YFFPRKTQYLKMASNDQISHKAGEAKGQAQEKVGHGADAVKDHTHGATEETGNFFTTAKDKVSETAQAAKDKVLGAGQATKDKAGETTEYAKEKVTGAGQATKDKAGETTEAAKEKTSGAAHATHDKAAGAADYSKETAEAGKDKTGGFLHSTGDHVKDT	XP_018490725.1	PREDICTED: late embryogenesis abundant protein 76-like isoform X1	Raphanus sativus	None predicted		lea_4i	no hits	0	n.a.	n.a.	n.a.	n.a.	n.a.	n.a.	PF02987	Late embryogenesis abundant protein	0.011	PTHR47372:SF23	BNAA03G57480D PROTEIN	1.6e-26	n.a.	160	2.5	5	11.25	0	18.125	3.75	1.875	0.625	3.75	0	0.625	8.125	7.5	0.625	14.375	12.5	4.375	1.25	0.625	3.125	6.78	31
	Rs_134615	RsLEA313	LEA4	4.2	FFLPRKTQHLKMASNDQISHKAGEAKGQAQEKVGHGADAVKDHTHGAKEETGNFFTTAKDKVSETAQAAKDKITGAGQATKDKAGETTEYAKDKVTGAGQATKDKAGETTEAAKEKTSGAAHATHDKAAGAAD	CAD59383.1	group 3 late embryogenesis abundant protein	Brassica napus	None predicted		lea_4i	no hits	0	n.a.	n.a.	n.a.	n.a.	n.a.	n.a.	PF02987	Late embryogenesis abundant protein_4	0.0019	PTHR47372:SF11	DAUER UP-REGULATED-RELATED	1.7e-16	n.a.	133	0.75188	5.26316	10.5263	0	20.3008	3.00752	1.50376	1.50376	3.00752	0	0.75188	7.5188	7.5188	0.75188	15.0376	12.0301	5.26316	1.50376	0.75188	3.00752	8.1	31
	Rs_138251	RsLEA187	LEA4	4.2	KVSASFNRILIVSSVSSVYYYYYIISRSIDRMASNREAAEKRTAVPETEEKKTTGIIGSLIGTVQETVLQAKEAVLGKSHEAAESTRETAAEAEDWGKETKGSSDQKADGYKNQIADKAEVTKDSAAHKS	XP_006374433.2	late embryogenesis abundant protein ECP63	Populus trichocarpa	None predicted		lea_4i	no hits	0	n.a.	n.a.	n.a.	n.a.	n.a.	n.a.	PF02987	Late embryogenesis abundant protein	3	PTHR47877:SF4	LATE EMBRYOGENESIS ABUNDANT PROTEIN ECP63	9.2e-17	n.a.	130	4.61538	1.53846	5.38462	0.769231	13.0769	6.92308	3.07692	6.92308	12.3077	0	0.769231	10.7692	4.61538	4.61538	10	7.69231	3.07692	2.30769	0.769231	0.769231	6.19	30
	Rs_146887	RsLEA75	LEA4	4.2	SYHHIYSIYATYVGIACCSCTGCTITCTRISISLTMRKKSGVFFILLAVVAAAFLINAAECKATLEKIEEEAAAKQAKESGDGSESWAEWAKDKISEGLGFKTADDQDSSSTEDKVGYVKDSVKDKASESAEEVKEKAAEAYEKTGEAKEEVVDKDSDMGKKTAEGSKKTQAEAENTLNWAKEKAKEGYEATKTKVEETYESGKDKLSHHKEEL	XP_012847895.1	PREDICTED: late embryogenesis abundant protein D-29-like	Erythranthe guttata	None predicted		lea_4i	no hits	0	n.a.	n.a.	n.a.	n.a.	n.a.	n.a.	PF02987	Late embryogenesis abundant protein	0.03	PTHR47372:SF5	LATE EMBRYOGENESIS ABUNDANT PROTEIN (LEA) FAMILY PROTEIN	2.8e-14	n.a.	214	3.73832	1.86916	6.07477	1.40187	13.0841	5.14019	4.20561	4.6729	9.34579	2.80374	0	14.0187	5.60748	0.934579	14.0187	7.47664	1.40187	1.40187	0.934579	1.86916	5.1	35
	Rs_148951	RsLEA76	LEA4	4.2	SSLNSSASPTRALNRSFVCFILGTRSKFQILVIRRPISAALTMAMNNRLKVTCVFLLMLLAVICVAGNENTETKKSWMEWAKHKLSGGRLGAKATDVDDAANKITETTSGAGKYAADKATEAKDKSSELGEHVSEKSGEAKDKASGYGEDAYNKAGEAKDRAAEEAKKKGSEADDTLSWAKEKVKAGYDAAKAKAGGTYESAKDKSGKVVENMHHKDGDRQEL	XP_009601547.1	late embryogenesis abundant protein D-29-like	Nicotiana tomentosiformis	None predicted		lea_4i	no hits	0	n.a.	n.a.	n.a.	n.a.	n.a.	n.a.	PF02987	Late embryogenesis abundant protein	0.011	PTHR47372:SF5	LATE EMBRYOGENESIS ABUNDANT PROTEIN (LEA) FAMILY PROTEIN	1.6e-19	n.a.	223	2.24215	1.79372	8.07175	1.34529	14.7982	4.93274	6.72646	2.69058	8.96861	1.34529	0.896861	8.07175	6.27803	4.03587	13.0045	5.8296	0.896861	4.03587	2.24215	1.79372	9.05	31
	Rs_167830	RsLEA192	LEA4	4.2	STMQQTEELSEANRGGKQEERGPGIIGSLISTVQGTVGQARDVVLGKSQEASENTRETAAKAEEWGKETRDSAAQKSNDATEKAKETKDSAAEKAKQTKDYVADKA	XP_012569509.1	late embryogenesis abundant protein At3g53040	Cicer arietinum	None predicted		lea_4i	no hits	0	n.a.	n.a.	n.a.	n.a.	n.a.	n.a.	PF02987	Late embryogenesis abundant protein	8.1e-07	PTHR47877:SF4	LATE EMBRYOGENESIS ABUNDANT PROTEIN ECP63 (	3.6e-20	n.a.	106	0.943396	0	8.49057	0.943396	14.1509	4.71698	2.83019	2.83019	8.49057	0	0.943396	13.2075	5.66038	4.71698	11.3208	9.43396	7.54717	2.83019	0.943396	0	5.11	35
	Rs_59138	RsLEA160	LEA4	4.2	RRNSFLQVLTPFFLSFHPFQFQVFDFTFQPAYIYIVMASRQERAEAAARTAVEELSEANRGMKEKTEAKMEEDPRQTGGKQEARGPGIIGSLIGTVLGKSQQASESTRETAAEGKEWGKEAKDSAAQKSEGVKDSAAQKSNE	XP_018836188.2	late embryogenesis abundant protein ECP63-like isoform X1	Juglans regia	None predicted		lea_4i	no hits	0	n.a.	n.a.	n.a.	n.a.	n.a.	n.a.	PF02987	Late embryogenesis abundant protein	0.0023	PTHR47877:SF4	LATE EMBRYOGENESIS ABUNDANT PROTEIN ECP63	2.2e-14	n.a.	142	1.40845	0.704225	7.74648	0.704225	12.6761	4.22535	4.22535	3.52113	8.4507	0	3.52113	11.9718	2.8169	6.33803	7.74648	5.6338	7.74648	2.11268	2.11268	6.33803	6.01	29
	Rs_68121	RsLEA182	LEA4	4.2	MASNDQISHKAGEAKGQAQEKVGHGADAVKDQTHGATEETGNFFTTAKDKVSETAQAAKDKVLGAGQATKDKAGETTEYAKEKVTGAGQATKDKAGETTEAAKEKTSGAAHATHDKAAGAADYSKETAEAGKDKTGGFLHSTGDHVKDT	XP_018490725.1	PREDICTED: late embryogenesis abundant protein 76-like isoform X1	Raphanus sativus	None predicted		lea_4i	no hits	0	n.a.	n.a.	n.a.	n.a.	n.a.	n.a.	PF02987	Late embryogenesis abundant protein	0.0099	PTHR47372:SF23	BNAA03G57480D PROTEIN	1.5e-24	n.a.	149	1.34228	4.69799	12.0805	0	19.4631	4.02685	1.34228	0.671141	4.02685	0	0	8.72483	8.05369	0	14.094	12.7517	4.69799	1.34228	0.671141	2.01342	5.97	31
	Rs_68122	RsLEA150	LEA4	4.2	MASNDQINYKAGEAKGQAQEKVGHGADAVKDHTHGAKEETGNFFTTAKDKVSETAQAAKDKITGAGQATKDKAGETTEYAKDKVTGAGQATKDKAGETTEAAKEKTSGAAHA	CAD59383.1	group 3 late embryogenesis abundant protein	Brassica napus	None predicted		lea_4i	LEA4	0	n.a.	n.a.	n.a.	n.a.	n.a.	n.a.	PF02987	Late embryogenesis abundant protein	0.0073	PTHR47372:SF11	DAUER UP-REGULATED-RELATED	1.7e-13	n.a.	112	1.78571	3.57143	11.6071	0	20.5357	3.57143	0	1.78571	2.67857	0	0	8.92857	7.14286	0	15.1786	12.5	5.35714	2.67857	0.892857	1.78571	6.42	31
	Rs_68120	RsLEA157	LEA4	4.2	MASNDQISHKAGEAKGQAQEKVGHGADAVKDQTHGATEETGNFFTTAKDKVSETAQAAKDKVLGAGQATKDKAGETTEYAKEKVTGAGQATKDKAGETTEAAKEKTSGAAHATHDKAAGAADYGKETAEAGKDKTGGFLHSTGDHVKDT	XP_018490725.1	PREDICTED: late embryogenesis abundant protein 76-like isoform X1	Raphanus sativus	None predicted		lea_4i	no hits	0	n.a.	n.a.	n.a.	n.a.	n.a.	n.a.	PF02987	Late embryogenesis abundant protein	0.053	PTHR47372:SF23	BNAA03G57480D PROTEIN	2.9e-24	n.a.	149	1.34228	4.69799	12.7517	0	19.4631	4.02685	1.34228	0.671141	3.3557	0	0	8.72483	8.05369	0	14.094	12.7517	4.69799	1.34228	0.671141	2.01342	5.97	31
	Rs_131921	RsLEA312	LEA4	4.2	ESIIVNNLQDLVMGLNRRVLLVLCLASVASVGWCWGGEDMAQNANMAAGDMKRRRQEAEESISEAMQVVKDKSGSWADWTLSKLSGGFGLNSDSRAKETAQKFTEKAKGAASKSTDTMNSAAYETSKYASSKANDIADETSDKLSNVKKYTSEKAIEDAKKASDMASDAKQGGKDQAIRAMDRASEMANDAKEWAKDKASKARASASDRASSSIVVDAKDDVKDQSYESDSDREKMSGDAMWHNRDEVFDAYEDAKSKASEAYNLVKDSNSEQAKEKYEAAKERVSQATGDLGEHMRRDSAEL	XP_022841771.1	late embryogenesis abundant protein D-29-like	Olea europaea var. sylvestris	None predicted		lea_4i	no hits	0	n.a.	n.a.	n.a.	n.a.	n.a.	n.a.	PF02987	Late embryogenesis abundant protein_4	0.0044	PTHR47372:SF33	LATE EMBRYOGENESIS ABUNDANT (LEA) PROTEIN-RELATED	2.2e-44	n.a.	303	2.31023	0.660066	4.9505	1.9802	15.1815	4.9505	4.62046	2.31023	12.8713	0.660066	0	8.25083	10.231	4.9505	10.5611	2.9703	3.30033	4.29043	3.9604	0.990099	5.09	34
	Rs_165648	RsLEA88	LEA4	4.2	KGEETRDWTIQQGEKAPGIIGSLIGAVQGTMEHAKETVLGKSQEVSEGTRGTAAEAEEWGKETTDSAAEKGEWYKDSAAQKSNEASEKVKQTKDSAVEKGKQTKDTVGGKIGEY	XP_034693009.1	late embryogenesis abundant protein ECP63	Vitis riparia	LEA_4 (IPR004238) domain		lea_4	LEA4	1	83	114	31	n.a.	n.a.	n.a.	PF02987	Late embryogenesis abundant protein	1.4e-07	PTHR47877:SF4	LATE EMBRYOGENESIS ABUNDANT PROTEIN ECP63	1.5e-22	n.a.	114	1.75439	0.877193	13.1579	2.63158	10.5263	5.26316	1.75439	4.38596	7.01754	0	0.877193	14.9123	4.38596	1.75439	13.1579	9.64912	6.14035	0.877193	0.877193	0	5.02	34
	Rs_21893	RsLEA39	LEA4	4.2	KDYMADKATETKDSAAAKGKETRDWTMQQEEKAPGILGSLIGTVQGTVEHAKEAVLGKSQEASERTHETAAEAKEWGKETTHSASQKGEGYKNQMAETAEGVKDSTAQKSNEASEKVKETRDSTAEKAKQTKDYMGDKARETKDSAAEKGKETRDWTVQQGEKAPGIIGSLIGTVQGTVENAKGAVLGKSREASERTRETAAEAGEWGKETKDAAAQKGEEYKNQMAETAGGVKDSASQKTNEASEKVKETKDSAAEKAKQTKDDVGGKIGEYKDYMADKAIETKDSAAEKGKETRDWTVQQGERAPGIIGSLIGTVQGTVENAKGAVLGKSREASESARDTAAEAGEWGKETKDAAAQKGEEYKNQMAETAGGVKDSASQKTNEASEKV	XP_038903634.1	late embryogenesis abundant protein At3g53040-like isoform X4	Benincasa hispida	LEA_4 (IPR004238) domain		lea_4	LEA4	3	110	153	43	233	295	62	PF02987	Late embryogenesis abundant protein	1.1e-09	PTHR47877:SF4	LATE EMBRYOGENESIS ABUNDANT PROTEIN ECP63	2.9e-80	n.a.	390	1.79487	0.769231	10.2564	1.53846	14.8718	4.61538	1.79487	2.5641	6.66667	0	0.769231	13.5897	5.64103	3.07692	13.5897	9.23077	5.38462	2.05128	1.79487	0	5.31	36
	Rs_84305	RsLEA67	LEA4	4.2	ETRDWTMHQEEKAPGILGSLIGTVQGTVEHAKEAVLGKSQEASERTRETAAEAKEWGKETKDTAAQKGVGYKNQVADTAEGVKDSAAQKTNEASEKVKETKDSAADKAKQTKDTMADKAIETKDSAAEKGKETRDWTVQQGEKAPGIIGSLIGTVQGTVENAKEAVLGKSR	XP_034693009.1	late embryogenesis abundant protein ECP63	Vitis riparia	LEA_4 (IPR004238) domain		lea_4	LEA4	2	83	144	61	n.a.	n.a.	n.a.	PF02987	Late embryogenesis abundant protein	2.6e-06	PTHR47877:SF4	LATE EMBRYOGENESIS ABUNDANT PROTEIN ECP63	3.6e-37	n.a.	171	0.584795	1.16959	9.35673	1.75439	14.0351	6.43275	2.92398	3.50877	5.26316	0	1.16959	12.2807	5.84795	2.92398	13.4503	10.5263	5.84795	1.75439	1.16959	0	5.62	35
	Rs_164641	RsLEA87	LEA4	4.2	MKEKTEAKMEADPRQTGGKQEARGPGIIGTLIGTVLGKSQQASESTRETAAEGKEWGKEAKDSAAQKSEGVKDSAAQKSNEAAEKVKETKDSAAEKAKQTKDYVADKA	XP_034693009.1	late embryogenesis abundant protein ECP63	Vitis riparia	LEA_4 (IPR004238) domain		lea_4	LEA4	1	79	108	29	n.a.	n.a.	n.a.	PF02987	Late embryogenesis abundant protein	3.3e-07	PTHR47877:SF4	LATE EMBRYOGENESIS ABUNDANT PROTEIN ECP63	6.3e-11	n.a.	108	0.925926	0	9.25926	0.925926	16.6667	3.7037	1.85185	2.77778	7.40741	0	1.85185	12.963	5.55556	2.77778	16.6667	7.40741	6.48148	0.925926	1.85185	0	7.84	38
	Rs_169378	RsLEA190	LEA4	4.2	ETKDSAAAKGKETRDWTVQQGEKAPGIIGSLIGTVQGTVENAKGAVLGKSREASERTRETAAEAGEWGKETKDAAAQKGEEYKNQMAETAGGVKDSASQKTNEASEKVKE	XP_031126514.1	late embryogenesis abundant protein ECP63	Ipomoea triloba	None predicted		lea_4i	no hits	0	n.a.	n.a.	n.a.	n.a.	n.a.	n.a.	PF02987	Late embryogenesis abundant protein	0.00046	PTHR47877:SF4	LATE EMBRYOGENESIS ABUNDANT PROTEIN ECP63	3e-18	n.a.	110	0.909091	0	11.8182	1.81818	15.4545	5.45455	1.81818	2.72727	6.36364	0	0.909091	14.5455	3.63636	3.63636	12.7273	9.09091	5.45455	2.72727	0.909091	0	5.39	35
	Rs_194183	RsLEA188	LEA4	4.2	AGKADDTKDSLDDATNRAGDKADETSDYVASKAEDTKDTIGEAANDAGDKARETKDEVSSKSKEAADTVNDTAGDIKGQADRAAGEVQPRVDEAKDEAGKKLGDSKDKAGEFAGSVQDSAGAAGNVVKEKAGQVRDTVGNAFGATKEKAGEAGDAIKDNTGDYDHEGKSGEDAGRATKDNAKGLLGGLQNILGEASKTIQDTVNAPGERAAQD	XP_024382735.1	late embryogenesis abundant protein At3g53040-like isoform X2	Physcomitrium patens	None predicted		lea_4i	no hits	0	n.a.	n.a.	n.a.	n.a.	n.a.	n.a.	PF02987	Late embryogenesis abundant protein_4	0.00015	PTHR47372:SF11	DAUER UP-REGULATED-RELATED	7.5e-25	n.a.	213	0.938967	0.469484	12.6761	0	17.3709	5.16432	2.8169	2.34742	5.16432	0	0.938967	7.98122	14.554	3.28638	11.2676	6.57277	3.28638	4.22535	0	0.938967	4.53	37
	Rs_61775	RsLEA72	LEA4	4.2	MASRQEATEKRAEGAAKTGADELTDANRGRGETQRKTTGIIGSLIGTVQETVLQAKEAVLGKSHEAAESTHETAAEAEDWGNQTKDSSAQKADGYKNQIAEKAEVTKDSAAHKSDEAAEKAKETKDTVGGKIGEYKDYMAEKAE	XP_012082531.2	LOW QUALITY PROTEIN: late embryogenesis abundant protein ECP63	Jatropha curcas	LEA_4 (IPR004238) domain		lea_4	LEA4	1	114	144	30	n.a.	n.a.	n.a.	PF02987	Late embryogenesis abundant protein	9.9e-07	PTHR47877:SF4	LATE EMBRYOGENESIS ABUNDANT PROTEIN ECP63	2e-32	n.a.	144	2.08333	2.08333	9.02778	0.694444	17.3611	3.47222	2.77778	3.47222	5.55556	0	0	13.8889	6.25	3.47222	11.8056	9.72222	4.86111	2.08333	1.38889	0	5.14	35
	Rs_182435	RsLEA51	LEA4	4.2	DTKAAVSDALNAAGEKLVEAKDAAAHKLADAREATGEMLSDAGTKLAEAKDATLEKAAEVKDTVAEKAVEAKDATSETTSSVLHNVSDAAANVVHKAQDLASNAVHTAQDVASSTLHKAQDVAAEAYTRASEMASAVRDTAVHAKDATMHKIGLAGDEAAEKAESAKDKVDAAAARVKHSGDSIADAEVDRNLATPAEGAEDAGRIRAVVDVVAERAR	XP_037424251.1	late embryogenesis abundant protein 1-like	Triticum dicoccoides	LEA_4 (IPR004238) domain		lea_4	LEA4	1	40	82	42	n.a.	n.a.	n.a.	PF02987	Late embryogenesis abundant protein	4.5e-09	PTHR47372:SF11	DAUER UP-REGULATED-RELATED	5.7e-16	n.a.	218	0.458716	3.66972	3.66972	0	26.6055	9.63303	5.04587	1.37615	6.42202	0	0.458716	8.7156	10.0917	4.12844	8.25688	6.42202	1.37615	2.29358	1.37615	0	4.98	31
	Rs_200179	RsLEA27	LEA4	4.2	AGEWGKETKDAAAQKGEEYKNQMAETAGGVKDSASQKTNEASEKVKETKDSAAEKAKETKDTMGGKIGEYKDYTADKARETKDSVAEKGEETRDWTIQQGEKAPGIIGSLIGAVQGTMEHAKETVLGKSQEVSEGTRGTAAEAEEWGKETTDSAAEKGEWYKDSAAQKSNEASEKVKQTKDSAVEKGKQTKDTVGGKIGEYKDSMGDKARETKDSAAGKGEEIRDSTMQQTEELSEANRGGKQEERGPGIIGSLI	XP_018836188.2	late embryogenesis abundant protein ECP63-like isoform X1	Juglans regia	LEA_4 (IPR004238) domain		lea_4	LEA4	4	31	70	39	170	234	64	PF02987	Late embryogenesis abundant protein	9.8e-08	PTHR47877:SF4	LATE EMBRYOGENESIS ABUNDANT PROTEIN ECP63	8.5e-47	n.a.	255	1.96078	0.392157	12.1569	1.56863	11.7647	3.52941	1.56863	3.92157	7.05882	0	0.784314	14.902	6.27451	2.7451	14.1176	8.62745	5.09804	1.56863	1.96078	0	4.99	38
	Rs_84306	RsLEA69	LEA4	4.2	SNEAAEKVKETKDSAAEKAKQTKDDVGGKIGEYKDYMADKAIETKDSAAEKGKETRDWTVQQGERAPGIIGSLIGTVQGTVENAKGAVLGKSREASESARDTAAEAGEWGKETKDAAAQKGEEYKNQMAETAGGVKDSASQKTNEASEKV	XP_039174169.1	late embryogenesis abundant protein ECP63	Eucalyptus grandis	LEA_4 (IPR004238) domain		lea_4	LEA4	1	2	33	31	n.a.	n.a.	n.a.	PF02987	Late embryogenesis abundant protein	1.2e-07	PTHR47877:SF4	LATE EMBRYOGENESIS ABUNDANT PROTEIN ECP63	2.1e-29	n.a.	150	2	0	10.6667	1.33333	16	5.33333	1.33333	3.33333	6.66667	0	0.666667	13.3333	6.66667	2.66667	14	7.33333	4.66667	2.66667	1.33333	0	5.04	37
	Rs_102384	RsLEA191	LEA4	4.2	AAEKGKETRDWTMQQGEKAPGIIGSLIGTVQGTVENAKEAVLGKSREASESTRETAAEAGEWGKETKDSVAQKSEGVKDSAAQKSNEAAEKMKETKDSAADKAKQTKDS	XP_034693009.1	late embryogenesis abundant protein ECP63	Vitis riparia	None predicted		lea_4i	no hits	0	n.a.	n.a.	n.a.	n.a.	n.a.	n.a.	PF02987	Late embryogenesis abundant protein	6.5e-05	PTHR47877:SF4	LATE EMBRYOGENESIS ABUNDANT PROTEIN ECP63	2e-22	n.a.	109	0	0	9.17431	1.83486	15.5963	4.58716	1.83486	2.75229	9.17431	0	0.917431	13.7615	5.50459	2.75229	14.6789	8.25688	5.50459	1.83486	1.83486	0	5.34	37
	Rs_21892	RsLEA43	LEA4	4.2	KETKDSAAEKAKETKDTMGGKIGEYKDYTADKARETKDSAAEKGKETRDWTMQQEERAPGIIGSLIGAVQGTMEHAKGAVLGKSQEVSEGTRETAAEAEEWGKEAKDSAAQKTVEASDKVKETKDYMADKGRETKDSAAGKGEEIRDSTMQQTEECKQEERGPGIIGSLISTVQGTVGQARDVVLGKSHEASESTRETAAKAEEWGKERRDSAAQKSNDAAEKAKDTKDAAAEKAKQTKDTMGGKIGEYKDYMADKARETKDSAAEKAKETGDSTMQKADDYKNYAAD	XP_018836188.2	late embryogenesis abundant protein ECP63-like isoform X1	Juglans regia	LEA_4 (IPR004238) domain		lea_4	LEA4	3	20	58	38	115	156	41	PF02987	Late embryogenesis abundant protein	2.4e-09	PTHR47877:SF4	LATE EMBRYOGENESIS ABUNDANT PROTEIN ECP63	5.3e-63	n.a.	288	2.43056	0.694444	9.02778	1.04167	14.9306	3.125	1.38889	3.125	6.25	0.347222	0.694444	13.1944	8.68056	4.16667	14.2361	8.68056	4.51389	0.694444	2.77778	0	5.16	40
	Rs_84304	RsLEA162	LEA4	4.2	MGGKIGEYKDYTADKARETKDSAAEKGKETRDWTMQQEERAPGIIGSLIGAVQGTMEHAKGAVLGKSQEVSEGTRETAAEAEEWGKEAKDSAAQKTVEASDKVKETKDYMADKGRETKDSAAGKGEEIRDSTMQQTEECKQEERGPGIIGSLISTVQGTVGQARDVVLGKSHEASESTRETAAKAEEWGKERRDSAAQKSNDAAEKAKDTKDAAAEKAKQTKDTMGGKIGEYKDYMADKARETKDSAAEKAKETGDSTMQKADDYKNYAAD	XP_018836188.2	late embryogenesis abundant protein ECP63-like isoform X1	Juglans regia	LEA_4 (IPR004238) domain		lea_4	LEA4	3	3	41	38	98	139	41	PF02987	Late embryogenesis abundant protein	1.1e-09	PTHR47877:SF4	LATE EMBRYOGENESIS ABUNDANT PROTEIN ECP63	1.4e-57	n.a.	271	2.58303	0.738007	9.5941	1.10701	14.7601	3.32103	1.47601	3.32103	6.27306	0.369004	0.738007	12.9151	8.48708	4.42804	13.2841	8.11808	4.79705	0.738007	2.95203	0	5.12	39
	Rs_150340	RsLEA77	LEA4	4.2	EVGCKIGEYKDYMADKATETKDSAAAKGKETRDWTMQQEEKAPGILGSLIGTVQGTVEHAKEAVLGKSQEASERTHETATEAKEWGKETTHSASQKGEGYKNQMAETAEGVKDSTAQKSNEASEKVKE	XP_034693009.1	late embryogenesis abundant protein ECP63	Vitis riparia	None predicted		lea_4i	no hits	0	n.a.	n.a.	n.a.	n.a.	n.a.	n.a.	PF02987	Late embryogenesis abundant protein	5.3e-06	PTHR47877:SF4	LATE EMBRYOGENESIS ABUNDANT PROTEIN ECP63	1.9e-22	n.a.	128	2.34375	2.34375	9.375	1.5625	12.5	4.6875	2.34375	2.34375	7.03125	0.78125	0.78125	15.625	3.90625	1.5625	13.2812	10.1562	5.46875	1.5625	2.34375	0	5.22	34
	Rs_152537	RsLEA186	LEA4	4.2	SSIYSYPASAYTSTESPTKVSAKVNRILSFHLFQVSIIIIIISRSIDRMASRQEATEKRAEGAAKTGADELTEANRGRGETQGKTTGIIGSLIGTVQETVLQAKEAVLGKSHEAAESTRETAAEAEDWGNQTKDSSAQKADGYKNQIADKAEVTKDSAAHKSDEAAEKA	XP_012569509.1	late embryogenesis abundant protein At3g53040	Cicer arietinum	None predicted		lea_4i	no hits	0	n.a.	n.a.	n.a.	n.a.	n.a.	n.a.	PF02987	Late embryogenesis abundant protein	0.13	(PTHR47877:SF4	LATE EMBRYOGENESIS ABUNDANT PROTEIN ECP63 +	1.1e-21	n.a.	169	2.36686	1.77515	6.50888	0.591716	15.3846	4.14201	3.5503	7.69231	11.2426	0	1.18343	10.0592	4.73373	4.73373	8.28402	8.87574	4.73373	2.36686	0.591716	1.18343	5.7	28
	Rs_48898	RsLEA189	LEA4	4.3	SANAKDKAGQAAEVAKDKANQAAANVKDKASQAADKAEKVKDRAERTAEVIYDKAGQAAEMLKEKAGLAAEVAMDKAGDAAEIVKDKAAQFVGAAGVAKDKASQAAESAKDKASQAAEAAKDKADAAKDYVKAAAGNAADTAREKTAEAKDAMAAAAAAAASVAKEKVEMAKDKAAQATES	XP_006285554.2	late embryogenesis abundant protein ECP63	Capsella rubella	None predicted		lea_4i	no hits	0	n.a.	n.a.	n.a.	n.a.	n.a.	n.a.	PF02987	Late embryogenesis abundant protein_4	0.0034	PTHR47372:SF11	DAUER UP-REGULATED-RELATED	8.3e-18	n.a.	181	1.10497	0	3.8674	0	35.9116	6.07735	1.10497	1.10497	3.8674	0	0	8.28729	9.39227	1.65746	16.0221	2.20994	4.41989	2.20994	2.20994	0.552486	6.41	35
	Rs_5729	RsLEA31	LEA4	4.3	MAMNNRLKVTCVFLLMLLAVICVAGNENTETKKSWMEWAKHKLSGGRLGAKATDVDDAANKITETTSGAGKYAADKATEAKDKSGELGEHVSGKSGEAKDKASEYGEQAYNKAGEAKDKASGYGEDAYNKAGEAKDRAAEEAKRKGSEADDTLSWAKEKVKAGYDAAKAKAGGTYESAKDKSGKVVENMHHKDGDRQEL	XP_019180320.1	PREDICTED: late embryogenesis abundant protein D-29-like isoform X3	Ipomoea nil	None predicted		lea_4i	no hits	0	n.a.	n.a.	n.a.	n.a.	n.a.	n.a.	PF02987	Late embryogenesis abundant protein	0.00064	PTHR47372:SF5	LATE EMBRYOGENESIS ABUNDANT PROTEIN (LEA) FAMILY PROTEIN	2.1e-17	n.a.	199	3.51759	2.01005	10.5528	1.50754	16.5829	4.52261	5.02513	1.00503	6.03015	1.00503	0	10.0503	7.53769	2.51256	15.0754	5.02513	1.00503	4.0201	2.51256	0.502513	6.92	35
	Rs_132464	RsLEA305	LEA4	4.3	QAASDTGAYASDTARSAYDKTAQAASDTGAYAQDTAKSAYDKTAQAGTYAQDSAKSAYDKTAQAASDTGAYAQDTAKSAYDKTAQAGTYAQDSAKSAYDKTA	NP_001302654.1	late embryogenesis abundant protein 76	Brassica napus	None predicted		lea_4i	no hits	0	n.a.	n.a.	n.a.	n.a.	n.a.	n.a.	PF02987	Late embryogenesis abundant protein_4	1.9	PTHR35122:SF2	DAUER UP-REGULATED-RELATED	3.5e-08	n.a.	102	9.80392	0	4.90196	0	30.3922	0	0	0	10.7843	0	0	0	12.7451	0.980392	8.82353	12.7451	8.82353	0	0	0	4.59	23
	Rs_139539	RsLEA153	LEA4	4.3	SIPIRSKVSRVSFASPRLPAIKVPRATNDNVQGFNDKTSDTASRASDKANEAGDRAAETAHDVQGKAKDAFGGASDKAGEIRNKSMDSAGDAGDKAKDAAGSVMDKTKDVARGAKENTQNALDGAADAARGVGDKVKQTGENIKDSVVGKAEDVKDSRR	KZV51959.1	late embryogenesis abundant protein 76-like	Dorcoceras hygrometricum	None predicted		lea_4i	no hits	0	n.a.	n.a.	n.a.	n.a.	n.a.	n.a.	PF02987	Late embryogenesis abundant protein	0.053	PTHR47372:SF24	LATE EMBRYOGENESIS ABUNDANT PROTEIN (LEA) FAMILY PROTEIN	9.7e-21	n.a.	159	0	0.628931	9.43396	0	16.9811	7.54717	1.25786	3.14465	8.80503	0	2.51572	3.77358	12.5786	6.91824	11.3208	4.40252	2.51572	5.03145	1.25786	1.88679	9.1	35
	Rs_167831	RsLEA133	LEA4	4.3	TKDSAAEKAKETGDSTMQKADDYKNYAADKATQAKDTTMEKAGEANNAAMEKAGEYKDCTTEKAKEGKDATTGKITDLKDSAADAARRAMDFLIGKKDETKQAGKMKAGDTTEAAKVSRL	XP_016208084.1	late embryogenesis abundant protein ECP63 isoform X1	Arachis ipaensis	LEA_4 (IPR004238) domain		lea_4	LEA4	2	2	78	76	n.a.	n.a.	n.a.	PF02987	Late embryogenesis abundant protein	4.5e-14	PTHR47877:SF4	LATE EMBRYOGENESIS ABUNDANT PROTEIN ECP63 (	5.2e-31	n.a.	120	2.5	0	6.66667	0	20	0.833333	2.5	1.66667	3.33333	0.833333	0	8.33333	11.6667	2.5	17.5	11.6667	2.5	2.5	4.16667	0.833333	6.28	40
	Rs_172003	RsLEA95	LEA4	4.3	AEPAAEQVSKDLKVGAEAVASDSKAAADKTADSLNASAAQVAKDARPTADKLSENLEEAADVAAEKAIKPAAKTVGDTLEDTAKTAAKNLDEGADSAADKVKEKTDSVAEEAKRKTGFAAETVKSTTDDVTKKAKETADKGADKAKETTDSAADKAKETADTAADKTKETADSASESVKKGADKGADKAKETKESVKEGAERYKE	NP_190872.1	late embryogenesis abundant protein, putative / LEA protein	Arabidopsis thaliana	None predicted		lea_4i	no hits	0	n.a.	n.a.	n.a.	n.a.	n.a.	n.a.	PF02987	Late embryogenesis abundant protein	5.9e-05	PTHR47877:SF4	LATE EMBRYOGENESIS ABUNDANT PROTEIN ECP63	4.6e-11	n.a.	205	0.487805	0	3.90244	0	23.9024	5.85366	2.92683	0.487805	6.82927	0	1.46341	11.2195	11.7073	1.46341	17.0732	9.7561	0.97561	1.46341	0	0.487805	4.92	41
	Rs_181059	RsLEA302	LEA4	4.3	IYPFKIFEIFCRYIRWYIFHIFGLKIIVGAGKYAADKATEAKDKSGELGEHVSGKSGEAKDKASEYGEQAYNKAGEAKDKASGYGEDAYNKAGEAKDRAAEEAKKKGSEADDTLSWAKEKVKAGYDAAKAKAGGTYESAKDKSGKVVENMHHKDGDRQEL	XP_019418051.1	PREDICTED: late embryogenesis abundant protein D-29-like isoform X4	Lupinus angustifolius	None predicted		lea_4i	no hits	0	n.a.	n.a.	n.a.	n.a.	n.a.	n.a.	PF02987	Late embryogenesis abundant protein_4	0.00021	PTHR47372:SF5	LATE EMBRYOGENESIS ABUNDANT PROTEIN (LEA) FAMILY PROTEIN	4.4e-16	n.a.	160	6.25	2.5	11.25	1.25	15.625	3.125	2.5	5	5.625	0.625	0.625	10.625	7.5	2.5	16.25	1.875	1.25	1.875	0.625	3.125	7.89	37
	Rs_181495	RsLEA307	LEA4	4.3	LNLSNSLSANYPSLPIRPKVSRVSFTTPNYPAVKVPRATDGSKGFNFDETVKNTQDSMNESFDKTKEKGREVRETAEENAQSWKDKASDATARTSDKASETTDRAADSAHDLQGKAKETVGDINEKGKDKLGDASDKANEIKGKTQSSAGDLADKAKDFAHDTEDRAKGAGETVVDKTKQAAGVVADMTKDFATGAKENTEWTVDTAADAARSAGERAKQTGEKIRDTVFGKSADESRGSK	KZV51959.1	late embryogenesis abundant protein 76-like	Dorcoceras hygrometricum	None predicted		lea_4i	no hits	0	n.a.	n.a.	n.a.	n.a.	n.a.	n.a.	PF02987	Late embryogenesis abundant protein_4	0.062	PTHR47372:SF24	LATE EMBRYOGENESIS ABUNDANT PROTEIN (LEA) FAMILY PROTEIN	3.7e-38	n.a.	241	0.829876	0.829876	7.05394	0.829876	13.6929	5.39419	2.90456	1.65975	8.71369	0	2.48963	7.46888	10.7884	4.97925	12.0332	9.54357	2.48963	4.56432	0.829876	2.90456	5.66	35
	Rs_189187	RsLEA109	LEA4	4.3	SILKLYRSYVGVACCGCTGRTITCTRISISLTMRKKSGVFFILLAVVAAAFLIHHTADCKATLEKIEEEAAAKQAKESGDGSESWAEWAKDKISEGLGFKTADDQDSSSTKDKVGCVKDTVKDKACESAEEVKEKAAEAYEKTGEAKEEVVDKDSDMGKKAAEGSKKTEAEAENTLNWAKEKAKEGYEATKTKVEETYESGKDKLSHHKEEL	XP_009601547.1	late embryogenesis abundant protein D-29-like	Nicotiana tomentosiformis	None predicted		lea_4i	no hits	0	n.a.	n.a.	n.a.	n.a.	n.a.	n.a.	PF02987	Late embryogenesis abundant protein	0.84	PTHR47372:SF5	LATE EMBRYOGENESIS ABUNDANT PROTEIN (LEA) FAMILY PROTEIN	8.2e-14	n.a.	212	2.35849	1.88679	6.60377	1.41509	12.7358	5.66038	5.18868	3.77358	8.01887	3.30189	0	13.6792	6.13208	1.88679	15.0943	7.54717	0.943396	0.943396	0.943396	1.88679	5.47	37
	Rs_194686	RsLEA116	LEA4	4.3	DKASEAKDTITGTLYDKSGKAKDKASEVKDTVTGTVYDKSGQTKDKASELGNTVYDKSGQAKDKASDAVSDKSGQAKDKASELGDTVSDKSGQAKDKASELGETVSDKSGQTKDKARELGENAYDKSKETKNKAAGVGEGAYEKAGEAKDTAAEEGKKKEAEADDTLTWAKEKVKAGIDAAKAKAGETFEAAKGKFVDQGHGDEL	XP_017217807.1	PREDICTED: late embryogenesis abundant protein D-29	Daucus carota subsp. sativus	None predicted		lea_4i	no hits	0	n.a.	n.a.	n.a.	n.a.	n.a.	n.a.	PF02987	Late embryogenesis abundant protein	0.0032	PTHR47372	DAUER UP-REGULATED-RELATED	6.6e-23	n.a.	205	2.43902	0.487805	10.7317	0.487805	15.122	4.87805	3.41463	0.97561	7.80488	0	0	9.7561	11.7073	0.487805	18.5366	7.80488	2.92683	1.46341	0	0.97561	5.25	40
	Rs_3451	RsLEA30	LEA4	4.3	MAAMFVAKTTVLNLSNSLSANYPSLPIRPKVSRVSFTTPNYPAVKVPHATDGSKDYSFNFDETVKNTQDSMNESFDKTKEKGREVRENAEENAQSWKDKASDATSRTSDKASEATDRAAESAHDLQGKAKETLGDINEKGKEKLGDASDKANEIKGKTQNSAGNMADKAKDFARGTEDRAKGAGETVVDKTKQAAGVVADMTKDFATGAKENTEWTVDTAADAARSAGERAKQTGEKIRDTVVGKADEAESKRH	KZV51959.1,	late embryogenesis abundant protein 76-like	Dorcoceras hygrometricum	None predicted		lea_4i	no hits	0	n.a.	n.a.	n.a.	n.a.	n.a.	n.a.	PF02987	Late embryogenesis abundant protein	0.0048	PTHR47372:SF24	LATE EMBRYOGENESIS ABUNDANT PROTEIN (LEA) FAMILY PROTEIN	8.3e-43	n.a.	254	1.1811	1.1811	6.29921	0.787402	14.5669	5.90551	2.75591	1.5748	7.87402	0	2.3622	8.26772	9.05512	4.72441	11.811	9.05512	2.3622	5.51181	1.9685	2.75591	6.06	34
	Rs_52085	RsLEA318	LEA4	4.3	STCETTQATKDKVTGAGQTTYDKAAETTESAKDRVTGAGQATKDKSYDTTEAAKDKTYGAAHATKDHASGAAESGKEKSGSFIQATADAVKNTLGMGGDKKGYE	XP_006364193.1	PREDICTED: late embryogenesis abundant protein 2-like	Solanum tuberosum	None predicted		lea_4i	no hits	0	n.a.	n.a.	n.a.	n.a.	n.a.	n.a.	PF02987	Late embryogenesis abundant protein_4	1.5	PTHR47372	DAUER UP-REGULATED-RELATED	4.1e-09	n.a.	104	3.84615	1.92308	11.5385	0	17.3077	2.88462	0.961538	0.961538	6.73077	0.961538	0	6.73077	8.65385	0.961538	13.4615	16.3462	3.84615	0.961538	0.961538	0.961538	6.1	30
	Rs_52544	RsLEA299	LEA4	4.3	MASNRLKVYSVFLLMLFVVICEATVEEIVDDTNQFDDAAKKTKDKITDTTTEAGSYGSYVADKAKESGKGAGGYVSDKAKEAKDKASELGGDFYEKAGETKDRASELGGEAKDKVNGLGKGIYDKAGEAKDKVTNTVHDKTGQAKDTASEIGYTVKDKTADAKDTV	XP_019257452.1	PREDICTED: late embryogenesis abundant protein D-29	Nicotiana attenuata	None predicted		lea_4i	no hits	0	n.a.	n.a.	n.a.	n.a.	n.a.	n.a.	PF02987	Late embryogenesis abundant protein_4	4.4e-06	PTHR47372	DAUER UP-REGULATED-RELATED	1.2e-18	n.a.	166	4.21687	0.60241	10.241	0	12.0482	7.83133	4.21687	3.01205	5.42169	0.60241	0	7.83133	11.4458	1.20482	15.0602	9.03614	1.20482	2.40964	1.20482	2.40964	5.08	36
	Rs_52545	RsLEA147	LEA4	4.3	MASNRLKVYSVFLLLLFVVICEATVENTEDGGGSESWSEWAKSKLPSGIGAKAEEIDDTNQFDDAAKKTKDKITDTTTEAGSYGSYISDKAKESGKGAGSYVADKAKEAKDKASELGGDFYEKAGETKDRASELGGEAKDKVNGLGKGIYDKAGEAKDKVTNTVHDKTGQAKDTASEIGYTVKDKTADAKDTV	XP_019257452.1	PREDICTED: late embryogenesis abundant protein D-29	Nicotiana attenuata	None predicted		lea_4i	no hits	0	n.a.	n.a.	n.a.	n.a.	n.a.	n.a.	PF02987	Late embryogenesis abundant protein	1.4e-05	PTHR47372:SF5	LATE EMBRYOGENESIS ABUNDANT PROTEIN (LEA) FAMILY PROTEIN	1.6e-17	n.a.	193	3.62694	0.518135	10.8808	1.03627	11.9171	5.69948	4.66321	3.62694	7.77202	0.518135	0.518135	8.80829	10.3627	1.03627	14.5078	8.29016	1.03627	2.59067	0.518135	2.07254	4.97	35
	Rs_66001	RsLEA185	LEA4	4.3	MRNSGVFFILLAVVAAAFLINAAECKATVEKIEEEAAAKQAKESGDGSESWAEWAKDKISEGLGFKTADDQDSSSTEDKVGYVKDSVKDKASESAEEVKEKAAEAYEKTGEAKEEVVDKDSDMGKKTAEGSKKTQAEAENTLNWAKEKAKEGYEATKTKVEETYESGKDKLSHHKEEL	XP_009601547.1	late embryogenesis abundant protein D-29-like	Nicotiana tomentosiformis	None predicted		lea_4i	no hits	0	n.a.	n.a.	n.a.	n.a.	n.a.	n.a.	PF02987	Late embryogenesis abundant protein	0.034	PTHR47372:SF5	LATE EMBRYOGENESIS ABUNDANT PROTEIN (LEA) FAMILY PROTEIN	1.4e-14	n.a.	178	2.24719	1.1236	6.17978	1.68539	14.6067	6.17978	3.93258	2.24719	8.42697	0.561798	0	16.8539	6.74157	0.561798	15.7303	5.61798	1.68539	2.24719	1.1236	2.24719	4.8	40
	Rs_66002	RsLEA184	LEA4	4.3	MRNSGVFFILLAVVAAAFLINAAECKATVEKIEEEAAAKQAKESGDGSESWAEWAKDKISEGLGFKTADDQVSSTSTKDKVGRVKDTVKDKACESAEEVKEKAAEAYEKTGEAKEEVVDKDSDMGKKAAEGSKKTEAEAENTLNWAKEKAKEGYEATKTKVEETYESGKDKLSHHKEEL	XP_009601547.1	late embryogenesis abundant protein D-29-like	Nicotiana tomentosiformis	None predicted		lea_4i	no hits	0	n.a.	n.a.	n.a.	n.a.	n.a.	n.a.	PF02987	Late embryogenesis abundant protein	0.55	PTHR47372:SF5	LATE EMBRYOGENESIS ABUNDANT PROTEIN (LEA) FAMILY PROTEIN	2.6e-14	n.a.	179	1.67598	1.11732	6.14525	1.67598	15.0838	6.70391	3.91061	2.23464	7.26257	1.11732	0	16.7598	6.14525	1.11732	16.2011	6.14525	1.11732	2.23464	1.11732	2.23464	4.97	40
	Rs_67212	RsLEA142	LEA4	4.3	RKDQTGDHLASAKDKTSETAHGAKDQTGDYLNSAKDKASEGAQAAKDKTCDTTEAAKDKVAGAGHATKDHAAGVAESGKETAEAGKDNTGNFLQKTGDKVKEVTGGTADAIKNTLGLGDKKDHE	XP_019454900.1	PREDICTED: late embryogenesis abundant protein 1-like isoform X1	Lupinus angustifolius	None predicted		lea_4i	no hits	0	n.a.	n.a.	n.a.	n.a.	n.a.	n.a.	PF02987	Late embryogenesis abundant protein	0.05	PTHR47372:SF30	LATE EMBRYOGENESIS ABUNDANT PROTEIN, GROUP 3	9.5e-17	n.a.	124	0.806452	4.03226	12.0968	0	16.9355	3.22581	4.03226	0.806452	4.03226	0.806452	0	6.45161	12.0968	0.806452	15.3226	11.2903	3.22581	3.22581	0	0.806452	5.96	35
	Rs_67537	RsLEA303	LEA4	4.3	MAAMFTANTSILNLSSSLSTSIPIRSKVSRVSFASPRLPAIKVPRATNDNVQGFNDKTSDTASRASDKANEAGDRAAETAHDVQGKAKDAFGGASDKAGEIRNKSMDSAGDAGDKAKDAAGSVMDKTKDVARGAKENTQNALDGAADAARGVGDKVKQTGENIKDSVVGKAEDVKDSRR	KZV51959.1	late embryogenesis abundant protein 76-like	Dorcoceras hygrometricum	None predicted		lea_4i	no hits	0	n.a.	n.a.	n.a.	n.a.	n.a.	n.a.	PF02987	Late embryogenesis abundant protein_4	0.53	PTHR31852:SF4	LATE EMBRYOGENESIS ABUNDANT (LEA) HYDROXYPROLINE-RICH GLYCOPROTEIN FAMILY PROTEIN	6.6e-19	n.a.	179	0	0.558659	8.37989	0	16.7598	6.70391	2.7933	3.35196	10.6145	0	2.23464	3.35196	11.1732	6.14525	10.0559	5.58659	2.23464	5.58659	2.23464	2.23464	9.1	31
	Rs_67538	RsLEA317	LEA4	4.3	MAAMFTANTSILNLSSSLSTNYPSIPIRSKVSRVSFASPRYPAIKVPRATNDNVQGFKDKTSDTASRASDKANEAGDRAADTAHDVQGKAKDAFGGASDKAGEIRDKSMDSAGDAGDKAKDAAGSVMDKTKDVARGAKENTQNALDGAADAARGVGDKVKQTGENIKDSVVGKADDIKDSRR	KZV51959.1	late embryogenesis abundant protein 76-like	Dorcoceras hygrometricum	None predicted		lea_4i	no hits	0	n.a.	n.a.	n.a.	n.a.	n.a.	n.a.	PF02987	Late embryogenesis abundant protein_4	0.032	PTHR47372:SF11	DAUER UP-REGULATED-RELATED	1.6e-21	n.a.	182	1.0989	0.549451	8.24176	0	16.4835	6.04396	2.1978	3.84615	10.4396	0	2.74725	2.1978	12.6374	6.04396	10.4396	5.49451	2.1978	4.94505	2.1978	2.1978	9.02	31
	Rs_67539	RsLEA145	LEA4	4.3	MAAMFTANTSILNLSSSLSTNYPSIPIRSKVSGISFASPRYTAIKVPRATNDNVQGFKDKTSDTASRASDKANEAGDRAADTAQDVQGKAKDAFGGASDKAGEIRNKSMDSAGDAGDKAKDAAGSVMDKTKDVARGAKENTQNALDGAADAARGVGDKVKQTGENIKDSVVGKADDIKDSRR	KZV51959.1	late embryogenesis abundant protein 76-like	Dorcoceras hygrometricum	None predicted		lea_4i	no hits	0	n.a.	n.a.	n.a.	n.a.	n.a.	n.a.	PF02987	Late embryogenesis abundant protein	0.14	PTHR47372:SF24	LATE EMBRYOGENESIS ABUNDANT PROTEIN (LEA) FAMILY PROTEIN	1.8e-20	n.a.	182	1.0989	0	8.79121	0	16.4835	5.49451	2.1978	4.3956	10.4396	0	2.1978	2.1978	12.0879	5.49451	10.4396	6.04396	2.74725	5.49451	2.1978	2.1978	9.02	30
	Rs_69737	RsLEA304	LEA4	4.3	LAGKYATDKATEAKDKSGELGEHVSGKSGEAKDKASEYGEQAYNKAGEAKDRAAEEAKRKGSEADDTLSWAKEKVKAGYDAAKAKAGGTYESAKDKSGKVVENMHHKDGDRQEL	XP_019418051.1	PREDICTED: late embryogenesis abundant protein D-29-like isoform X4	Lupinus angustifolius	None predicted		lea_4i	no hits	0	n.a.	n.a.	n.a.	n.a.	n.a.	n.a.	PF02987	Late embryogenesis abundant protein_4	3.7e-05	PTHR47372:SF5	LATE EMBRYOGENESIS ABUNDANT PROTEIN (LEA) FAMILY PROTEIN	5.2e-13	n.a.	114	4.38596	2.63158	11.4035	0.877193	17.5439	3.50877	3.50877	0	7.01754	0	0	12.2807	8.77193	2.63158	17.5439	3.50877	1.75439	1.75439	0.877193	0	6.37	41
	Rs_109487	RsLEA175	LEA4	4.3	NIAVMFAAKTIVANLSNSLYPNYPSNSVPIRPKVCRVAFTTFRYPAVKVVPHATNGSTGDRFNVDEAIKNAQFSMNESFDGTKQRGREVREDAVENSQAWKDKAKDAAVMAAEKAGEVIDRAVESAHDLEGKAKETVGNLDEKREEKLGDVSDKAYEMRDKSRESAGNVTEKAKYYAQDTVERAKAAAGTVVDKTKETAGTVADRTKGVADGAKENTERAGDMTADATRSVGEDAKHTAEKL	KZV51959.1	late embryogenesis abundant protein 76-like [Dorcoceras hygrometricum],58.824,238,1.96e-81,N/A	Dorcoceras hygrometricum	None predicted		lea_4i	no hits	0	n.a.	n.a.	n.a.	n.a.	n.a.	n.a.	PF02987	Late embryogenesis abundant protein	0.067	PTHR47372:SF24	LATE EMBRYOGENESIS ABUNDANT PROTEIN (LEA) FAMILY PROTEIN	9.2e-32	n.a.	242	2.47934	1.23967	6.19835	0.413223	15.2893	9.50413	2.47934	2.06612	5.3719	0.413223	2.47934	9.09091	7.85124	6.19835	9.91736	7.43802	1.65289	5.3719	2.06612	2.47934	6.07	33
	Rs_108999	RsLEA36	LEA4	4.3	AMADEAKMRTEAASDKTKQGTDASLETIGQYRGAAQEQGNAALQGAQDRYQAAKDVTVQKGNEAADVAQQKKATVAETISQYTQATMDKLMGMKIGAQEYSQQALNKAADQTESTKAGAADSYNKAADTTAQTAQAAKDTTIQKKDQAYDTAATTAQTVKDTAIEKKDQAYDAATSAAQTASDTAIEKKDQAYDAATSAAQTAKDTAIDYKNQAYDASASAAQTAKDTGIAKKDQAYDAAASTWDVTKQKAGEAQQAAADTATATKDR	XP_031105195.1	late embryogenesis abundant protein ECP63	Ipomoea triloba	Stress-induced protein KIN1/KIN2 (IPR039624) domain		lea_4i	no hits	0	n.a.	n.a.	n.a.	n.a.	n.a.	n.a.	PF02987	Late embryogenesis abundant protein	0.042	PTHR47877:SF4	LATE EMBRYOGENESIS ABUNDANT PROTEIN ECP63	2.9e-19	n.a.	268	4.10448	0	4.10448	0.373134	25.7463	2.23881	1.49254	2.98507	4.47761	0	0	4.10448	10.4478	1.49254	10.4478	12.6866	11.5672	1.86567	1.86567	0	4.85	26
	Rs_109602	RsLEA301	LEA4	4.3	RKAQEKSGEVSDKAYEMRDKSQESAGNVTEKAKYYAQDTVERAKAAAGTVVDKTKETAGTVADRTKGVADGAKENTERAGDMTADATRSVGEDAKHTAEKL	KZV51959.1	late embryogenesis abundant protein 76-like	Dorcoceras hygrometricum	None predicted		lea_4i	no hits	0	n.a.	n.a.	n.a.	n.a.	n.a.	n.a.	PF02987	Late embryogenesis abundant protein_4	21	PTHR47372:SF24	LATE EMBRYOGENESIS ABUNDANT PROTEIN (LEA) FAMILY PROTEIN	6.6e-14	n.a.	101	2.9703	0.990099	7.92079	0	17.8218	7.92079	0.990099	0	4.9505	0	0	10.8911	8.91089	5.94059	12.8713	10.8911	2.9703	1.9802	1.9802	0	5.92	39
	Rs_111373	RsLEA37	LEA4	4.3	LEPCKINYHLFRIFNLLSSMASRDDSYKAGETKGQAQEKVGRGMDTMKDKAQGAKDKASEAAHSAQGRTYEAKDQTGGYMEAAKDKTSETAQAAKDKASGAAQATKDKASEMTESGKETAQAGKEKTGGVIQQTGEQVKQMAKGAADAVKNTFGMGGDAATTDQGRHCGVEK	XP_012856262.1	PREDICTED: late embryogenesis abundant protein Dc3	Erythranthe guttata	None predicted		lea_4i	no hits	0	n.a.	n.a.	n.a.	n.a.	n.a.	n.a.	PF02987	Late embryogenesis abundant protein	0.038	PTHR47372:SF16	BNAA01G28600D PROTEIN	4.6e-36	n.a.	172	2.32558	1.74419	11.6279	0	16.2791	2.90698	2.32558	1.74419	5.81395	1.16279	0.581395	7.55814	6.97674	2.90698	12.7907	8.13953	7.55814	1.74419	4.06977	1.74419	8.43	30
	Rs_117779	RsLEA134	LEA4	4.3	GTKDSAAQKSDDAAEKAKETKDSAAEKAKQTKDTTGGKIGEYKDYLADKARETKDSAAEKAKETKDSTVQQAEEYKNYGMDKAQQAKDTTMEKGREVKDA	XP_017189606.2	late embryogenesis abundant protein At3g53040-like isoform X2	Malus domestica	LEA_4 (IPR004238) domain		lea_4	LEA4	3	1	42	41	43	100	57	PF02987	Late embryogenesis abundant protein	2e-09	PTHR47877:SF11	LATE EMBRYOGENESIS ABUNDANT PROTEIN LEA-RELATED	4.7e-25	n.a.	100	4	0	6	0	17	2	1	1	5	0	0	11	12	2	20	10	6	1	2	0	5.62	45
	Rs_127603	RsLEA57	LEA4	4.3	SLTKLISKHIHLFIYKGNSLLKMASHDSETQEKIGHGVDAAKGHAEGAKDKTGDYLTSAKDKTSETAHGTKDQTGDYLNSAKDKASEGAQAAKDKTCDTTEAAKDKVAGAGHATKDHAAGVAESGKETAEAGKDNTGNFLQKTGDKVKEVTGGTADAIKNTLGLGDKKDQV	XP_016562822.1	PREDICTED: late embryogenesis abundant protein Dc3	Capsicum annuum	None predicted		lea_4i	no hits	0	n.a.	n.a.	n.a.	n.a.	n.a.	n.a.	PF02987	Late embryogenesis abundant protein	0.0058	PTHR47372:SF11	DAUER UP-REGULATED-RELATED	2.8e-19	n.a.	171	1.75439	4.67836	11.6959	0	14.0351	3.50877	5.84795	2.92398	5.84795	0.584795	0	5.84795	9.94152	0	15.2047	10.5263	2.92398	2.92398	0.584795	1.16959	6.7	31
	Rs_131918	RsLEA311	LEA4	4.3	SLIFPLIRGFGLNSDSRAKETAQKFTEKAKGAASKSTDTMNSAAYETSKYASSKANDIADETSDKLSNVKKYTSEKAIEDAKKASDMASDAKQGGKDQAIRAMDRASEMANDAKEWAKDKASKARASASDRASSSIVVDAKDDVKDQSYESDSDREKMSGDAMWHNRDEVFDAYEDAKSKASEAYNLVKDSNSEQAKEKYEAAKERVSQATGDLGEHMRRDSAEL	GER49642.1	late embryogenesis abundant protein	Striga asiatica	None predicted		lea_4i	no hits	0	n.a.	n.a.	n.a.	n.a.	n.a.	n.a.	PF02987	Late embryogenesis abundant protein_4	0.0024	PTHR47372:SF33	LATE EMBRYOGENESIS ABUNDANT (LEA) PROTEIN-RELATED	6.3e-32	n.a.	225	3.11111	0.888889	3.55556	0.888889	16.4444	3.11111	3.11111	2.66667	13.7778	0	0.444444	8.44444	11.5556	4.88889	12.4444	3.55556	2.66667	3.55556	3.11111	1.77778	5.23	37
	Rs_136891	RsLEA314	LEA4	4.3	ANDTSSITVFTLNLVIIYFSERNSVSKMASHDQANYKAGEAKGQAQEKIGHGMDATKGHAEGAKDQTGNFLTNAKDKVSETATAAKDKVTGAGQATKDNVAGAGQATKDKFSGDDKKIGH	XP_016562822.1	PREDICTED: late embryogenesis abundant protein Dc3	Capsicum annuum	None predicted		lea_4i	no hits	0	n.a.	n.a.	n.a.	n.a.	n.a.	n.a.	PF02987	Late embryogenesis abundant protein_4	0.0047	PTHR47372:SF11	DAUER UP-REGULATED-RELATED	1.2e-09	n.a.	120	1.66667	3.33333	10.8333	0	15	5	2.5	4.16667	6.66667	0	0	4.16667	8.33333	0.833333	12.5	9.16667	5	5.83333	1.66667	3.33333	8.16	26
	Rs_140058	RsLEA315	LEA4	4.3	ANDTSSITVFTLNLVIIYFSERNSVSKMASHDQANYKAGEAKGQAQEKIGHGVDATKEHAEGEKDQTGNLFTNAKDKVTEAATAAKDKVTGAGQATKDNVAGAGQATKDKFSGDDKIGH	XP_016562822.1	PREDICTED: late embryogenesis abundant protein Dc3	Capsicum annuum	None predicted		lea_4i	no hits	0	n.a.	n.a.	n.a.	n.a.	n.a.	n.a.	PF02987	Late embryogenesis abundant protein_4	0.0017	PTHR47372:SF23	BNAA03G57480D PROTEIN	1.7e-08	n.a.	119	1.68067	3.36134	10.084	0	15.1261	5.88235	2.52101	4.20168	5.88235	0	0	5.88235	8.40336	0.840336	11.7647	9.2437	5.04202	5.88235	0.840336	3.36134	6.08	27
	Rs_149505	RsLEA130	LEA4	4.3	ESRALAMADEVSARNQAASEKADQSSDAALNAIGQARGAAQEQGSAVLKGAQDRYQAAKDASSQKAGETAEVAGQKKATVAETLSQYTQAAMDKLKGMKIGAQDYSQQALNKAADQTESTKAGAADTYNKAADTTAQTAQSAKDTTLQKKDQAYDTTAQTAQSAKDTAIEKKDQAYDATASAAQTAKDTTIQKKDQAYDAAASATQTAKDTVMDYTAAAQDQAIGAWDATKQKAADLTGVAQEKAGAAQQSAADTASATQQKTSETAGAAKDRSYDAAGSAQSTAGGWLGAIKQKASELLGAAQTQTQEASSAAQDKAAAAKDKAVETKDAAAQKAGETKDAAAQKAGEAKDATAQKAGETRDASADRASEASDATWQTGGAAQDKAGGALQAVKDKGA…	NP_001323621.1	late embryogenesis abundant domain-containing protein / LEA domain-containing protein	Arabidopsis thaliana	LEA_4 (IPR004238) domain		lea_4	LEA4	2	320	394	74	n.a.	n.a.	n.a.	PF02987	Late embryogenesis abundant protein	2.8e-12	PTHR47877:SF4	LATE EMBRYOGENESIS ABUNDANT PROTEIN ECP63	3.1e-39	n.a.	444	2.02703	0	6.30631	0.900901	28.1532	1.8018	2.7027	1.35135	7.43243	0	0.225225	5.63063	9.00901	1.57658	9.90991	9.90991	11.036	0.900901	0.900901	0.225225	4.79	26
	Rs_166537	RsLEA49	LEA4	4.3	RSAALAPRVTARSSPVVHQRRSLVVRAESISDKAKSAAENAKDAVGDAAGAVKSKAGDAKDFVKDKAGDAKGAAKDLAGKGEDAAGDVEKNAKNAADDAKGAAKDASRKTERAADDAKDSVKRNL	XP_024367227.1	late embryogenesis abundant protein, group 3-like	Physcomitrium patens	None predicted		lea_4i	no hits	0	n.a.	n.a.	n.a.	n.a.	n.a.	n.a.	PF02987	Late embryogenesis abundant protein_4	0.00099	PTHR47372	DAUER UP-REGULATED-RELATED (	8.8e-11	n.a.	125	0	0.8	7.2	0	25.6	8	3.2	0.8	8	0	1.6	4	12.8	7.2	14.4	1.6	0.8	3.2	0	0.8	9.58	38
	Rs_169994	RsLEA93	LEA4	4.3	SLTKLISKHIHLFIYKGNSLLKMASHDSETQEKIGHGVDAAKGHAEGAKDKTGDYLTSAKDKTSETAHGTKDQTGDYLTSAKDKTSDTAHGAKDQTGDYLNSAKDKTSEGAQAAKDKTCDTTEAAKDKVAGAGHATKDHAAGVAESGKETAEAGKDNTGNFLQKTGDKVKEVTGGTADAIKNTLGLGDKKDQV	XP_016562822.1	PREDICTED: late embryogenesis abundant protein Dc3	Capsicum annuum	None predicted		lea_4i	no hits	0	n.a.	n.a.	n.a.	n.a.	n.a.	n.a.	PF02987	Late embryogenesis abundant protein	0.0077	PTHR47372:SF11	DAUER UP-REGULATED-RELATED	1.1e-23	n.a.	193	2.07254	4.66321	11.399	0	13.4715	3.10881	5.69948	2.59067	6.21762	0.518135	0	5.18135	10.8808	0	15.0259	11.9171	3.10881	2.59067	0.518135	1.03627	6.49	31
	Rs_184475	RsLEA309	LEA4	4.3	AYFQVAGMASYDSNRDAAAKHAEDTKQFGQQKAGEAQQATKDAAGATQDKAHEAAGVAQDKANQAGNVAGEKWEQAKQGASDAAGTTQGKANDAANVTGDKANQASSIAGEKWEQTKQGASNAAGATQQKATEVANQASEMAGQKWEQTKQVSADAGQVASDKAGSIAQQTRDAMNTAFNSIKSDVTPKQNTTPKQSSS	XP_024370029.1	late embryogenesis abundant protein, group 3-like	Physcomitrium patens	None predicted		lea_4i	no hits	0	n.a.	n.a.	n.a.	n.a.	n.a.	n.a.	PF02987	Late embryogenesis abundant protein_4	0.78	PTHR47372:SF11	DAUER UP-REGULATED-RELATED	4.2e-18	n.a.	199	1.00503	1.00503	8.54271	1.50754	22.6131	4.0201	0	1.50754	7.53769	0	1.00503	5.02513	6.53266	1.00503	9.54774	7.53769	13.0653	5.52764	1.50754	1.50754	5.74	22
	Rs_187619	RsLEA108	LEA4	4.3	RLFRSLFNLLSSMASRDDSYKAGETKGQAQEKVGRGMDTMKDKAQGAKDKASEAAHSAQGRTYEAKDQTGGYMEAAKDKTYDTAQAAKDKASGAAQATKDKASEMTESGKETAQAGKEKTGGVIQQTGEQVKQMAKGAADAVKNTFGMGGDTTATDKGCHGGVEK	XP_012856262.1	PREDICTED: late embryogenesis abundant protein Dc3	Erythranthe guttata	None predicted		lea_4i	no hits	0	n.a.	n.a.	n.a.	n.a.	n.a.	n.a.	PF02987	Late embryogenesis abundant protein	0.041	PTHR47372:SF16	BNAA01G28600D PROTEIN	5e-32	n.a.	165	2.42424	1.21212	12.7273	0	16.3636	3.0303	2.42424	0.606061	6.06061	0.606061	0	6.66667	7.87879	3.0303	13.3333	9.09091	7.27273	1.21212	4.24242	1.81818	8.83	31
	Rs_190897	RsLEA110	LEA4	4.3	SVAMARSLIAVLLLCAMVVSASAGVADILGTKEEPVVKEPTWTEKAKESLHMFSSDTQDKAGEAAGAAKQTGADGAETAKTWTETAKEKLNMFAGDAQQKTGETVDATKGKTGETVDATKHKTGEAVDASKDHAGAAQDHAKSYLDMAKEKLNVFSKYVSKSFKGAGEKADDTKDAAADAAKAAGSKAKAGKETAADTASDAASKTSETAKSAKDTAADTAKSAKDTTADTAKYAADKTSEGAEKAKHEEL	XP_040866869.1	lea protein isoform X1	Glycine max	None predicted		lea_4i	no hits	0	n.a.	n.a.	n.a.	n.a.	n.a.	n.a.	PF02987	Late embryogenesis abundant protein	0.053	PTHR47372:SF24	LATE EMBRYOGENESIS ABUNDANT PROTEIN (LEA) FAMILY PROTEIN	4.6e-15	n.a.	251	1.19522	1.99203	6.77291	0.796813	22.3108	4.78088	3.98406	0.796813	7.56972	0.398406	0.796813	7.96813	8.76494	0.398406	14.3426	10.757	1.99203	0.796813	1.99203	1.59363	5.66	31
	Rs_190898	RsLEA111	LEA4	4.3	SVAMARSLIAVLLLCAMVVSASAGVADILGTKEEPVVKEPTWTEKAKESLHMFSSDTQDKAGEAAGAAKQTGADGAETAKTWTETAKEKLNMFAGDAQQKTGETVDATKGKTGETVDATKHKTGEAVDASKDHAGAAQDHAKSYLDMAKEKLNVFSKGAGEKADDTKDAAADAAKAAGSKAKAGKETAADTASDAASKTSETAKSAKDTAADTAKSAKDTTADTAKYAADKTSEGAEKAKHEEL	XP_040866869.1	lea protein isoform X1	Glycine max	None predicted		lea_4i	no hits	0	n.a.	n.a.	n.a.	n.a.	n.a.	n.a.	PF02987	Late embryogenesis abundant protein	2.1e-05	PTHR47372:SF24	LATE EMBRYOGENESIS ABUNDANT PROTEIN (LEA) FAMILY PROTEIN	1.4e-20	n.a.	244	0.819672	2.04918	6.96721	0.819672	22.9508	4.5082	4.09836	0.819672	6.96721	0.409836	0.819672	8.19672	9.01639	0.409836	13.9344	11.0656	2.04918	0.819672	2.04918	1.22951	5.39	32
	Rs_192722	RsLEA112	LEA4	4.3	GTVYDKSEQTKDKASELGNTVYDKSGQASDTFSDKSGQAKDKASELGDTVSDKSGQAKEKASELGDAVSDKSGQTKDRARELGENAYDKSKETKNKAAGVGEGAYEKAGEAKDTAAEEGKKKEAEADDTLTWAKEKVKAGIDAAKAKAGETFEAAKGKFVDQGHGDEL	XP_017217807.1	PREDICTED: late embryogenesis abundant protein D-29	Daucus carota subsp. sativus	None predicted		lea_4i	no hits	0	n.a.	n.a.	n.a.	n.a.	n.a.	n.a.	PF02987	Late embryogenesis abundant protein	0.00011	PTHR47372:SF5	LATE EMBRYOGENESIS ABUNDANT PROTEIN D-29	1.7e-18	n.a.	168	2.38095	0.595238	11.3095	0.595238	15.4762	4.16667	3.57143	0.595238	7.7381	0	0	11.3095	10.7143	1.19048	16.6667	6.54762	3.57143	1.78571	0	1.78571	4.99	40
	Rs_21894	RsLEA28	LEA4	4.3	ARETKDSVAEKAKETTDSTVQQAEESKDYGMDKAQQAKDTTLDKARESKDTTMDKAGEYKDYTTEKAEGTKDSAAHKSDEAAEKAKETKESTSEKAKQGKDTMGGKIGEYKDYMADKARETKDSVAEKAKETKDSIVQQAEEYKDYGMDKAQQAKDTTIDTTGEYKDYTTEKAEGTKDSAAQKSDEAAEKAKETKESTSEK	XP_017189606.2	late embryogenesis abundant protein At3g53040-like isoform X2	Malus domestica	LEA_4 (IPR004238) domain		lea_4	LEA4	5	5	143	138	144	187	43	PF02987	Late embryogenesis abundant protein	2.7e-10	PTHR47877:SF4	LATE EMBRYOGENESIS ABUNDANT PROTEIN ECP63	3.6e-45	n.a.	201	4.47761	0.497512	4.97512	0	13.9303	1.99005	0.497512	1.49254	6.96517	0	0	13.9303	11.4428	1.49254	18.408	12.4378	4.97512	0	2.48756	0	4.91	45
	Rs_48899	RsLEA131	LEA4	4.3	SANAKDKAGQAAEVAKDKANQAAANVKDKASQAADKAEKVKDRAERTAEVIYDKAGQAAEMLKEKAGLAAEVAMDKAGDAAEIVKDKAAQFVGAAGVAKDKASQAAEAAKDKADAAKDYVKAAAGNAADTAREKTAEAKDAMAAAAAAAASVAKEKVEMAKDKAAQATES	CCO06495.1	late embryogenesis abundant protein	Arabis alpina	None predicted		lea_4i	no hits	0	n.a.	n.a.	n.a.	n.a.	n.a.	n.a.	PF02987	Late embryogenesis abundant protein_4	0.0035	PTHR47372:SF11	DAUER UP-REGULATED-RELATED	4.7e-15	n.a.	170	1.17647	0	4.11765	0	35.8824	6.47059	1.17647	1.17647	2.94118	0	0	8.23529	9.41176	1.76471	15.8824	2.35294	4.11765	2.35294	2.35294	0.588235	6.39	35
	Rs_61208	RsLEA181	LEA4	4.3	RAAEAEDWGKETKGSSDQKADGYKNQIAEKSDDAAEKAKEAKDSAAEKAKQGKDTVGGKVGEYKDYVADKARETKDSVAEKAKEAKDSTVQQAEEYKDYG	XP_015086783.1	late embryogenesis abundant protein ECP63	Solanum pennellii	LEA_4 (IPR004238) domain		lea_4	LEA4	3	29	100	71	n.a.	n.a.	n.a.	PF02987	Late embryogenesis abundant protein	4.3e-08	PTHR47877:SF11	LATE EMBRYOGENESIS ABUNDANT PROTEIN LEA-RELATED	8.1e-20	n.a.	100	5	0	8	1	18	5	0	1	6	0	0	13	12	2	19	4	5	1	0	0	5.01	46
	Rs_67209	RsLEA183	LEA4	4.3	ASAKDKTSETAHGTKDQTGDHLASAKDKTSETAHGAKDQTGDYLNSAKDKASEGAQAAKDKTCDTTEAAKDKVAGAGHATKDHAAGVAESGKETAEAGKDNTGNFLQKTGDKVKEVTGGTADAIKNTLGLGDKKDHE	XP_019454900.1	PREDICTED: late embryogenesis abundant protein 1-like isoform X1	Lupinus angustifolius	None predicted		lea_4i	no hits	0	n.a.	n.a.	n.a.	n.a.	n.a.	n.a.	PF02987	Late embryogenesis abundant protein	0.0043	PTHR47372	DAUER UP-REGULATED-RELATED	1.1e-18	n.a.	137	0.729927	4.37956	11.6788	0	17.5182	2.91971	3.64964	0.729927	5.10949	0.729927	0	6.56934	11.6788	0	15.3285	12.4088	2.91971	2.91971	0	0.729927	5.87	34
	Rs_67210	RsLEA143	LEA4	4.3	MASHDSETQEKIGHGVDAAKGHAEGAKDKTGDYLTSAKDKTSETAHGTKDQTGDYLTSAKDKTSDTAHGAKDQTGDYLNSAKDKASEGAQAAKDKTCDTTEAAKDKVAGAGHATKDHAAGVAESGKETAEAGKDNTGNFLQKTGDKVKEVTGGTADAIKNTLGLGDKKDQV	XP_019454900.1	PREDICTED: late embryogenesis abundant protein 1-like isoform X1	Lupinus angustifolius	None predicted		lea_4i	no hits	0	n.a.	n.a.	n.a.	n.a.	n.a.	n.a.	PF02987	Late embryogenesis abundant protein	0.0059	PTHR47372:SF11	DAUER UP-REGULATED-RELATED	1e-22	n.a.	171	1.75439	4.09357	12.2807	0	15.7895	3.50877	3.50877	1.16959	5.26316	0.584795	0	5.84795	12.2807	0	14.6199	12.2807	3.50877	2.33918	0.584795	0.584795	5.62	33
	Rs_67211	RsLEA141	LEA4	4.3	MASHEGETQEKIGHGVDAAKGHAEDAKDKTGDYLTSAKDKTSETAHGAKDQTGDYLNSAKDKTSEGAQAAKDKTCDTTEAAKDKVAGAGHATKDHASGLAESGKETAEAGKDNTGNVLQKTGDKVKEVAGGTADAIKNTLGFGDKKDHE	XP_016562822.1	PREDICTED: late embryogenesis abundant protein Dc3	Capsicum annuum	None predicted		lea_4i	no hits	0	n.a.	n.a.	n.a.	n.a.	n.a.	n.a.	PF02987	Late embryogenesis abundant protein	0.0019	PTHR47372:SF11	DAUER UP-REGULATED-RELATED	2.6e-20	n.a.	149	1.34228	4.69799	12.7517	0	16.1074	3.3557	3.3557	1.34228	4.69799	0.671141	0	8.05369	11.4094	0	14.7651	10.7383	2.68456	2.68456	0.671141	0.671141	5.49	34
	Rs_69736	RsLEA306	LEA4	4.3	MAMNNRLKVTCVFLLMLLAVICVAGNENTEAKKSWMEWAKHKLSGGRLGAKATDVDDAANKITETTSGAGKYAADKATEAKDKSGELGEHVSGKSGEAKDKASEYGEQAYNKAGETKDKASGYGEEAYNKAGEAKDRAAEEGADTLSWAKEKVKAGYDAAKAKAGGTYESAKDKVHHKDGDRQEL	XP_019180320.1	PREDICTED: late embryogenesis abundant protein D-29-like isoform X3	Ipomoea nil	None predicted		lea_4i	no hits	0	n.a.	n.a.	n.a.	n.a.	n.a.	n.a.	PF02987	Late embryogenesis abundant protein_4	0.096	PTHR47372:SF5	LATE EMBRYOGENESIS ABUNDANT PROTEIN (LEA) FAMILY PROTEIN	1.9e-16	n.a.	185	3.78378	2.16216	10.8108	1.62162	17.2973	4.32432	5.40541	1.08108	5.40541	1.08108	0	10.2703	7.02703	2.16216	14.5946	5.40541	1.08108	3.78378	2.16216	0.540541	6.46	34
	Rs_84303	RsLEA132	LEA4	4.3	REQWNMRRERCWVSLKKFQKVPVKQQRRRKSGGRRRKILLPKKTDQASEKVKETKDSAAEKAKQTKDTMGGKIGECKDYMADKGRETKDSAAGKGEEIRDSTMQQTEELSEANRGGNQEERGPG	XP_039174169.1	late embryogenesis abundant protein ECP63	Eucalyptus grandis	LEA_4 (IPR004238) domain		lea_4	LEA4	2	42	109	67	n.a.	n.a.	n.a.	PF02987	Late embryogenesis abundant protein	2.9e-08	PTHR47877:SF4	LATE EMBRYOGENESIS ABUNDANT PROTEIN ECP63	2.8e-15	n.a.	124	0.806452	0	9.67742	1.6129	6.45161	3.22581	3.22581	2.41935	5.64516	1.6129	2.41935	11.2903	5.64516	11.2903	15.3226	5.64516	7.25806	2.41935	3.22581	0.806452	9.92	44
	Rs_103977	RsLEA300	LEA4	4.3	ADKAGELQNKAGEYRDYAGDKLQQGREVAGERAQGTKEYVQGTAQEAQDRSAEGAQATKEQTKGVLNSAYEYAQGVYDATLGYAKGANQQARDTAGATQDKAGEFASVTQEKASDTTQSAKETTQTYGDTAAQKLSDLKIGGQEKAADAYNYTADSAQKGSQQASEGANQRLQAAKEYAG	XP_027332782.1	late embryogenesis abundant protein D-29-like	Abrus precatorius	None predicted		lea_4i	no hits	0	n.a.	n.a.	n.a.	n.a.	n.a.	n.a.	PF02987	Late embryogenesis abundant protein_4	0.0013	PTHR47372	DAUER UP-REGULATED-RELATED	5.7e-15	n.a.	180	6.11111	0	11.1111	0	19.4444	2.77778	3.88889	0.555556	5	0	0	8.33333	6.66667	3.33333	8.33333	8.33333	12.7778	2.77778	0	0.555556	4.85	27
	Rs_118877	RsLEA46	LEA5	5	SRPHSKIAHIPHSPNLQPTPNKHQAFYAFATMSSGQQSGPATQSKDELMDQSKKPEGQSQEAFERQQEGRSKGGKARSEQLGTEGYKEMGSKGGSVTKEDTQS	XP_021973978.1	10 kDa late embryogenesis abundant protein	Helianthus annuus	LEA_5 (IPR038956) domain		lea_5	LEA5	1	32	103	71	n.a.	n.a.	n.a.	PF00477	Small hydrophilic plant seed protein	2.2e-10	PTHR34671:SF18	STRESS INDUCED PROTEIN-RELATED	2.1e-13	n.a.	103	1.94175	3.8835	10.6796	0	6.79612	0.970874	2.91262	1.94175	13.5922	0	6.79612	8.73786	2.91262	3.8835	9.70874	5.82524	11.6505	1.94175	2.91262	2.91262	8.96	25
	Rs_124807	RsLEA201	LEA5	5.1	QQGQINFSNKTKGMASEQDRRAELDSKARQGETVIPGGTGGKSLEAQEHLAEGRSKGGQTRKEQMGTEGYQEMGRKGGLSSNDKSGAERAEEEGITIDESKYKTRT	XP_003604723.1	protein SLE2, late embryogenesis abundant protein B19.1A	Medicago truncatula	LEA_5 (IPR038956) domain		lea_5	LEA5	1	54	102	48	n.a.	n.a.	n.a.	PF00477	Small hydrophilic plant seed protein	3e-21	PTHR34671:SF13	EM-LIKE PROTEIN GEA1	1.2e-46	n.a.	106	1.88679	0.943396	16.0377	0	6.60377	0.943396	3.77358	3.77358	8.49057	0	0.943396	13.2075	3.77358	7.54717	9.43396	7.54717	8.49057	2.83019	2.83019	0.943396	6.84	34
	Rs_125649	RsLEA199	LEA5	5.1	LSSRLQTVYLISFLRSILSIITMSGNKEDLNARAAAGETVVPGGTGGKSLEAQQHLAEGRSKGGQARAEQLGHDGYVEMGKKGGSATNDMSGGEAADAAGREIDESKFTN	XP_016183975.2	LOW QUALITY PROTEIN: late embryogenesis abundant protein B19.4	Arachis ipaensis	LEA_5 (IPR038956) domain		lea_5	LEA5	1	21	86	65	n.a.	n.a.	n.a.	PF00477	Small hydrophilic plant seed protein	3.4e-24	PTHR34671:SF18	STRESS INDUCED PROTEIN-RELATED	4e-36	n.a.	110	1.81818	1.81818	15.4545	0	11.8182	3.63636	8.18182	4.54545	10	0	0.909091	8.18182	4.54545	5.45455	5.45455	5.45455	4.54545	3.63636	2.72727	1.81818	5.66	24
	Rs_128109	RsLEA200	LEA5	5.1	ERSSFSVTTQSNKTNGMASKQDSRAELDAKASQGETVVPGGTGGKSLEAQEHLAEGRSKGGQTRKEQMGTEGYQEMGRKGGLSSNDKSGAERAEEEGITIDESKYKTQT	XP_003604723.1	protein SLE2, late embryogenesis abundant protein B19.1A	Medicago truncatula	LEA_5 (IPR038956) domain		lea_5	LEA5	1	58	105	47	n.a.	n.a.	n.a.	PF00477	Small hydrophilic plant seed protein	2.5e-21	PTHR34671:SF13	SUBFAMILY NOT NAMED	1.2e-46	n.a.	109	1.83486	0.917431	14.6789	0	7.33945	2.75229	3.66972	1.83486	11.9266	0	0.917431	12.844	3.66972	5.50459	9.17431	9.17431	7.33945	2.75229	2.75229	0.917431	5.51	31
	Rs_176248	RsLEA203	LEA5	5.1	HLSNKTKGMASKQNKRAELDAKASQGETVVPGGTGGKSLEAQEHLAEGRSKGGQTRKEQMGTEGYKEMGRKGGLSTNDKSGAERAEEEGITIDESKYKTKS	XP_003604723.1	protein SLE2, late embryogenesis abundant protein B19.1A	Medicago truncatula	LEA_5 (IPR038956) domain		lea_5	LEA5	1	50	97	47	n.a.	n.a.	n.a.	PF00477	Small hydrophilic plant seed protein	2.7e-21	PTHR34671:SF24	SEED MATURATION PROTEIN P8B6, PUTATIVE-RELATED	9.8e-48	n.a.	101	1.9802	1.9802	15.8416	0	7.92079	1.9802	4.9505	1.9802	8.91089	0	0.990099	12.8713	2.9703	4.9505	13.8614	7.92079	4.9505	2.9703	2.9703	0	9.16	35
	Rs_188268	RsLEA202	LEA5	5.1	QQGQINFSNKTKGMASEQDRRAELDSKARQGETVIPGGTGGKSLEAQEHLAEGRSKGGQTRKEQMGTEGYQEMGRKGGLSSNDKSGAERTEEEGITIDESKYKTKS	XP_003604723.1	protein SLE2, late embryogenesis abundant protein B19.1A	Medicago truncatula	LEA_5 (IPR038956) domain		lea_5	LEA5	1	54	102	48	n.a.	n.a.	n.a.	PF00477	Small hydrophilic plant seed protein	1.7e-21	PTHR34671:SF23	EMBRYONIC ABUNDANT PROTEIN 1	4.3e-46	n.a.	106	1.88679	0.943396	16.0377	0	5.66038	0.943396	3.77358	3.77358	9.43396	0	0.943396	13.2075	3.77358	6.60377	10.3774	7.54717	8.49057	2.83019	2.83019	0.943396	6.84	34
	Rs_193475	RsLEA204	LEA5	5.1	PERKKGMASKQQNKRAELDAKASQGETVVPGGTGGKSLEAQEHLAEGRSKGGQTRKEQMGTEGYMEMGRKGGLSTNDKSGAERAEEEGITIDESKYKTKS	XP_003604723.1	protein SLE2, late embryogenesis abundant protein B19.1A	Medicago truncatula	LEA_5 (IPR038956) domain		lea_5	LEA5	1	49	96	47	n.a.	n.a.	n.a.	PF00477	Small hydrophilic plant seed protein	2.2e-22	PTHR34671:SF13	SUBFAMILY NOT NAMED	2.4e-46	n.a.	100	2	1	16	0	8	2	4	2	8	0	2	14	3	6	13	7	6	2	4	0	8.94	36
	Rs_173841	RsLEA198	LEA5	5.1	HLSNKTKGMASKQDSRAELDAKARQGETVVPGGTGGKSLEAQEHLAEGRSKGGQTRKEQMGTEGYQEMGRKGGLSSNDKSGAERAEEEGITIDESKYKPQLKKVMSQCSSLGRMYM	XP_003604723.1	protein SLE2, late embryogenesis abundant protein B19.1A	Medicago truncatula	LEA_5 (IPR038956) domain		lea_5	LEA5	1	50	97	47	n.a.	n.a.	n.a.	PF00477	Small hydrophilic plant seed protein	5e-22	PTHR34671:SF13	SUBFAMILY NOT NAMED	6e-47	n.a.	116	2.58621	1.72414	14.6552	0	6.89655	2.58621	6.03448	1.72414	10.3448	0.862069	1.72414	11.2069	3.44828	6.03448	11.2069	5.17241	6.89655	1.72414	5.17241	0	9.02	32
	Rs_172403	RsLEA197	LEA5	5.1	IFMLSRIALLCQKTAPAYQTVFGRFSQVATMSMSQEAQENVVKGGIKGGSTKGDGSQSEASQEQVHGLSQDAQERIKEGGRKGGQARAAQLGHDGYAEMGRKGGLATKDKSGGEAAAEKGIDLDESKFTNN	XP_010264594.1	PREDICTED: late embryogenesis abundant protein EMB564-like	Nelumbo nucifera	LEA_5 (IPR038956) domain		lea_5	LEA5	1	19	128	109	n.a.	n.a.	n.a.	PF00477	Small hydrophilic plant seed protein	7.2e-20	PTHR34671:SF18	STRESS INDUCED PROTEIN-RELATED	4.4e-22	n.a.	131	1.52672	1.52672	15.2672	0	11.4504	3.81679	5.34351	3.81679	8.39695	0.763359	0.763359	7.63359	4.58015	4.58015	8.39695	4.58015	9.16031	2.29008	3.05344	3.05344	8.04	25
	Rs_159833	RsLEA196	LEA5	5.1	KFYPAPGVLLHATPLYGEIHLVILIEFPQVIRQKEMASKQDKRAELDAKANQGETVVPGGTGGKSLEAQEHLLKGGAKEDRRGRSRWVQRDTRKWDARVVSVLMINLVLNERRKKESLSMNPNIKRSPKLCHVPMQSSAVCMCMCENYV	XP_010264594.1	PREDICTED: late embryogenesis abundant protein EMB564-like	Nelumbo nucifera	LEA_5 (IPR038956) domain		lea_5	LEA5	1	36	97	61	n.a.	n.a.	n.a.	PF00477	Small hydrophilic plant seed protein	1.1e-15	PTHR34671:SF11	EM-LIKE PROTEIN GEA1	1.7e-16	n.a.	149	2.01342	2.01342	8.05369	1.34228	7.38255	13.4228	9.39597	4.02685	6.71141	2.01342	6.71141	6.71141	3.3557	8.72483	10.0671	4.02685	4.02685	3.3557	4.02685	2.68456	9.62	28
	Rs_159842	RsLEA195	LEA5	5.1	KFYPAPGVLLHATPLYGEIHLVILIEFPQVIRQKEMASKQDKRAELDAKANQGETVVPGGTGGKSLEAQEHLLKGGAKEDRRGRSRWVQRDTRKWDARGVSVPMINLVLSERRKKESLSMNPNIKPSPKLMSCPNAVFGRMYACVKTMSRVVTCVKVVLVVVVF	XP_010264594.1	PREDICTED: late embryogenesis abundant protein EMB564-like	Nelumbo nucifera	LEA_5 (IPR038956) domain		lea_5	LEA5	1	36	101	65	n.a.	n.a.	n.a.	PF00477	Small hydrophilic plant seed protein	1.3e-15	PTHR34671:SF11	EM-LIKE PROTEIN GEA1	2.2e-16	n.a.	164	1.82927	2.43902	6.09756	1.21951	6.09756	7.92683	8.53659	3.65854	5.4878	2.43902	4.87805	6.70732	3.04878	7.31707	7.92683	2.43902	4.26829	3.65854	3.65854	1.21951	10.01	26
	Rs_107019	RsLEA152	Dehydrin	6.1	SEARKMAEYGGNYGQETKQTDEYGNPVQHPQGGAHGAGHPHGGPISTGPTTGAPLHRRSGSSSSSSSEDDGLGGRRKKGIKDKVKEKLPGGHKETQPPAAGGGYGGGGVAGQHEPEKKGMMDKIKEKLPGGHH	XP_017252838.1	PREDICTED: dehydrin DHN1	Daucus carota subsp. sativus	Dehydrin (IPR000167) domain		Deh	Deh	1	28	132	104	n.a.	n.a.	n.a.	PF00257	Dehydrin	1.2e-30	PTHR33346:SF43	DEHYDRIN XERO 1	3e-33	n.a.	133	3.00752	6.76692	22.5564	0	6.01504	2.25564	3.00752	2.25564	7.5188	0	8.27068	7.5188	3.7594	3.7594	10.5263	4.51128	4.51128	1.50376	2.25564	0	9.3	26
	Rs_113392	RsLEA163	Dehydrin	6.1	SEARKMAEYGGNYGQETKQTDEYGNPVQHPQGGAHGAGHPHGGPISTGPTTGATHHRRSGSSSSSSSEDDGMGGRRKKGIKDKVKEKLPGGHKDTQPPAAGYGGVAGQQEPEKKGMMDKIKEKLPGGHH	XP_017252838.1	PREDICTED: dehydrin DHN1	Daucus carota subsp. sativus	Dehydrin (IPR000167) domain		Deh	Deh	1	29	128	99	n.a.	n.a.	n.a.	PF00257	Dehydrin	4.9e-31	PTHR33346:SF43	DEHYDRIN XERO 1	2.4e-32	n.a.	129	3.10078	6.97674	20.155	0	6.20155	2.32558	1.55039	2.32558	7.75194	0	7.75194	6.97674	4.65116	3.87597	10.8527	5.42636	5.42636	1.55039	3.10078	0	9.3	26
	Rs_117194	RsLEA140	Dehydrin	6.1	FFNLKQGRKMAGYGGNYGNEMKQTDEYGNPVHHPQGGGGGYAGGAHGTDHPHGVPISSGPTTGPPHHRRSGSSSSSSSEDDGMGGRRKKGIKDKVKEKLPGGHKETQPPAAGGGYGGGGVAGQHEPEKKGMMDKIKEKLPGGHH	XP_017252838.1	PREDICTED: dehydrin DHN1	Daucus carota subsp. sativus	Dehydrin (IPR000167) domain		Deh	Deh	1	36	143	107	n.a.	n.a.	n.a.	PF00257	Dehydrin	6.9e-31	PTHR33346:SF43	DEHYDRIN XERO 1	2.4e-33	n.a.	144	3.47222	7.63889	24.3056	0	4.16667	2.77778	2.08333	2.08333	6.94444	0	8.33333	5.55556	4.16667	3.47222	10.4167	3.47222	3.47222	2.77778	3.47222	1.38889	9.52	24
	Rs_131408	RsLEA166	Dehydrin	6.1	DIGMAQSGNQHGRRTDELGNPSRQTEEYGDPVHRPTGVDYGTTGAGGTYGTTDAYHATTGAHQMGTNQADPYNKTSSGTTGACDPHGTTAAGAAAASHEKKGNMMEKIKEKLPGHHHNKST	XP_011100956.1	dehydrin DHN1-like	Sesamum indicum	Dehydrin (IPR000167) domain		Deh	Deh	1	70	116	46	n.a.	n.a.	n.a.	PF00257	Dehydrin	1e-07	PTHR33346:SF43	DEHYDRIN XERO 1	1.1e-14	n.a.	121	4.13223	7.43802	15.7025	0	10.7438	1.65289	1.65289	1.65289	4.95868	0.826446	4.95868	4.95868	5.78512	3.30579	5.78512	14.0496	4.13223	4.95868	3.30579	0	6.52	20
	Rs_134636	RsLEA298	Dehydrin	6.1	YIHHTDTERNIHSILFEDIGMAQYGNQDGRRTDGLGNPSRQTEEYGDPVHRPTGVDYGTTGAGGTYGTTDAHHPTTGAHQTGAYKADPYNKTSSGTTGACDPNGTTAAAPHEKKGNMMEKIKEKLPGHHHNKST	XP_011083184.2	LOW QUALITY PROTEIN: dehydrin DHN1	Sesamum indicum	None predicted		Deh_i	no hits	0	n.a.	n.a.	n.a.	n.a.	n.a.	n.a.	PF00257	Dehydrin	1.4e-06	PTHR31415:SF157	DEHYDRIN XERO 1	1e-13	n.a.	134	5.22388	8.20896	14.1791	0	7.46269	1.49254	2.23881	3.73134	3.73134	0.746269	5.97015	5.22388	6.71642	3.73134	5.97015	14.1791	2.98507	5.22388	2.23881	0.746269	6.41	22
	Rs_172145	RsLEA139	Dehydrin	6.1	FFNLKQGRKMAGYGGNYGNEMKQTDEYGNPVHHPQGGGGGYAGGAHGTDHPHGVPISSGPTTGPPHHRRSGSSSSSSSEDDGMGGRRKKGIKDKVKEKLPGGHKETQPPAAGGGYGGGGVAGQHEPEKKGMMDKIKEKLPGGHHN	XP_017252838.1	PREDICTED: dehydrin DHN1	Daucus carota subsp. sativus	Dehydrin (IPR000167) domain		Deh	Deh	1	36	143	107	n.a.	n.a.	n.a.	PF00257	Dehydrin	6.9e-31	PTHR33346:SF43	DEHYDRIN XERO 1	2.4e-33	n.a.	145	3.44828	7.58621	24.1379	0	4.13793	2.75862	2.06897	2.06897	6.89655	0	8.27586	5.51724	4.13793	3.44828	10.3448	3.44828	3.44828	3.44828	3.44828	1.37931	9.52	23
	Rs_181340	RsLEA151	Dehydrin	6.1	FFNLKQGRKMAGYGGNYGNEMKQTDEYGNPVHHPQGGGGGYAGGAHGTDHPHGVPISSGPTTGPPHHRRSGSSSSSSSEDDGMGGRRKKGIKDKVKEKLPGGHKDTQPPAAGYGGVAGQQEPEKKGMMDKIKEKLPGGHH	XP_017252838.1	PREDICTED: dehydrin DHN1	Daucus carota subsp. sativus	Dehydrin (IPR000167) domain		Deh	Deh	1	35	139	104	n.a.	n.a.	n.a.	PF00257	Dehydrin	5.6e-31	PTHR33346:SF43	DEHYDRIN XERO 1	8.4e-33	n.a.	140	3.57143	7.14286	22.1429	0	4.28571	2.85714	2.14286	2.14286	7.14286	0	8.57143	5	5	3.57143	10.7143	3.57143	4.28571	2.85714	3.57143	1.42857	9.52	24
	Rs_77718	RsLEA165	Dehydrin	6.1	MAEYGGNYGQETKQTDEYGNPVQHPQGGAHGAGHPHGGPISTGPTTGAPLHRRSGSSSSSSSEDDGLGGRRKKGIKDKVKEKLPGGHKETQPPAAGGGYGGGGVAGQHEPEKKGMMDKIKEKLPGGHH	XP_017252838.1	PREDICTED: dehydrin DHN1	Daucus carota subsp. sativus	Dehydrin (IPR000167) domain		Deh	Deh	1	25	127	102	n.a.	n.a.	n.a.	PF00257	Dehydrin	9.9e-31	PTHR33346:SF43	DEHYDRIN XERO 1	3e-33	n.a.	128	3.125	7.03125	23.4375	0	5.46875	2.34375	3.125	2.34375	7.03125	0	8.59375	7.03125	3.90625	3.125	10.1562	4.6875	4.6875	1.5625	2.34375	0	9.13	24
	Rs_77719	RsLEA164	Dehydrin	6.1	MAEYGGNYGQETKQTDEYGNPVQHPQGGAHGAGHPHGGPISTGPTTGAPLHRRSGSSSSSSSEDDGLGGRRKKGIKDKVKEKLPGGHKETQPPAAGGGYGGGGVAGQHEPEKKGMMDKIKEKLPGGHHN	XP_017252838.1	PREDICTED: dehydrin DHN1	Daucus carota subsp. sativus	Dehydrin (IPR000167) domain		Deh	Deh	1	23	75	52	n.a.	n.a.	n.a.	PF00257	Dehydrin	1.1e-30	PTHR33346:SF43	DEHYDRIN XERO 1	3e-33	n.a.	129	3.10078	6.97674	23.2558	0	5.42636	2.32558	3.10078	2.32558	6.97674	0	8.52713	6.97674	3.87597	3.10078	10.0775	4.65116	4.65116	2.32558	2.32558	0	9.13	24
	Rs_107018	RsLEA148	Dehydrin	6.1	FFNLKQGRKMAGYGGNYGNEMKQTDEYGNPVHHPQGGGGGYAGGAHGTDHPHGVPISSGPTTGPPHHRRSGSSSSSSSEDDGMGGRRKKGIKDKVKEKLPGGHKDTQPSAGDYGGGFAGQQEPEKKGFMDKIKEKLPGGHHN	XP_017252838.1	PREDICTED: dehydrin DHN1	Daucus carota subsp. sativus	Dehydrin (IPR000167) domain		Deh	Deh	1	35	140	105	n.a.	n.a.	n.a.	PF00257	Dehydrin	1e-29	PTHR33346:SF43	DEHYDRIN XERO 1	2.2e-32	n.a.	142	3.52113	7.04225	22.5352	0	3.52113	2.11268	2.11268	2.11268	7.74648	0	7.74648	4.92958	5.6338	3.52113	10.5634	3.52113	4.22535	3.52113	2.8169	2.8169	9.4	25
	Rs_136806	RsLEA137	Dehydrin	6.2	KMADYQHHEQKSSEAYEDAPAAPLPVKSEENESVEASDRGLFDFIGKKKEGEKKCDDDDVIANEFDEKVQVCEDKKEEPKEEEKKEEPKEEEKKHESLLQKLHRSGSSSSSSSDEEEVEEGGEKKKKKKGLKDKIKEKVRGEKKEDETSVPVEKCDEFPDEEKKGLVDRIKDKLPVDKKDDEGSEQPPPP	NP_001315938.1	dehydrin COR47-like	Malus domestica	Dehydrin (IPR000167) domain		Deh	Deh	1	48	178	130	n.a.	n.a.	n.a.	PF00257	Dehydrin	1.5e-15	PTHR33346:SF2	DEHYDRIN ERD14	1.6e-30	n.a.	190	1.05263	2.10526	5.26316	0	3.68421	5.78947	4.21053	2.10526	8.42105	1.57895	6.31579	20.5263	10.5263	2.10526	19.4737	0.526316	2.63158	1.05263	0.526316	2.10526	4.83	53
	Rs_5602	RsLEA135	Dehydrin	6.2	MADYQHHEQKSSEAYEDAPPAAPIPVKSEENESVEASDRGLFDFIGKKKEGEKKCDDDDVIANEFDEKVQVCEDKKEEPKEEEKKEEPKEEEKKHESLLQKLHRTGSSSSSSSDEEEVEEGGEKKKKKKGLKDKIKEKVSGEKKEEPMGTSVPVEKFDEFPTPEPEEKKGFLDKIKEKLPGGGKKAEEVSAPPPHKAEEVECAEGEGKEKKGFLDKIKEKLPGYHHKNHEEKE	XP_021675602.1	phosphoprotein ECPP44-like, dehydrin 1	Hevea brasiliensis	Dehydrin (IPR000167) domain		Deh	Deh	1	67	183	116	n.a.	n.a.	n.a.	PF00257	Dehydrin	9.1e-18	PTHR33346:SF2	DEHYDRIN ERD14	3.8e-49	n.a.	233	1.28755	3.43348	7.29614	0	4.72103	4.72103	3.86266	2.57511	6.86695	1.28755	6.86695	21.8884	6.43777	0.858369	19.7425	1.28755	1.71674	1.28755	0.858369	3.00429	5.1	49
	Rs_56153	RsLEA171	Dehydrin	6.2	MADLRDEHGNPIHQQQKIHRSSCSSSSSSEDDGQGGRRKKKGLKDKIKEKLGKKKDKDEASNSSTTAVTTPESKMATTVPPHDKKGIIDKIKEKLPGHHTTY	PON71494.1	Dehydrin	Parasponia andersonii	Dehydrin (IPR000167) domain		Deh	Deh	1	12	99	87	n.a.	n.a.	n.a.	PF00257	Dehydrin	2e-31	PTHR33346:SF5	DEHYDRIN XERO 2-RELATED	9.7e-33	n.a.	102	0.980392	5.88235	7.84314	0	3.92157	1.96078	3.92157	5.88235	11.7647	0.980392	4.90196	5.88235	8.82353	3.92157	17.6471	7.84314	3.92157	1.96078	1.96078	0	9.58	36
	Rs_69529	RsLEA167	Dehydrin	6.2	KEEPKEEGKKHESLLEKLHRSSSSSSSSSDEEEIGEGGEKKKKKKGLKDKLKGKATGEKKEEPKCELETSSVPVEKFDEFPTPEPEEKKGFLDKIKEKLPGGKKPEEVSAPPPHKAEEV	NP_001315938.1	dehydrin COR47-like	Malus domestica	Dehydrin (IPR000167) domain		Deh	Deh	1	1	103	102	n.a.	n.a.	n.a.	PF00257	Dehydrin	1.4e-17	PTHR33346:SF2	DEHYDRIN ERD14	7.2e-26	n.a.	119	0	2.52101	8.40336	0	2.52101	3.36134	6.72269	1.68067	10.9244	0.840336	9.2437	21.8487	3.36134	0.840336	22.6891	2.52101	0	0	0	2.52101	6.06	49
	Rs_188163	RsLEA136	Dehydrin	6.2	KMADYQHHEQKSSEAYEDAPAAPLPVKSEENESVEASDRGLFDFIGKKKEGEKKCDDDDVIANEFDEKVQVCEDKKEEPKEEEKKHESLLQKLHRSGSSSSSSSDEEEIGEGGEKKKKKKGLKDKLKGKATGEKKEEPKCELETSSVPVEKFDEFPTPEPEEKKGFLDKIKERLPGGGKKAEEVSAPAPPPPHKVEEVECATAAEGEG	XP_021675602.1	phosphoprotein ECPP44-like, dehydrin 1	Hevea brasiliensis	Dehydrin (IPR000167) domain		Deh	Deh	1	46	178	132	n.a.	n.a.	n.a.	PF00257	Dehydrin	3.7e-18	PTHR33346:SF2	DEHYDRIN ERD14	1.4e-39	n.a.	208	0.961538	2.40385	7.69231	0	6.73077	4.80769	4.80769	1.92308	8.17308	1.92308	7.21154	19.7115	6.73077	1.44231	17.3077	1.92308	1.92308	0.961538	0.480769	2.88462	4.95	45
	Rs_152516	RsLEA169	Dehydrin	6.2	GEKKEDEVDKCDELPSHEPEEEKKGLVDKIKEKLPIDKKDEEVSEQPPPPPKVEEVWNATAPETEGKDKKGFLDKIKEKLPGFHHKNDEEKEKEVEKEKGEEACH	ANW12205.1	putative dehydrin	Olea europaea subsp. europaea	Dehydrin (IPR000167) domain		Deh	Deh	1	20	85	65	n.a.	n.a.	n.a.	PF00257	Dehydrin	1.6e-11	PTHR33346:SF2	DEHYDRIN ERD14	9e-19	n.a.	105	0	3.80952	5.71429	0.952381	2.85714	5.71429	4.7619	2.85714	1.90476	1.90476	9.52381	23.8095	8.57143	0	20.9524	1.90476	0.952381	1.90476	0	1.90476	4.86	53
	Rs_189615	RsLEA177	Dehydrin	6.2	YIVGFSDSVFCEERERDCLSEMATNNEYNPEQRSELDEPRRTTESSGYDKSEDTGYGGEGGEGRRPTESSGFDKSENTGYGGEGGEGGYGGVSESEPPRHKTHTDDEPLPKPTSGTYDDDQFSTPSATGTGGNYGDDNTEKFQDSRTDSYDETPETQSRGFGGEQKPSGGYSDPSSAFPGAPVDRSVEEPGYGQDTKAAAPFSSGRGPESPTPKKEGFVQKLKDKLPGHKTSTPDTMEDDTMTGTDSGTPKKGLITKIKEKLPGHHSPTAPTE	XP_016501442.1	PREDICTED: dehydrin COR47-like	Nicotiana tabacum	Dehydrin (IPR000167) domain		Deh	Deh	1	212	266	54	n.a.	n.a.	n.a.	PF00257	Dehydrin	5e-08	PTHR33346	DEHYDRIN XERO 2-RELATED	8.6e-15	n.a.	273	4.0293	1.8315	14.2857	0	2.9304	2.1978	2.5641	1.0989	10.6227	0.732601	9.15751	10.989	8.79121	4.3956	6.59341	10.6227	2.5641	2.1978	1.0989	3.2967	4.57	31
	Rs_69532	RsLEA158	Dehydrin	6.2	SSDEEEVEEGGEKKKKKKGLKDKIKEKVSGEKKEDEVDKCDELPSHEPEEEKKGLVDKIKEKLPIDKKDEEVSEQPPPPPKVEEVWNATAPETEGKDKKGFLDKIKEKLPGFHHKNDEEKEKEIEKERGEETC	ANW12205.1	putative dehydrin	Olea europaea subsp. europaea	Dehydrin (IPR000167) domain		Deh	Deh	1	1	114	113	n.a.	n.a.	n.a.	PF00257	Dehydrin	2.8e-08	PTHR33346	DEHYDRIN XERO 2-RELATED	3.9e-25	n.a.	133	0	2.25564	6.76692	0.75188	1.50376	5.26316	4.51128	3.7594	3.7594	1.50376	7.5188	24.0602	8.27068	0.75188	23.3083	2.25564	0.75188	1.50376	0	1.50376	4.99	56
	Rs_69533	RsLEA159	Dehydrin	6.2	DEEEVEEGGEKKKKKKGLKDKIKEKVSGEKKEDEVDKCDELPSHEPDEKKKGLVDKIKEKLPVDKKDEDVSEQPPPPPKVEEVWNATAPETEGKDKKGFLDKIKEKLPGFHHKNDEEKEKEIEKERGEETC	ANW12205.1	putative dehydrin	Olea europaea subsp. europaea	Dehydrin (IPR000167) domain		Deh	Deh	1	43	112	69	n.a.	n.a.	n.a.	PF00257	Dehydrin	1.9e-12	PTHR33346:SF2	DEHYDRIN ERD14	1e-20	n.a.	131	0	2.29008	6.87023	0.763359	1.52672	6.10687	4.58015	3.05344	2.29008	1.52672	7.63359	22.1374	9.92366	0.763359	24.4275	2.29008	0.763359	1.52672	0	1.52672	5.1	57
	Rs_140765	RsLEA170	Dehydrin	6.2	GEKKEDEVDKCDELPSHEPDEKKKGLVDKIKEKLPGGKKPEEVSAPPPHKAEEVDCATTPDGEGKEKKGFLDKIKEKLPGYHPKSDEDKVKETKGEEAAACR	ANW12205.1	putative dehydrin	Olea europaea subsp. europaea	Dehydrin (IPR000167) domain		Deh	Deh	1	19	82	63	n.a.	n.a.	n.a.	PF00257	Dehydrin	3.6e-14	PTHR33346:SF2	DEHYDRIN ERD14	9.9e-22	n.a.	102	0.980392	2.94118	8.82353	0	5.88235	4.90196	4.90196	1.96078	2.94118	2.94118	9.80392	17.6471	9.80392	0.980392	21.5686	2.94118	0	0	0	0.980392	5.34	50
	Rs_156753	RsLEA172	Dehydrin	6.2	GPKSGYGHAHDGKAFDHATSEQTQFGLEGKTGDYGHQGADPQLPGTTTNTNDFGAVADPLESKFDKAPHGIDTVPGGDGWGAEDTSAVHGAKKDGLMNKIKQKLPGQHELADGSVTNQPDPNAPPKKGMVEKIKEKLPGV	XP_024393404.1	dehydrin DHN3-like	Physcomitrium patens	None predicted		Deh_i	no hits	0	n.a.	n.a.	n.a.	n.a.	n.a.	n.a.	PF00257	Dehydrin	0.00056	PTHR33346:SF43	DEHYDRIN XERO 1	2.5e-11	n.a.	140	1.42857	5	15.7143	0.714286	8.57143	4.28571	5	2.14286	3.57143	0	8.57143	5	9.28571	0	10.7143	7.14286	5	3.57143	1.42857	2.85714	5.75	25
	Rs_69531	RsLEA174	Dehydrin	6.2	MADYQHHEQKSSEAYEDAPAAPLPVKSEENESVEASDRGLFDFIGKKKEEEKKCDDDDVIANEFDEKVQVCEDKKEEPKEEEKKEEPKEEEKKHESLLQKLHRSGSSSSSVSI	NP_001185408.1	Dehydrin family protein	Arabidopsis thaliana	Dehydrin (IPR000167) domain		Deh_i	no hits	0	n.a.	n.a.	n.a.	n.a.	n.a.	n.a.	PF00257	Dehydrin	0.011	PTHR33346:SF2	DEHYDRIN ERD14	1.2e-14	n.a.	113	1.76991	3.53982	2.65487	0	6.19469	5.30973	4.42478	2.65487	11.5044	1.76991	4.42478	21.2389	8.84956	1.76991	15.0442	0	3.53982	1.76991	0.884956	2.65487	4.66	47
	Rs_185058	RsLEA173	Dehydrin	6.2	KMADYQHHEQKSSEAYEDAPPAAPIPVKSEENESVEASDRGLFDFIGKKKEGEKKCDDDDVIANEFDEKVQVCEDKKEEPKEEEKKEEPKEEEKKHESLLQKLHRTGSSSSSVSI	NP_001185408.1	Dehydrin family protein	Arabidopsis thaliana	Dehydrin (IPR000167) domain		Deh_i	no hits	0	n.a.	n.a.	n.a.	n.a.	n.a.	n.a.	PF00257	Dehydrin	0.087	PTHR33346:SF2	DEHYDRIN ERD14		n.a.	115	1.73913	3.47826	3.47826	0	6.08696	5.21739	3.47826	3.47826	10.4348	1.73913	5.21739	20	8.69565	1.73913	15.6522	0.869565	3.47826	1.73913	0.869565	2.6087	4.76	46
	Rs_56960	RsLEA168	Dehydrin	6.2	MADYQHHEVKNDEPCDSAPAHTPVKIEESEPVEATDRGLFDFMGKKKEEDKCVEDVIASDFDKKVQVCEDKKEEPKEEGKKHESLLEKLHRSGSSSSSSSDEEEIGEGG	NP_001185408.1	Dehydrin family protein	Arabidopsis thaliana	Dehydrin (IPR000167) domain		Deh_i	no hits	0	n.a.	n.a.	n.a.	n.a.	n.a.	n.a.	PF00257	Dehydrin	0.00027	PTHR33346:SF2	DEHYDRIN ERD14	4.1e-18	n.a.	109	0.917431	4.58716	6.42202	0	4.58716	6.42202	3.66972	2.75229	11.0092	2.75229	4.58716	18.3486	10.0917	1.83486	12.844	1.83486	1.83486	0.917431	1.83486	2.75229	4.64	43
	Rs_69530	RsLEA138	Dehydrin	6.2	MADYQHHEQKSSEAYEDAPAAPLPVKSEENESVEASDRGLFDFIGKKKEEEKKCDDDDVIANEFDEKVQVCEDKKEEPKEEEKKEEPKEEEKKHESLLQKLHRSGSSSSSSSDEEEVEEGGEKKKKKKGLKDKIKEKVSGEKKEDEVDKCDELPSHEP	NP_001315938.1	dehydrin COR47-like	Malus domestica	Dehydrin (IPR000167) domain		Deh	Deh	1	45	156	111	n.a.	n.a.	n.a.	PF00257	Dehydrin	3e-10	PTHR33346:SF2	DEHYDRIN ERD14	9.8e-23	n.a.	158	1.26582	3.16456	4.43038	0	4.43038	5.06329	4.43038	1.89873	10.1266	1.89873	4.43038	22.7848	9.49367	1.26582	18.9873	0	2.53165	1.26582	0.632911	1.89873	4.76	53
	Rs_48946	RsLEA178	SMP	7	RHNDITDIISDQGAAVSETQVDDYCLITEAIGGQVVGRYEREVTMGDPVSVVDPDDCTIGEALEAAAISAGDKPVDESDAAAIQAAEARATGMDRVVPGGLG	XP_012833204.1	PREDICTED: late embryogenesis abundant protein D-34-like	Erythranthe guttata	SMP (IPR042971) domain		smp	SMP	1	57	102	45	n.a.	n.a.	n.a.	PF04927	Seed maturation protein	1.4e-16	PTHR31174:SF31	LATE EMBRYOGENESIS ABUNDANT PROTEIN 3	1.7e-35	n.a.	102	1.96078	0.980392	10.7843	0	14.7059	10.7843	2.94118	7.84314	4.90196	1.96078	3.92157	7.84314	12.7451	4.90196	0.980392	5.88235	3.92157	0.980392	1.96078	0	3.91	26
	Rs_104365	RsLEA144	SMP	7.1	RGEALEATALSAAGDKPVDESDAAAIQAAETRATGLGRVVPGGLGAEAKSAAAYNVRTTRDADKTTIGDILIDATEKLPGDRAVTREDAEGVIRAEIRNKPDMAASPVGVAASMAAAARLNQQQQK	XP_012833204.1	PREDICTED: late embryogenesis abundant protein D-34-like	Erythranthe guttata	SMP (IPR042971) domain		smp	SMP	2	1	58	57	65	124	59	PF04927	Seed maturation protein	1.9e-18	PTHR31174:SF31	LATE EMBRYOGENESIS ABUNDANT PROTEIN 3	6e-56	n.a.	126	0.793651	0	8.73016	0	23.0159	6.34921	5.55556	4.7619	3.96825	0	3.96825	7.14286	7.93651	7.93651	4.7619	7.14286	3.96825	2.38095	1.5873	0	5	28
	Rs_105561	RsLEA32	SMP	7.1	SPLTKLGTMSQEQPSKNINLHEPVNSNALQADAIKKQLELAGNEQVHRAGNITIGEALEAAALTAGHRPVDYSDAAAIQAAEVRATGRTNIVPGGVAAAAQSAATRNARLERDEDKTKLGEILSDASVKLPLDKAVTRRDAEGVIGAELRNDPNLCTRPGGVAASLAAAARLNHPNISSTNTTTATSSTPINNDV	XP_016538477.1	PREDICTED: late embryogenesis abundant protein 47	Capsicum annuum	SMP (IPR042971) domain		smp	SMP	2	52	110	58	117	175	58	PF04927	Seed maturation protein	4.3e-22	PTHR31174:SF34	LATE EMBRYOGENESIS ABUNDANT PROTEIN 47	1.2e-76	n.a.	195	0.512821	2.05128	6.66667	0	17.4359	5.64103	8.71795	5.12821	6.66667	0.512821	5.12821	6.15385	5.12821	6.15385	4.10256	8.20513	3.58974	7.69231	0.512821	0	6.08	22
	Rs_140935	RsLEA70	SMP	7.1	AMIMSDKDVAVSETEVAGYRIVTEAIGGQVVGHYEQPMEERVANPAPGMDPDACTIGEALEATALSAAGDKPVDESDAAAIQAAETRATGLGRVVPGGVGAEAKSA	XP_012833204.1	PREDICTED: late embryogenesis abundant protein D-34-like	Erythranthe guttata	SMP (IPR042971) domain		smp	SMP	1	54	106	52	n.a.	n.a.	n.a.	PF04927	Seed maturation protein	9.9e-18	PTHR31174:SF31	LATE EMBRYOGENESIS ABUNDANT PROTEIN 3	1.2e-36	n.a.	106	1.88679	0.943396	11.3208	0	19.8113	10.3774	2.83019	4.71698	4.71698	0.943396	5.66038	10.3774	6.60377	3.77358	2.83019	5.66038	2.83019	0.943396	3.77358	0	4.21	24
	Rs_51548	RsLEA180	SMP	7.1	MLNLQVVGHYEQPREEKVAMPAPGMDPDACTIGEALEATALSAAGDKPVDESDAAAIQAAETRATGLGRVVPGDRAVTREDAEGVMRAEIRNKPDMAASPVGVAASMR	XP_012833204.1	PREDICTED: late embryogenesis abundant protein D-34-like	Erythranthe guttata	SMP (IPR042971) domain		smp	SMP	1	30	108	78	n.a.	n.a.	n.a.	PF04927	Seed maturation protein	9.4e-14	PTHR31174:SF31	LATE EMBRYOGENESIS ABUNDANT PROTEIN 3	2.1e-35	n.a.	108	0.925926	0.925926	8.33333	0	19.4444	9.25926	4.62963	2.77778	3.7037	0.925926	7.40741	9.25926	7.40741	7.40741	2.77778	4.62963	2.77778	1.85185	5.55556	0	4.59	27
	Rs_51549	RsLEA179	SMP	7.1	MLNLQVVGHYEQPMEERVANPAPGMDPDACTIGEALEATALSAVGDKPVDENDAAAIQAAEARATGLGRVVPGDRAVTREDAEGVMRAEIRNKPDMAASPVGVAASMR	XP_012833204.1	PREDICTED: late embryogenesis abundant protein D-34-like	Erythranthe guttata	SMP (IPR042971) domain		smp	SMP	1	30	108	78	n.a.	n.a.	n.a.	PF04927	Seed maturation protein	2.3e-13	PTHR31174:SF31	LATE EMBRYOGENESIS ABUNDANT PROTEIN 3	2.4e-34	n.a.	108	0.925926	0.925926	8.33333	0	19.4444	10.1852	4.62963	2.77778	2.77778	0.925926	7.40741	9.25926	7.40741	7.40741	1.85185	3.7037	2.77778	3.7037	5.55556	0	4.49	26
	Rs_106521	RsLEA33	SMP	7.1	VVGRYEQQPREVIMADHVSVVDPDACTIGEALEAAAISAGDKPVDESDAAAIQAAEARATGMDHVVPGGLGAEAKSAAAYNVRTTRDADKTTIGDILIDATEKLPGDRAVTREDAEGVIRAEIRNKPDMAASPVGVAASMAAAARLNQQQQK	XP_012833204.1	PREDICTED: late embryogenesis abundant protein D-34-like	Erythranthe guttata	SMP (IPR042971) domain		smp	SMP	2	26	84	58	91	150	59	PF04927	Seed maturation protein	4.6e-21	PTHR31174:SF31	LATE EMBRYOGENESIS ABUNDANT PROTEIN 3	4.9e-63	n.a.	152	1.31579	1.31579	7.23684	0	21.0526	9.21053	3.28947	5.92105	3.94737	0.657895	4.60526	7.23684	9.21053	6.57895	3.94737	5.26316	4.60526	1.97368	2.63158	0	4.65	27
	Rs_134736	RsLEA64	SMP	7.2	EKEMSPEQRKPPVVGQQEPTKYGDNFLVSDKLATEPVAPKDAAMMQAAETSVLGQTQKGGTAAVMQSAATRNEKAGVVGHGDVTDVVGNEGVTVMGTDLPGTRIITESVAGQVLGQHIQPRS	XP_034686339.1	LOW QUALITY PROTEIN: late embryogenesis abundant protein D-34	Vitis riparia	SMP (IPR042971) domain		smp	SMP	1	20	75	55	n.a.	n.a.	n.a.	PF04927	Seed maturation protein	1.5e-16	PTHR31174:SF7	LATE EMBRYOGENESIS ABUNDANT PROTEIN 31-RELATED	3e-42	n.a.	122	0.819672	1.63934	11.4754	0	9.83607	12.2951	4.09836	2.45902	4.91803	0	6.55738	7.37705	4.91803	3.27869	5.7377	9.01639	8.19672	2.45902	4.09836	0.819672	5.09	21
	Rs_134737	RsLEA65	SMP	7.2	KEMSQEQRKPTKYGEIFLVSDKLATEPVAPKDAAMMQAAETSVLGQTQKGGTAAVMQSAATRNEKAGVVGHGDVTDVVGNEGVTVMGTDLPGTRIITESVAGQ	XP_002282590.1	PREDICTED: late embryogenesis abundant protein D-34	Vitis vinifera	SMP (IPR042971) domain		smp	SMP	1	11	66	55	n.a.	n.a.	n.a.	PF04927	Seed maturation protein	6.9e-18	PTHR31174:SF7	LATE EMBRYOGENESIS ABUNDANT PROTEIN 31-RELATED	3e-42	n.a.	103	0.970874	0.970874	11.6505	0	11.6505	11.6505	3.8835	2.91262	4.85437	0	3.8835	7.76699	4.85437	2.91262	6.79612	10.6796	6.79612	1.94175	4.85437	0.970874	5.05	22
	Rs_135719	RsLEA66	SMP	7.2	KRYCSLVFFCSSKVDKSMSQQQQQRPEAVKYGDVFKVSGQLASTPIAPQDAATMQTAENMVLGQTQKGGVAATMQSAANRNERRGVVGHNDMTDIISDQGAAVSETQVDGYRVITEAIGGQVKPILVH	XP_011082573.2	LOW QUALITY PROTEIN: late embryogenesis abundant protein D-34	Sesamum indicum	SMP (IPR042971) domain		smp	SMP	1	29	84	55	n.a.	n.a.	n.a.	PF04927	Seed maturation protein	3.4e-19	PTHR31174:SF17	SMP DOMAIN-CONTAINING PROTEIN	2.8e-45	n.a.	128	2.34375	1.5625	8.59375	0	10.1562	10.9375	3.125	4.6875	7.8125	1.5625	3.125	3.90625	5.46875	4.6875	5.46875	6.25	10.9375	3.125	3.90625	2.34375	7.98	20
	Rs_47018	RsLEA206	SMP	7.2	MSPEQRKPPVVGQQEPTKYGDNFLVSDKLATEPVAPKDAAMMQAAETSVLGQTQKGGTAAVMQSAATRNEKAGVVGHGDVTDVVGNEGVTVMGTDLPGTRIITESVAGQVLGQHIQPRS	XP_034686339.1	LOW QUALITY PROTEIN: late embryogenesis abundant protein D-34	Vitis riparia	SMP (IPR042971) domain		smp	SMP	1	17	72	55	n.a.	n.a.	n.a.	PF04927	Seed maturation protein	1.4e-16	PTHR31174:SF7	LATE EMBRYOGENESIS ABUNDANT PROTEIN 31-RELATED	4.2e-46	n.a.	119	0.840336	1.68067	11.7647	0	10.084	12.605	4.20168	2.52101	5.04202	0	6.72269	5.88235	5.04202	3.36134	5.04202	9.2437	8.40336	2.52101	4.20168	0.840336	5.25	19
	Rs_472	RsLEA2	SMP	7.2	VCTDIIFRLLYICPPTPQQYYTPENLAQAQSVMIYVIASSTRVTIDYSSVTALRTQLYTPFTFNFSNQLDLIKRYCSLVFFCSSKVDKSMSQQQQQRPEAVKYGDVFDVSGQLAATAITPQDAATMQAAENKVLGETPKCGVAATMQSAANWNERCGVVGHNDMSDIMSDQGATLSETEVAGYRIVTEAIGGQVVGHYEQPREEKVAMPAPGMDPDACTIGEALE	XP_012833204.1	PREDICTED: late embryogenesis abundant protein D-34-like	Erythranthe guttata	SMP (IPR042971) domain		smp	SMP	1	101	156	55	n.a.	n.a.	n.a.	PF04927	Seed maturation protein	2.3e-17	PTHR31174:SF31	LATE EMBRYOGENESIS ABUNDANT PROTEIN 3	2.2e-51	n.a.	225	4.44444	0.888889	5.77778	0.444444	10.2222	8.44444	5.33333	5.33333	7.11111	3.11111	5.33333	5.77778	5.33333	3.55556	3.11111	8	8	3.11111	3.55556	3.11111	4.64	18
	Rs_156298	RsLEA83	SMP	7.2	EKEMSPEQRKPPVVGQQEPTKYGDNFLVSDKLATEPVAPKDAAMMQAAETSVLGQTQKGGTAAVMQSAATRNEKAGVVGHGDVTDVVGNEGVTVMGTDLPGTRIITESVAGQVSFYIQYQFTDFQG	XP_002282590.1	PREDICTED: late embryogenesis abundant protein D-34	Vitis vinifera	SMP (IPR042971) domain		smp	SMP	1	20	75	55	n.a.	n.a.	n.a.	PF04927	Seed maturation protein	1.6e-16	PTHR31174:SF7	LATE EMBRYOGENESIS ABUNDANT PROTEIN 31-RELATED	5e-45	n.a.	126	2.38095	0.793651	11.1111	0	9.52381	11.9048	3.1746	2.38095	4.7619	0	5.55556	7.14286	5.55556	2.38095	5.55556	9.52381	8.73016	2.38095	3.96825	3.1746	4.64	21
	Rs_106559	RsLEA34	SMP	7.3	SMSQQQPQRPEAVKYGDVFDVSGQLAATAITPQDAATMQAAENKVLGETPKCGVAATMQSAANWNERCGVVGHNDMSDIMSDQGATLSETEVAGYRIVTEAIGGQVVGHYEQPMEERVANPAPGMDPDACTIGEALEATALSAAGDKPVDESDAAAIQAAETRATGLGRVVPGGVGAEAKSA	XP_012833204.1	PREDICTED: late embryogenesis abundant protein D-34-like	Erythranthe guttata	SMP (IPR042971) domain		smp	SMP	2	13	68	55	130	182	52	PF04927	Seed maturation protein	1.6e-17	PTHR31174:SF31	LATE EMBRYOGENESIS ABUNDANT PROTEIN 3	3.5e-74	n.a.	182	1.64835	1.0989	10.4396	0.549451	17.5824	8.79121	3.2967	3.2967	5.49451	1.64835	5.49451	8.24176	6.04396	3.2967	2.74725	6.59341	6.59341	2.74725	3.84615	0.549451	4.29	20
	Rs_140941	RsLEA71	SMP	7.3	IFALFVNLYSVHSIKISLGMSQQQQERPEAVKYGDVFKVSGQLASTPIAPQDAATMQSAENMVLGQTQKGGVAATMQSAADWNERRGVVGHNDITDIISDQGAAVSETQVDDYCLITEAIGGQVVGRYEREVTMGDPVSVVDPDDCTIGEALEAAAISAGDKPVDESDAAAIQAAEARATGMDHVVPGGLGAEAKSAAAYNVRTTRDADKTTIGDVLIVIFMLKT	XP_012833204.1	PREDICTED: late embryogenesis abundant protein D-34-like	Erythranthe guttata	SMP (IPR042971) domain		smp	SMP	2	31	86	55	146	204	58	PF04927	Seed maturation protein	6.3e-19	PTHR31174:SF31	LATE EMBRYOGENESIS ABUNDANT PROTEIN 3 / SEED MATURATION FAMILY PROTEIN (PTHR31174:SF31)	1.3e-83	n.a.	225	2.22222	1.33333	8.88889	0.444444	14.2222	10.2222	4.44444	6.66667	6.22222	0.888889	3.11111	5.77778	8.44444	3.55556	3.55556	6.66667	6.22222	2.22222	3.11111	1.77778	4.39	21
	Rs_163214	RsLEA205	SMP	7.3	KRYCSLVFFCSSKVDKSMSQQQQQRPEAVKYGDVFKVSGQLASTPIAPQDAATMQTAENMVLGQTQKGGVAATMQSAANRNERRGVVGHNDMTDIISDQGAAVSETQVDGYRVITEAIGGQVVGRYEQQPREVIMADHVSVVDPDACTIGEALEAAAISAGDKPVDESDAAAIQAAEARATGMDHVLPGGLGAEAKSAAAYNVRTTRDADKTTIGDVLIDATEKLPGDRAVTREDAEGVIRAEIRNKPDMAASPVGVAASMAAAARLNQQQK	XP_012833204.1	PREDICTED: late embryogenesis abundant protein D-34-like	Erythranthe guttata	SMP (IPR042971) domain		smp	SMP	2	31	86	55	146	204	58	PF04927	Small hydrophilic plant seed protein	1.5e-18	PTHR31174:SF31	LATE EMBRYOGENESIS ABUNDANT PROTEIN 3	6.7e-113	n.a.	272	1.83824	1.10294	8.08824	0	16.5441	9.55882	3.30882	4.77941	5.88235	1.10294	3.67647	5.88235	7.72059	5.88235	4.41176	5.88235	7.35294	2.57353	3.30882	1.10294	4.95	24
	Rs_155093	RsLEA81	SMP	7.3	IFALFVNLYSVHSIKISLGMSQQQQERPEAVKYGDVFKVSGQLASTPIAPQDAATMQSAENMVLGQTQKGGVAATMQSAADWNERRGVVGHNDITDIISDQGAAVSETQVDDYCLITEAIGGQVVGRYEREVTMGDPVSVVDPDDCTIGEALEAAAISAGDKPVDESDAAAIQAAEARATGMDHVVPGGLGAEAKSAAAYNVRTTRDADKTTIGDVLIDATEKLPGDRAVTREDAEGVIRAEIRNKPDMAASPVGVAASMAAAARLNQQQK	XP_012833204.1	PREDICTED: late embryogenesis abundant protein D-34-like	Erythranthe guttata	SMP (IPR042971) domain		smp	SMP	2	31	86	55	146	270	124	PF04927	Seed maturation protein	8.6e-19	PTHR31174:SF31	LATE EMBRYOGENESIS ABUNDANT PROTEIN 3 / SEED MATURATION FAMILY PROTEIN (PTHR31174:SF31)	1.2e-111	n.a.	271	1.84502	1.10701	8.48708	0.369004	16.2362	9.5941	4.05904	5.90406	5.90406	0.738007	3.69004	6.27306	8.48708	4.79705	3.69004	5.90406	6.27306	2.58303	2.95203	1.10701	4.5	23
Excluded LEAPs with less than 100 aa	Rs_187603		LEA1		KNMQAAKETAANVAASARSGMEKTKAVVQGKV	KAF3673187.1	1 kDa late embryogenesis abundant protein	Capsicum annuum	Late embryogenesis abundant protein, LEA_1 subgroup (IPR005513)		lea_1									PF03760	Late embryogenesis abundant (LEA) group 1	1e-09	PTHR33493:SF2	LATE EMBRYOGENESIS ABUNDANT PROTEIN 46	1.9e-13	n.a.	32																					10.17	25
	Rs_194929		LEA1		SLLLLAINNRRTTQKKMQSAKETAANVAASAKAGMEKSMATLQEKGEKMTTRDPLKKDIAEEKKQDRIHQAELHKLEARDQNVGTRQAAAAGAG	XP_012834338.1	PREDICTED: 11 kDa late embryogenesis abundant protein-like	Erythranthe guttata	Late embryogenesis abundant protein, LEA_1 subgroup (IPR005513)		lea_1									PF03760	Late embryogenesis abundant (LEA) group 1	6.6e-22	PTHR33493:SF2	LATE EMBRYOGENESIS ABUNDANT PROTEIN 46	4.8e-33	n.a.	94																					9.85	32
	Rs_136343		LEA2		MYNREIASGNLPDPGSLKGNDDTMLDVGIKVANSVLMSLIKDIGSDWDVDYMLEIKLIVDLPVFGNITLPLTQKGEMKLPTFSDLFK	CAA3004067.1	late embryogenesis abundant	Olea europaea subsp. europaea	Late embryogenesis abundant protein Lea14-like (IPR045043)		lea_2									PF03168	Late embryogenesis abundant protein	1.2e-07	PTHR31459:SF19	DESICCATION-RELATED PROTEIN LEA14-RELATED	1.3e-36	putative late embryogenesis abundant protein;, 100%	87																					4.37	24
	Rs_123689		LEA3		RKKKKKMARSFSNVKTVSALISNKISAYAVGAQGGISVSNAMRMLTNESEEPTKISWVPDPITGYYRPENKAQEIDAAEVRRILVKDRTRGN	GFP80640.1	late embryogenesis abundant protein lea5	Phtheirospermum japonicum	Late embryogenesis abundant protein, LEA_3 subgroup (IPR004926)		lea_3									PF03242	Late embryogenesis abundant protein	1.2e-19	PTHR33509:SF40	PROTEIN SENESCENCE-ASSOCIATED GENE 21, MITOCHONDRIAL-LIKE	1.5e-24	n.a.	92																					10.19	29
	Rs_139066		LEA3		ISMARSFSNAKTVSAFVSNKISSAITRRGYAAATSQVSSIGAPNVMLKKGSEEPSKISWVPDPVTGCYRPENQANEMDAAELRAMLIKDKARRH	XP_012833694.1	PREDICTED: late embryogenesis abundant protein Lea5-like	Erythranthe guttata	Late embryogenesis abundant protein, LEA_3 subgroup (IPR004926)		lea_3									PF03242	Late embryogenesis abundant protein	3.7e-29	PTHR33509:SF28	PROTEIN SENESCENCE-ASSOCIATED GENE 21, MITOCHONDRIAL-LIKE	7.2e-33	n.a.	94																					9.91	30
	Rs_192672		LEA3		RKKEKMARSFSNVKTVSALISNRISAYAAGAQGGVSKAMRMLTNPLSVTESEEPTKISWVPDPITGYYRPENKAQEIDAAELRRILIKDRTRRN	GFP80640.1	late embryogenesis abundant protein lea5	Phtheirospermum japonicum	Late embryogenesis abundant protein, LEA_3 subgroup (IPR004926)		lea_3									PF03242	Late embryogenesis abundant protein	1.1e-21	PTHR33509:SF40	PROTEIN SENESCENCE-ASSOCIATED GENE 21, MITOCHONDRIAL-LIKE	5.7e-25	n.a.	94																					10.22	23
	Rs_110097		LEA3		ISMARSFSAAKNVSALITNKISPAITWKGYAAVSQGGVSNGGASNVMLKKGSEEPTKISWVPDPVTGHYRPENQAKEMDAAELRDMLIKDKARRH	GFP80640.1	late embryogenesis abundant protein lea5	Phtheirospermum japonicum	Late embryogenesis abundant protein, LEA_3 subgroup (IPR004926)		lea_3									PF03242	Late embryogenesis abundant protein	7.6e-27	PTHR33509:SF28	PROTEIN SENESCENCE-ASSOCIATED GENE 21, MITOCHONDRIAL-LIKE	5.4e-33	n.a.	95																					9.75	24
	Rs_165080		LEA3		IFQLNYFNPQEKMAGSFYNVKTVSSFISNKMSVYAAGAQGGVSNTVIRMLNKESEEPTKISWVPDPITGYYRPENKAQEIDAAELRRILIKDNTRRN	XP_012833694.1	PREDICTED: late embryogenesis abundant protein Lea5-like	Erythranthe guttata	Late embryogenesis abundant protein, LEA_3 subgroup (IPR004926)		lea_3									PF03242	Late embryogenesis abundant protein	4.9e-18	PTHR33509:SF40	PROTEIN SENESCENCE-ASSOCIATED GENE 21, MITOCHONDRIAL-LIKE	1.4e-22	n.a.	97																					9.3	24
	Rs_191445		LEA4		EMASNDQLNYKAGETKGQAQEKIGHGVDAAKGNAEGAKENTGNFFTTAKDKVSEAAQATKDKVLGAGQATK	XP_016562822.1	PREDICTED: late embryogenesis abundant protein Dc3	Capsicum annuum	None predicted		lea_4									PF02987	Late embryogenesis abundant protein	insignificant	PTHR34191:SF13	LATE EMBRYOGENESIS ABUNDANT PROTEIN (LEA) FAMILY PROTEIN	1e-08	n.a.	71																					6.88	41
	Rs_108935		LEA4		KSDEAAEKAKETKESTSEKAKQGKDTMGGKIGEYKDYVADKARETKDSVAEKAKETKDSIVQQAEEYKDYGMDKAQQAKDTTIDTTGEYKDYT	XP_022863156.1	late embryogenesis abundant protein ECP63-like	Olea europaea var. sylvestris	Late embryogenesis abundant protein, LEA_4 subgroup (IPR004238)		lea_4									PF02987	Late embryogenesis abundant protein	6.2e-08	PTHR47877:SF11	LATE EMBRYOGENESIS ABUNDANT PROTEIN LEA-RELATED	2.4e-22	n.a.	93																					4.97	45
	Rs_167833		LEA4		GAVLGKSQEVSEGTRETAAQAEEWGKETRDSAAQKSNDATEKAKETKDSTAEKAKQTKDTMGGQIGEYKN	XP_023884966.1	LOW QUALITY PROTEIN: late embryogenesis abundant protein At3g53040-like	Quercus suber	None predicted		lea_4i									PF02987	Late embryogenesis abundant protein	insignificant	PTHR47372:SF35	BNAC04G08680D PROTEIN (	3e-09	n.a.	70																					5.14	37
	Rs_141198		LEA4		QEEKAPGILGSLIGTVQGTVEHAKEAVLGKSQEASERTRETATEAKEWGKETKDSAAQKGEGYKNQVADTAEGVKDSAAQKTNEASEKVKE	XP_031126514.1	late embryogenesis abundant protein ECP63	Ipomoea triloba	None predicted		lea_4i									PF02987	Late embryogenesis abundant protein	insignificant	PTHR47877:SF4	LATE EMBRYOGENESIS ABUNDANT PROTEIN ECP63	1.6e-18	n.a.	91																					5.13	35
	Rs_150341		LEA4		ETKDSAAEKGKETRDWTMQQGEKAPGIIGSLIGTVQGTVENAKEAVLGKSREASESARETAAEAGEWGKETKDAAAQKGEEYKNQMAETAGGVKDSA	XP_024037754.1	LOW QUALITY PROTEIN: late embryogenesis abundant protein ECP63	Citrus clementina	None predicted		lea_4i									PF02987	Late embryogenesis abundant protein	insignificant	PTHR47877:SF4	LATE EMBRYOGENESIS ABUNDANT PROTEIN ECP63	1.7e-18	n.a.	97																					4.83	34
	Rs_140940		LEA4		DATEKLPGDRAVTREDAEGVIRAEIRNKPDMAASPVGVAASMAAAARLNQQQK	XP_031253119.1	late embryogenesis abundant protein D-34-like	Pistacia vera	Late embryogenesis abundant protein, SMP subgroup (IPR042971)		lea_4i									PF02987	Seed maturation protein	2.6e-18	PTHR31174:SF31	LATE EMBRYOGENESIS ABUNDANT PROTEIN 3	1.6e-22	n.a.	53																					6.36	30
	Rs_145707		LEA4		VSEAAQATKDKVMGAGQATKDKTCETTEAAKDKVTGAGQATKDKASETGQATKDKAAETTKY	NP_001238798.1	late embryogenesis abundant protein	Solanum lycopersicum	None predicted		lea_4i									PF02987	Late embryogenesis abundant protein	insignificant	PTHR47372	DAUER UP-REGULATED-RELATED	2.5e-06	n.a.	62																					8.01	34
	Rs_121834		LEA4		ENTGNFFTTAKDKVAEAAQATKDKVMGAGQATKDKTCETTEAAKDKVTGAGQATKDKASETTNY	XP_016562822.1	PREDICTED: late embryogenesis abundant protein Dc3	Capsicum annuum	None predicted		lea_4i									PF02987	Late embryogenesis abundant protein	insignificant	PTHR47372:SF11	DAUER UP-REGULATED-RELATED	8.6e-08	n.a.	64																					6.49	31
	Rs_187459		LEA4		GQATKDKSYDTTEAAKDKTYGAAHATKDHASGAAESGKEKSGNFIQATADAVKNTLGMGGDRKGYE	XP_004294958.1	PREDICTED: late embryogenesis abundant protein 1-like	Fragaria vesca subsp. vesca	None predicted		lea_4i									PF02987	Late embryogenesis abundant protein	insignificant	PTHR34191:SF20	LATE EMBRYOGENESIS ABUNDANT PROTEIN (LEA) FAMILY PROTEIN	1.3e-06	n.a.	66																					6.94	30
	Rs_185060		LEA4		ETKGQSQEKIGHGVDAAKDNAEGAKEKTGNFFSAAKDKVSEAAQATKDKVTGAGQATQDKAAQATRY	XP_006364193.1	PREDICTED: late embryogenesis abundant protein 2-like	Solanum tuberosum	None predicted		lea_4i									PF02987	Late embryogenesis abundant protein	insignificant	PTHR47372:SF23	BNAA03G57480D PROTEIN	3.7e-06	n.a.	67																					8.29	31
	Rs_186943		LEA4		ETKDKASGYGEDAYNKAGEAKDRAAEEGADTLSWAKEKVKAGYDAAKAKAGGTYESAKDKVHHKDGDRQEL	XP_010691992.1	PREDICTED: late embryogenesis abundant protein D-29 isoform X2	Beta vulgaris subsp. vulgaris	None predicted		lea_4i									PF02987	Late embryogenesis abundant protein	insignificant	PTHR47372:SF5	LATE EMBRYOGENESIS ABUNDANT PROTEIN (LEA) FAMILY PROTEIN	3.2e-08	n.a.	71																					5.66	42
	Rs_150343		LEA4		GKETKDSVTRKGEGFRNQMGEKVEGLKDSAIQKSNEASEKVKQTKDSAVEKGKQTKDTVGGKIGECKDYMA	XP_017189606.2	late embryogenesis abundant protein At3g53040-like isoform X2	Malus domestica	Late embryogenesis abundant protein, LEA_4 subgroup (IPR004238)		lea_4i									PF02987	Late embryogenesis abundant protein	6.8e-08	PTHR47877:SF11	LATE EMBRYOGENESIS ABUNDANT PROTEIN LEA-RELATED	1.6e-08	n.a.	71																					9.05	28
	Rs_118047		LEA4		VTGAGQATKDKSYDTTEAAKDKTYGAAHATKDHASGAAEYSKETAESGKEKSGNFIQATADSVKNALGMGGDKKGYE	NP_001238798.1	late embryogenesis abundant protein	Solanum lycopersicum	None predicted		lea_4i									PF02987	Late embryogenesis abundant protein	insignificant	PTHR47372:SF23	BNAA03G57480D PROTEIN	5.2e-10	n.a.	77																					6.13	30
	Rs_165950		LEA4		HSNLFVCKRNSQLKMASNDQINYNAGEAKGQAQEKIGHGVDAVKDSAEGSKEQTGNFFTTAKDKVFETAQAAKDKVT	XP_012856262.1	PREDICTED: late embryogenesis abundant protein Dc3	Erythranthe guttata	None predicted		lea_4i									PF02987	Late embryogenesis abundant protein	insignificant	PTHR47372:SF23	BNAA03G57480D PROTEIN	1e-10	n.a.	77																					8.07	27
	Rs_154234		LEA4		GAEAKSAAAYNAQIAGDEDKTKLGDILIDATEKLTSDKAVTKKDAERVLHAEIMNKPDMAAHPGGVAASMAAAARLNQQN	XP_012857127.1	PREDICTED: late embryogenesis abundant protein D-34-like	Erythranthe guttata	Late embryogenesis abundant protein, SMP subgroup (IPR042971)		lea_4i									PF02987	Seed maturation protein	1.3e-21	PTHR31174:SF34	LATE EMBRYOGENESIS ABUNDANT PROTEIN 47	1.9e-32	n.a.	80																					5.57	28
	Rs_121408		LEA4		NNHFPLFFRKKKARKMASNDQLGYKAGETKGQAQEKIGHGVDAAKGNAEGAKENTGNFFTTAKDKVSEAAQATKDKVLGAGQATK	XP_016562822.1	PREDICTED: late embryogenesis abundant protein Dc3	Capsicum annuum	None predicted		lea_4i									PF02987	Late embryogenesis abundant protein	insignificant	PTHR47372:SF23	BNAA03G57480D PROTEIN	4.3e-08	n.a.	85																					9.82	29
	Rs_119191		LEA4		KMASHDQANYKAGEAKGQAQEKIGHGMDATKGHAEGAKDQTGNFLTNAKDKVSDAATAAKDKVTGAGQATKDNVAGAGQATKDKFSGDDKIGH	XP_016562822.1	PREDICTED: late embryogenesis abundant protein Dc3	Capsicum annuum	None predicted		lea_4i									PF02987	Late embryogenesis abundant protein	insignificant	PTHR47372:SF16	BNAA01G28600D PROTEIN	5.1e-08	n.a.	93																					8.15	29
	Rs_193405		lea_4		NTVYDKTGQAKDTVKEKDTVKETVFDKTAQAKDKTSELGNTVYEKTGQAKDSVTDTVFDKSGQAKDRASELGNTV	XP_017217807.1	PREDICTED: late embryogenesis abundant protein D-29	Daucus carota subsp. sativus	None predicted		lea_4i									PF02987	Late embryogenesis abunfaant protein_4	0.0072	PTHR47372	DAUER UP-REGULATED-RELATED	1.3e-07	n.a.	75																					5.35	28
	Rs_142613		lea_4i		NSSYFLPQKPQHPSEMASNDQLNYKAGETKGQAQEKIGHGVDAAKDHAEGAKENTGNIFTTARDKVAEAA	XP_017251437.1	PREDICTED: late embryogenesis abundant protein Dc3	Daucus carota subsp. sativus	None predicted		lea_4i									PF02987	Late embryogenesis abunfaant protein_5	0.0096	PTHR47372:SF11	BNAA03G57480D PROTEIN	1e-09	n.a.	70																					5.85	26
	Rs_109495		lea_4i		VSEAAQATKDKVMGAGQATKDKTCETTEAAKDKVTGAGQATKDKASETTEASKY	XP_006364193.1	PREDICTED: late embryogenesis abundant protein 2-like	Solanum tuberosum	None predicted		lea_4i									PF02987	Late embryogenesis abundant protein_4	0.78	PTHR47372	DAUER UP-REGULATED-RELATED	5.8e-05	n.a.	54																					6.36	28
	Rs_113768		LEA5		VNDFDFFFVSKNFEGRSRGGQTRKEQMGTEGYQEMGRKGGLSSNDKSGAERAEEEGITIDESKYKTQT	XP_034906988.1	late embryogenesis abundant protein EMB564 isoform X1	Populus alba	Late embryogenesis abundant protein, LEA_5 subgroup (IPR038956) I Small hydrophilic plant seed protein (IPR000389)		lea_5									PF00477	Small hydrophilic plant seed protein	9.8e-23	PTHR34671:SF21	SMALL HYDROPHILIC PLANT SEED PROTEIN	6e-26	n.a.	68																					5.1	35
	Rs_176280		LEA5		VTKTKRMASKPEKRYELDAKANQGETVVPGGTGGKSLEAQEHLAEGRSKGGQTRKEQMGTEGYQEMGRKGGLSSNDKSGAERTEEEGITIDESKYKTKS	XP_003604723.1	protein SLE2, late embryogenesis abundant protein B19.1A	Medicago truncatula	Late embryogenesis abundant protein, LEA_5 subgroup (IPR038956) Small hydrophilic plant seed protein (IPR000389)		lea_5									PF00477	Small hydrophilic plant seed protein	2.6e-21	PTHR34671:SF13	SUBFAMILY NOT NAMED	2.4e-45	n.a.	99																					8.84	36
	Rs_176281		LEA5		VTKTKRMASKPEKRYELDAKANQGETVVPGGTGGKSLEAQEHLAEGRSKGGQTRKEQMGTEGYKEMGRKGGLSTNDKSGAERAEEEGITIDESKYKTKS	XP_003604723.1	protein SLE2, late embryogenesis abundant protein B19.1A	Medicago truncatula	Late embryogenesis abundant protein, LEA_5 subgroup (IPR038956) Small hydrophilic plant seed protein (IPR000389)		lea_5									PF00477	Small hydrophilic plant seed protein	2.6e-21	PTHR34671:SF24	SEED MATURATION PROTEIN P8B6, PUTATIVE-RELATED	2.7e-47	n.a.	99																					9.13	37
	Rs_133117		LEA5		LATCKQSPLPNTTPKFASFPHFATMSSGQQSGPATQSKDELMDQSKKPEGQSQEAFERQQEGRSKGGKARSEQLGTEGYKEMGSKGGSVTKEDTQS	XP_021973978.1	10 kDa late embryogenesis abundant protein	Helianthus annuus	Late embryogenesis abundant protein, LEA_5 subgroup (IPR038956)		lea_5									PF00477	Small hydrophilic plant seed protein	1.9e-10	PTHR34671:SF18	STRESS INDUCED PROTEIN-RELATED	1.7e-13	n.a.	96																					8.06	26
	Rs_162708		Dehydrin		ILRIDWQSSEDDGLGGRRKKGIKDKVKEKLPGGHKETQPPAAGGGYGGGGVAGQHEPEKKGMMDKIKEKLPGGHHN	XP_009403890.2	PREDICTED: dehydrin DHN2-like	Musa acuminata subsp. malaccensis	Dehydrin (IPR000167)		Dehydrin									PF00257	Dehydrin	2.1e-25	PTHR33346:SF43	DEHYDRIN XERO 1	1.9e-23	n.a.	76																					9.48	34
	Rs_184931		Dehydrin		ADIRDEHGNPIQLADQYGKPVQLTDEYGNPMHLTGVATTHHDPTAAIETPIQHQQKQPQQQKEEIHRSSSSSSSTSEDDGQGGRR	XP_027115657.1	late embryogenesis abundant protein-like	Coffea arabica	Dehydrin (IPR000167)		Dehydrin									PF00257	Dehydrin	6.9e-09	PTHR33346:SF5	DEHYDRIN XERO 2-RELATED	7.2e-26	n.a.	85																					5.32	24
	Rs_194906		Dehydrin		AGQPHGGPISTGPTTDAPHHRRSGSSSSSSSEDDGMGGRRKKGIKDKVKEKLPGGHKDTQPPAAGYGGVAGQQEPEKKGMMDKIKEKLPGGHH	XP_019053007.1	PREDICTED: dehydrin DHN1-like isoform X2	Nelumbo nucifera	Dehydrin (IPR000167)		Dehydrin									PF00257	Dehydrin	1.1e-32	PTHR33346:SF43	DEHYDRIN XERO 1	5.8e-30	n.a.	93																					9.65	29
	Rs_194908		Dehydrin		GSSSSSSSEDDGMGGRRKKGIKDKVKEKLPGGHKDTQPPAAGYGGVAGQQEPEKKGFMDKIKEKLPGGHHN	XP_019053007.1	PREDICTED: dehydrin DHN1-like isoform X2	Nelumbo nucifera	Dehydrin (IPR000167)		lea_1									PF00257	Dehydrin	2.5e-29	PTHR33346:SF43	DEHYDRIN XERO 1	8.2e-27	n.a.	71																					9.48	34
	Rs_129882		SMP		TCFHSQEKIGHGVDAAKGHAEGAKDKTGDYLTSAKDKTSETAHGTKDQTGDYL	KZV56066.1	late embryogenesis abundant protein 1-like	Dorcoceras hygrometricum	None predicted		smp									PF04927	Seed maturation protein	insignificant	PTHR47372:SF24	LATE EMBRYOGENESIS ABUNDANT PROTEIN (LEA) FAMILY PROTEIN	3.2e-05	n.a.	53																					5.99	30
	Rs_140936		SMP		SMSQQQPQRPEAVKYGDVFDVSGQLAATAITPQDAATMQAAENKVLGETPKCGVAATMQSAANWNER	XP_008451333.1	PREDICTED: late embryogenesis abundant protein D-34	Cucumis melo	Late embryogenesis abundant protein, SMP subgroup (IPR042971)		smp									PF04927	Seed maturation protein	2.7e-18	PTHR31174:SF17	SMP DOMAIN-CONTAINING PROTEIN	9.1e-29	n.a.	67																					4.71	18
	Rs_163215		SMP		NARIAGDEDKTKLGDILIDATEKLTSDKAVTKKDAEQVLHAEITNNPDMAAHPGGVAASMAAAARLNQQN	XP_013469010.1	late embryogenesis abundant protein D-34	Medicago truncatula	Late embryogenesis abundant protein, SMP subgroup (IPR042971)		smp									PF04927	Seed maturation protein	2e-21	PTHR31174:SF34	LATE EMBRYOGENESIS ABUNDANT PROTEIN 47	1.8e-30	n.a.	70																					5.13	27
	Rs_142615		SMP		LEFREFFWVIIAFTMCVFVQEKIGHGVDAAKDNAEGAKEKTGNFFSAAKDKVSEAAQATKDKVTGAGQATQDKAAQATRY	KZV56073.1	late embryogenesis abundant protein 1-like	Dorcoceras hygrometricum	None predicted		smp									PF04927	Seed maturation protein	insignificant	PTHR47372	DAUER UP-REGULATED-RELATED	1.6e-06	n.a.	80																					6.78	28
	Rs_148483		LEA6		ADCTESKRGMEKKQDGGKKGDLEGLPFDTSPYTQYKDLEDYKQQGYGTHGHLQPQPGRGAAASTDAPTVTGGGATNPQAQLSTKDTNKN	PON66711.1	Late embryogenesis abundant protein	Parasponia andersonii	Late embryogenesis abundant protein, LEA-18 (IPR018930)		lea_6									PF10714	Late embryogenesis abundant protein 18	2.3e-27	PTHR33922:SF4	EXPRESSED PROTEIN	6.9e-26	n.a.	89																					6.09	26
Blasted as LEA, without LEA domain	Rs_177861		other		CFDQSLSVNNLYIGSGADFTGVPTNMLNLNGSLRISIYNPA	CAA2959496.1	Late embryogenesis abundant, LEA-14	Olea europaea subsp. europaea	None predicted		other									No hits	n.a.	n.a.	PTHR31852:SF25	LEA_2 DOMAIN-CONTAINING PROTEIN	1.1e-05	salmonella typhimurium db7155 bacteriophage det7 tailspike;	41																					4.21	7
	Rs_179281		other		VPLTLEFEIRSRGDVVGKLVRTKHRRRISCPLVLDSTSNKDVKFKKDMCTYS	GER52695.1	late embryogenesis abundant protein	Striga asiatica	None predicted		other									No hits	n.a.	n.a.	PTHR31852:SF141	LEA_2 DOMAIN-CONTAINING PROTEIN	4.5e-14	Nucleoplasmin-like/VP (viral coat and capsid proteins)	52																					9.92	35
	Rs_170664		other		SDLVADTYSLGANKTMEFNYVSQSTPIPLNPDEAEGVNLSLSRKMMNFELKGNTKTRWRVGLIGSVKF	OMO93724.1	Late embryogenesis abundant protein, LEA-14	Corchorus olitorius	None predicted		other									No hits	n.a.	n.a.	PTHR31852:SF9	LATE EMBRYOGENESIS ABUNDANT PROTEIN	4.4e-17	n.a.	68																					8.03	22
	Rs_194486		other		SFSFFLNQMGETKQPHLNGAYYGPSIPPPSKYYHRPGRRRGGGCCCNPFSCCCSCIMNCICTCIFQIIITILIIVGIVVLICWLIFRPTTVKFYATDA	MCD7469987.1	Late embryogenesis abundant protein	Datura stramonium	Protein NDR1-like (IPR044839)		other									PF15128	T-cell leukemia translocation-altered	0.78	PTHR31415:SF157	LEA_2 DOMAIN-CONTAINING PROTEIN	5.9e-15	bicelle-embedded integrin beta3 transmembrane segment	98																					8.84	10
	Rs_160118		other		WRIACFYSGVVSGMLPLQTFIRVSGKVRILFSIHAVAYSTCDFVIDIRNQSIGNQNCHYKSKL	GER44310.1	late embryogenesis abundant protein	Striga asiatica	None predicted		other									Caa3_CtaG	Cytochrome c oxidase caa3 assembly facto	0.15	PTHR31852:SF197	LEA_2 DOMAIN-CONTAINING PROTEIN (	3.8e-09	NSFL1 (p97 ATPase) cofactor p47, SEP domain	63																					9.57	14
	Rs_174382		other		GQATKDKSYDTTEAAKDKTYGAAHATKDHASGAAESGKEKSGSFIQATADAVKNTLGMGGDKKGYE	XP_004294958.1	PREDICTED: late embryogenesis abundant protein 1-like	Fragaria vesca subsp. vesca	None predicted		other									PF04927	MT0933-like antitoxin protein	0.16	PTHR34191:SF20	LATE EMBRYOGENESIS ABUNDANT PROTEIN (LEA) FAMILY PROTEIN	6.1e-06	n.a.	66																					6.94	30
	Rs_161012		other		LSATIFLVFRPKLPKYSVDSMRITQFNLTNTNTLAGQTDDPTGLLQSLRAAQQSGSVPLNLRAKVPVRLKIGRLKLMKLKFSVKCRGVVHSFGEGEVIRIRDSSCKFRFRA	PWA46584.1	Late embryogenesis abundant protein, LEA-14	Artemisia annua	Protein NDR1-like (IPR044839)		lea_2i									PF03168	Late embryogenesis abundant protein	0.071	PTHR31852:SF154	LEA_2 DOMAIN-CONTAINING PROTEIN	1.9e-36	DNA damage-inducible protein DinI	111																					11.22	23
	Rs_69999		other		ISVGSGSFPAFTHGTKNTTTLRTVVSSSKSPISDGTDVSPLRSSLKNKNLPLKIRLDSKVKVKIGKLKTKKIKIRVVCDGINVAPPSGDSTTAVATSSKVKCKVDPRVKIFKWTV	GER28774.1	late embryogenesis abundant protein	Striga asiatica	None predicted		lea_2i									PF03168	Late embryogenesis abundant protein_2	4.9e-05	PTHR31234:SF56	LEA_2 DOMAIN-CONTAINING PROTEIN	5.8e-35	uncharacterized protein bh09830;	115																					10.53	25
	Rs_123340		other		KKLIYYILLKFLFEMSNAQFNAGQTHGQAQAKTEEWIESAKNTASKAHDKACDAAGQTQQQAQRSKEENATFLQQTGEQVAHMAQGAIDGVKNTLGMGDKK	XP_012842904.1	PREDICTED: late embryogenesis abundant protein 1-like	Erythranthe guttata	Stress-induced protein KIN1/KIN2 (IPR039624) domain		other									PF02987	Perilipin	0.081	PTHR34191:SF20	LATE EMBRYOGENESIS ABUNDANT PROTEIN (LEA) FAMILY PROTEIN	1.6e-36	n.a.	101																					8.05	23
	Rs_68119		other		HPPAAPAPPPPHPAQHPPTRPGQATYHKTCETPHGALDRSTGAGQSSYDKAAETTQSAKDKVTSAGQATKDKTAETTEAGKEKTSGAAHATKDHASGTTEYGKETAEACREKTGALLQNTADPVNEIE	XP_006364193.1	PREDICTED: late embryogenesis abundant protein 2-like	Solanum tuberosum	None predicted		other									PF11696	Protein of unknown function (DUF3292)	0.074	PTHR47372:SF16	BNAA01G28600D PROTEIN	1.5e-13	n.a.	128																					6.17	24
	Rs_68118		other		HPPAAPAPPPPHPAQHPPTRPGQATYHKTCETPHGALDRSTGAGQSSYDKAAETTQSAKDKVTSAGQATKDKTAETTEAGKEKTSGAAHATKDHASGTTEYGKETAEACREKTGALLQNTAAPVNEIE	XP_006364193.1	PREDICTED: late embryogenesis abundant protein 2-like	Solanum tuberosum	None predicted		other									PF11696	Protein of unknown function (DUF3292)	0.081	PTHR47372:SF16	BNAA01G28600D PROTEIN	3.9e-13	n.a.	128																					6.4	23
	Rs_152697		other		EYAERAKDGAAEATDKAKDTASDATQKAKDTASEMTEKAKDTASSATEKAKETARSASGKAQDTAADTKEQGEAVVDKVKSQAQKEMNTAQDMVKDMPEKTKETVQGIKEVGIEAAKAIKRDASKVAEKIGLKTPSE	XP_013644092.1	late embryogenesis abundant protein 1-like	Brassica napus	None predicted		other									PF12732	YtxH-like protein	0.022	PTHR47372:SF24	LATE EMBRYOGENESIS ABUNDANT PROTEIN (LEA) FAMILY PROTEIN (	2.1e-15	n.a.	137																					5.47	39
	Rs_109118		other		LRLHLVFSAGCAFAFINGHEISSSFLRKKGRRNFAMATYDEAAEAAKEARDAAKKGVDAAKKGGQQAKNQTVSTIDSATEKTKDIAGKVSETAQEAAGKVKQTAQDAAEKVKQTAQDAWGSVKDTTQKIKDTVSAKAEATTESAKGTIAEEAAKVERSTRN	XP_011083105.1	late embryogenesis abundant protein 76	Sesamum indicum	None predicted		other									PF01442	Apolipoprotein A1/A4/E domain	0.01	PTHR47372:SF31	LATE EMBRYO ABUNDANCE PROTEIN	1.1e-25	n.a.	161																					9.38	31
	Rs_49994		other		MATYDEAAEAAKEARDAAKKGVDAAKKGGQQAKNQTVSTIDSATEKTKDIAGKVSETAQEAAGKVKQTAQDAAEKVKQTAQDAWGSVKDTTQKIKDCVGQGG	XP_011083105.1	late embryogenesis abundant protein 76	Sesamum indicum	None predicted		other									PF01443	Apolipoprotein A1/A4/E domain	0.0058	PTHR47372:SF31	LATE EMBRYO ABUNDANCE PROTEIN	5.9e-21	n.a.	102																					7.76	32
	Rs_67498		other		RTPITPKQTKQSPLYQIVLSNHAKNHQNSSPEMLSCSRKLRSREQPILQQPRRTDPMQEQMNRVVYNIKGTFRIRVKLGMVHYSYWLHGDCQLEMTSPPNGVLLTHSCRTKR	GER45947.1	late embryogenesis abundant protein	Striga asiatica	None predicted		other									No hits	n.a.	n.a.	PTHR31852:SF4	LATE EMBRYOGENESIS ABUNDANT (LEA) HYDROXYPROLINE-RICH GLYCOPROTEIN FAMILY PROTEIN	6.6e-19	n.a.	112																					10.4	21
	Rs_5803		other		MMNVIALGLLFTSLVTAGFFTPNPEKQNAKDNVLVKEGQRVVVAFENDHGNTKVSVSPQDYDEEGFVDNMDDKLSERMEGANPEEIHRRFNPREIVCDAYGKCKYKLAAAMGKTKEAVADTAHEVEEEASEAIGKGKDTVTHAAHQVSDKARESTENVKDSARKAKGKVSEKASEMKEGAADQAQKAKRQVSEKAEEAEEMVENASNRVKEGAQRVKEEGKEELRSTFNRSRDVGLHLL	GER27523.1	late embryogenesis abundant protein	Striga asiatica	None predicted		lea_4i									PF02987	Late embryogenesis abundant protein_4	0.0013	PTHR47652	FAMILY NOT NAMED	2.5e-45	n.a.	239																					5.46	35
	Rs_5804		other		MMNVFALGLLFTSLVTAGFFTPNPEKQNSKDNVLVKEGQRVVVAFENDHGNTKVSVSPQDYDEEGFVDNMDDKLSERMEGANPEEIHRRFNPREIVCDAYGKCKYKLAAAMGKTKEAVADTAHEVEEEASEAIGKGKDTVTHAAHQVSDKARESTENVKDSARKAKGKVSEKASEMKEGAADQAQKAKRQVSEKAEEAEEMVENASNRVKEGAQRVKEEGKEELRSTFNRSRDVGLHLL	GER27523.1	late embryogenesis abundant protein	Striga asiatica	None predicted		lea_4i									PF02987	Late embryogenesis abundant protein_4	0.0013	PTHR47652	FAMILY NOT NAMED	6.7e-46	n.a.	239																					5.46	35
	Rs_173141		other		INAKMADVQGAKHQAHKDAESIMSTADKKADEALAGIEQGAKGEHDTTAPSMGDKASDASETAKEKSGSAWESTKQGTSDAAETTKEKTGSAWESTKQGTSDAAEA	XP_024374500.1	late embryogenesis abundant protein, group 3-like	Physcomitrium patens	None predicted		other									PF01387	Synuclein	0.03	PTHR47372	DAUER UP-REGULATED-RELATED	2e-05	n.a.	106																					4.88	31
	Rs_122518		other		QSSLTAPAQFLSINFQIDSEFFVPISVAMATVMASMNVTGVQSFNGVATVSHAQHLGSSSARLGGFRLNVSGLTLKSEGRRSVVVRAEEGITDKAQNAVGGAANKVKDTAGAVKGKVEDVAGAAKGKLEQAGDYIAGSADEAQDKAKDAAGNVQNEAEKLGDKAADTGRDLEGKAKSAGSDARSEADNLTGKAQNSLEDAGDSLKKNVDKGTDSAKDAGKDLQGKAEDAGDSAKNTATDLKRDAQKGADRLTN	XP_024367227.1	late embryogenesis abundant protein, group 3-like	Physcomitrium patens	None predicted		other									PF01442	Apolipoprotein A1/A4/E domain	4.2e-05	PTHR47372:SF11	DAUER UP-REGULATED-RELATED	1.4e-18	n.a.	253																					5.39	28
	Rs_125476		other		ESIIVNNLQDLVMGLNRRVLLVLCLASVASVGWCWGGDEMAQNANMAAGDMKRRRQEAEESISEAMQVVKDKSGSWADWTLSKLSGLLLIIL	XP_022841771.1	late embryogenesis abundant protein D-29-like	Olea europaea var. sylvestris	None predicted		other									No hits	n.a.	n.a.	PTHR47372:SF13	EMBRYONIC PROTEIN DC-8-LIKE	3.9e-14	n.a.	92																					4.96	22
	Rs_138033		other		QIKHLMVEKSSAMPSVFSRCGIHSLPSLIIVHQTARTRYHGQKDLPSLLDFYKRNTGSTCSRMPLFRFIFCFIIY	AHM92723.1	putative late embryogenesis abundant protein Lea14-A, partial	Sonneratia caseolaris	5'-adenylylsulfate reductase-like 5/7 (IPR044794)		other									No hits	n.a.	n.a.	PTHR31459:SF19	5'-ADENYLYLSULFATE REDUCTASE-LIKE 7	9.9e-28	n.a.	75																					9.94	17
	Rs_144943		other		IAYVISLSFICFLHQPSISAMATVMASMNVTGVQSLNGVCSTVSHVHLGSSSARLGGLKLNVANLSLRSEWRRRSAVVVRADEGVTDKVENAVGGAANKVKDTAAAAKDKVQDT	XP_024367227.1	late embryogenesis abundant protein, group 3-like	Physcomitrium patens	None predicted		other									No hits	n.a.	n.a.	PTHR46309:SF9	no hits		n.a.	114																					9.44	18
	Rs_152612		other		LLTFFYCFEIGNFIIISFNVSTLLVNRNTMSHSFGEAYSTRSEEEGFGGIYGQNQTLSKEEDEDDKVVHEKQGTEVKDKEKEKR	POO02540.1	late embryogenesis abundant protein	Trema orientale	None predicted		other									No hits	n.a.	n.a.	PTHR36410	EXPRESSED PROTEIN (	6.4e-21	n.a.	84																					4.83	31
	Rs_155323		other		RMGAACCVAAKVETRTNGSACVTAKDATLINGSPSQHLRRQVRHSPPWSFRWDNRGRVAGEEASAICSRDGCVTNVKQEVKSCSTGETTFASEEGSPLHSFQSLACQNPPLSKVNAGKFLCGSYCVLIMEYIICPSIESKLVKCYFQF	KAF3632227.1	putative late embryogenesis abundant protein-like	Capsicum annuum	None predicted		other									No hits	n.a.	n.a.	PTHR36410	RING-TYPE DOMAIN-CONTAINING PROTEIN	1.8e-34	n.a.	148																					8.68	20
	Rs_159647		other		YLSNKFENLSAFFYPSISAMATVMASMNVTGVQSLNGVCSSVSHVHLGSSSARLGGLKLNVANLSLRSEWRRRSAVVVRADEGVTDKVENAVGGAANKVKDTAAAAKDKVQDT	XP_024367227.1	late embryogenesis abundant protein, group 3-like	Physcomitrium patens	None predicted		other									No hits	n.a.	n.a.	PTHR31150:SF27	no hits		n.a.	113																					9.52	19
	Rs_180380		other		LSLSNLAFQLKQFYQRRKTQRSVIVSVIGDKIPMYGSGAGLSTPTGMTTLPVPLTLDFTVRSKAYILGKLVKPKFYKKIKCSIVLDPKKLNVPISLKNSCTYD	GER47191.1	late embryogenesis abundant protein	Striga asiatica	None predicted		other									No hits	n.a.	n.a.	PTHR36410	OS04G0430600 PROTEIN	7.7e-39	n.a.	103																					10.11	20
	Rs_183073		other		FVLPPISPPNIHRLLRKSCRRGIICCATVLIFLPATLYLHRPLDSELFIVCLRFDRLQFQMLPKVASDATLNLTVRVRNHDFYYIEQNIM	GER48363.1	late embryogenesis abundant protein, partial	Striga asiatica	None predicted		other									No hits	n.a.	n.a.	PTHR31852:SF180	WHY DOMAIN-CONTAINING PROTEIN	2.2e-10	n.a.	90																					9.43	19
	Rs_64499		other		LAEFVIILKADMFTIVRSVRAQTPSPLFLSNPHKIISKTSKIRFVQAAAGPEKPDESDKMDKENPENETLHKGDTMSHSFGEGYSTRSDEEGFGGVYGQTQSLSKEDEDDKVDKIVHEKQGSEVKEKEKGRNQSNVAS	KAF7828846.1	late embryogenesis abundant protein	Senna tora	None predicted		other									No hits	n.a.	n.a.	PTHR31234:SF4	EXPRESSED PROTEIN	3.1e-36	n.a.	138																					5.42	33
	Rs_68494		other		LVKKEKEEGRAQERSDDTVPSGRDMDSTTETLARVLRSTGASLGSVEEKRTDPAAAKNEILRMSEMLKRLNSYSSLLNVLTLMSLTCHLVYLGQRLHIVC	GER27523.1	late embryogenesis abundant protein	Striga asiatica	None predicted		other									No hits	n.a.	n.a.	PTHR36410	FAMILY NOT NAMED	1.1e-23	n.a.	100																					8	29
	Rs_68496		other		LVKKEKEEGRAQERSDDTVPSGRDMDSTTETLARVLRSTGASLGSVEEKRTDPAAAKNEILRMSEMLKRLNSYSSLLNVLTLMSLTCHLVYLGQRLHFEC	GER27523.1	late embryogenesis abundant protein	Striga asiatica	None predicted		other									No hits	n.a.	n.a.	PTHR47652	FAMILY NOT NAMED	1.2e-23	n.a.	100																					6.94	30
	Rs_98496		other		SGGVLSIDWPANLELEEERGLDTTVFIVPGTAEGSNEGRIKLFVCECLRRGVFPVVMNPRGCAGSPLTTPRLMFRFLIEKILSFLDWQNKLIVGRCNYFIYVGYLQLVTVMISSQLFSLSTRKGRGQHLWVLAGDMVPIC	AAC34488.1	similar to late embryogenesis abundant proteins	Arabidopsis thaliana	None predicted		other									No hits	n.a.	n.a.	PTHR47652	ALPHA/BETA-HYDROLASES SUPERFAMILY PROTEIN	5.8e-39	n.a.	140																					8.34	19
	Rs_87912		other		RSPSHPSIGRHSRNSSSGRFSGIFRSSSGRKSGRKRMNDKGWPECNVIMEEGNYDELDGKAYTRRCQALMALLGFFMLFTVFCLIIWGAGRTYKAEVAVRSLSVNNLYIGSGADFTRVPTNMLNLNGSLRISIYNPATFYGIHVSSTP	GER48347.1	late embryogenesis abundant protein	Striga asiatica	None predicted		other									No hits	n.a.	n.a.	PTHR31852:SF141	LEA_2 DOMAIN-CONTAINING PROTEIN	2.2e-33	tumor necrosis factor;	148																					10.09	19
	Rs_19196		other		RQHQSRKSPRLFCPLPKLSFHGDNTLSLSKILAAACVQIPSKMHAKTDSEVTSSAPSSPDHHRRPVYYVQSPSRDSHDGEKTMTSFHSTPVMGSPVGSPPHSHSSVGRHSRESSTSRFSGSLKPGSRKISPNDAGSGGRGHRKGQKNWKEFDMIEEEGLLEDEDRRKGLPRRCYVLAFVVGFFVLFSFFALILLAASKPQKPRIAMKSILINVLSEHYIREICDSSWFR	GER47191.1	late embryogenesis abundant protein	Striga asiatica	None predicted		other									No hits	n.a.	n.a.	PTHR31852:SF249	LEA_2 DOMAIN-CONTAINING PROTEIN	4.2e-40	subunit nuam of nadh:ubiquinone oxidoreductase (complex i);	229																					9.89	24
	Rs_155820		other		EERGLDTTVFIVPGTAEGSNEGKIKLFVCECLRRGVFPVVMNPRGCAGSPLTTPRCSVYPQEKAVYNIYGCWLGIWCQCVDKVLGGIWRENASYSCNMYRQSI	AAC34488.1	similar to late embryogenesis abundant proteins	Arabidopsis thaliana	None predicted		other									PF17327	Acyl homoserine lactone synthase	0.21	PTHR43592:SF20	ALPHA/BETA-HYDROLASES SUPERFAMILY PROTEIN (	3.9e-27	n.a.	103																					8.2	19
	Rs_196519		other		LGFQTLEEKKETTRFVRMMNVFALGLLFTSLVTAGIFSPNLEKQENVVVKEGHRGVVVEFEKDNGHTKVSISPQDYEEGSGTVEGAKGKLNEEYYAKNPDEILRGFSPRELVCDAYGKCKHKIAVAIGKTKDKAHEIEEEAGEAMCKLKDTVTDSIENVKESARKAKDKVSDKAIEMKEGAAYQAQKAKQQVEEMVEDATEGAQRVKEEGKKELRGMFQRAGDFGFHILGFMVPPVSMNSVYGVLHLIGFSAAYG	GER27523.1	late embryogenesis abundant protein	Striga asiatica	None predicted		other									PF01442	Apolipoprotein A1/A4/E domain	0.0011	PTHR47652	FAMILY NOT NAMED	9.9e-49	n.a.	255																					5.82	31
	Rs_69870		other		MMNVFALGLLFTSLVTAGFFTPNPEKQNSKDSVLVKEGQRVVVAFENDHGNTKVSVSPQDNEGFVDNMDDKLSESTEGANPEEIHRRFNPREIVCDAYGKCKYKLAAAMGKTKEAVADTAHEVEEEASEAIGKGKDTVTHSAHRVSDKARESTENVKDSAREVKGKVSEKAG	GER27523.1	late embryogenesis abundant protein	Striga asiatica	None predicted		other									PF01442	Apolipoprotein A1/A4/E domain	0.02	PTHR47652	FAMILY NOT NAMED	1.7e-34	n.a.	172																					5.45	31
	Rs_121599		other		ASPSSPQKPCKTILQRPTPYSHAKHSPILLFQPIHTTPSASFPTYTTAPHLTMEERDVPPPANDPGTYVVQIPRDQVYRIPPPENARIVEHHTRNSPQNTKNCRIS	KAE9603883.1	putative Late embryogenesis abundant protein, LEA-14	Lupinus albus	None predicted		other									No hits	n.a.	n.a.	PTHR43592:SF20	HYDROXYPROLINE-RICH GLYCOPROTEIN FAMILY PROTEIN	2.4e-08	n.a.	106																					9.39	17
	Rs_67929		other		LERILTVKVPDANDGSRVYRLNIDEAVKNGQHSVNEIFDKTKEKGRAAKDTLDDINQKGKETLGSRNSVGNVAGMAADKVKGDIGMAKDKVKGDVGMAKDNPKGVAGMAADKVKGDVGMAKDKVKGDVGMAKDNPKGVAGMAADKV	KZV51959.1	late embryogenesis abundant protein 76-like	Dorcoceras hygrometricum	None predicted		other									PF12732	YtxH-like protein	0.43	PTHR47372:SF11	DAUER UP-REGULATED-RELATED	7.2e-07	n.a.	146																					9.3	35
	Rs_187571		other		IIIIFIPTNPPRIALVSFFFLIVVVGLAGWSLDKYIDGEQNHPHLGGNPSTIFLLIFALIAGTIGICSVFQGYMHFRAWNSVGLASAATSAIISLGITALAFGKRWKRLS	GER42624.1	late embryogenesis abundant protein	Striga asiatica	AWPM-19-like (IPR008390)		other									PF05512	AWPM-19-like family	6.3e-22	PTHR36410	OS02G0731500 PROTEIN	1.1e-37	n.a.	110																					9.86	24
	Rs_152613		other		AQTPSLVFYQTRTYKYIYQYNLDNTICTGCSWTRETRRNLTKMDKQNKEHESDHHKGNTMSHSFGEAYSTRSEEEGFGGIYGQNQTLSKEEDEDDKVVHEKQGTTEVKDKDKDKDKEKS	POO02540.1	late embryogenesis abundant protein	Trema orientale	None predicted		other									PF06945	Protein of unknown function (DUF1289)	0.086	PTHR23241:SF103	EXPRESSED PROTEIN	8.2e-22	n.a.	119																					5.74	23
	Rs_168174		other		HPLSPPPYTPITPKQTKQSPLYQIVLSNHAKNHQDSSPEMLSCSRKLRSREQPILQQPRRTDPMVWCGATVCLLFSILLIFFCIATLITFVAIQPRNPVFDTPVASLNAIYFESLYIELYFSESLIASQVLQ	GER45947.1	late embryogenesis abundant protein	Striga asiatica	None predicted		other									PF07092	Protein of unknown function (DUF1356)	0.058	PTHR31852:SF4	LATE EMBRYOGENESIS ABUNDANT (LEA) HYDROXYPROLINE-RICH GLYCOPROTEIN FAMILY PROTEIN	4.1e-24	n.a.	132																					8.44	14
	Rs_168173		other		HPLSPPPYTPITPKQTKQSPLYQIVLSNHAKNHQDSSPEMLSCSRKLRSREQPILQQPRRTDPMVWCGATVCLLFSILLIFFCIATLITFVAIQPRNPVFDTPVASLNAIYFESLESLNSDIVFLANFSN	GER45947.1	late embryogenesis abundant protein	Striga asiatica	None predicted		other									PF07092	Protein of unknown function (DUF1356)	0.052	PTHR31852:SF4	LATE EMBRYOGENESIS ABUNDANT (LEA) HYDROXYPROLINE-RICH GLYCOPROTEIN FAMILY PROTEIN	2.3e-28	n.a.	130																					8.47	14
	Rs_114112		other		FSILISRKNMAWLTRFTTAVAFLAVGVIFSPESFGSISGGQNLPILVTVVKLAYLLCFSTAWGAALWVTFIGGIIMFKNLPRHQFGNLQSKMFPAYFSMVGVCCAVSLGAFGYLHPWKSSGAAEKYQMGFLLAAFVFNLSNLVVFTPMTIEMMKERHKVEREANIGEEVGWTKNQEVAKKNPKLASMNKKFGMIHGLSSLANIMSFGSLAIHSWYLAGKISL	GER42786.1	late embryogenesis abundant protein	Striga asiatica	None predicted		other									PF13664	Domain of unknown function (DUF4149)	3.9e-28	PTHR47372:SF16	DUF4149 DOMAIN-CONTAINING PROTEIN	8e-98	n.a.	222																					9.77	27
	Rs_126346		other		FSVLISRKNMAWLTRFTTAVAFLAVGVIFSPESFGSISGGQNLPILVTVVKLAYLLCFSTAWGAALWVTFIGGIIMFKNLPRHQFGNLQSKMFPAYFSMVGVCCAVSLGAFGYLHPWKSSGAAEKYQMGFLLAAFVFNLSNLVVFTPMTIEMMKERHKVEREANIGEEVGWTKNQEVAKKNPKLASMNKKFGMIHGLSSLANIMSFGSLAIHSWYLAGKISL	GER42786.1	late embryogenesis abundant protein	Striga asiatica	None predicted		other									PF13664	Domain of unknown function (DUF4149)	3.9e-28	PTHR23241:SF103	DUF4149 DOMAIN-CONTAINING PROTEIN	8e-98	n.a.	222																					9.77	26
	Rs_127741		other		LQEIERTTTRVLEMMNVFALGLLFTSLVTAGFFTPNPEKQNAKDNVLVKEGQRVVVAFENDHGNTKVSVSPQDYDEEGFVDNMDDKLSERMEGANPEEIHRRFNPREIVCDAYGKCKYKLAAAMGKTKEAVADTAHEVEQEASEAIGKGKDTVTHSAHQVSDKARESTENVKDSSRKAKGKVSEKASEMKEGAADQTQKAKRQVSEKAEAAEEMMENASNRLKEGAQRVKEEGKEELRSTFNRSRDVGLRLLAFVVPSLSVNSLSGVLHLLGFTAAYGMCIWVTFASSYVLAVALPRHQFAMVQSKIYPVYFKAMACCVGMALFGHLLSQRKRLSPFNVGMFQAYNLMVSLVLVLVNLLYLEPRATKVMFERMKKEKEEGKGQERSDDTVPSGRDMDST…	GER27523.1	late embryogenesis abundant protein	Striga asiatica	None predicted		other									PF13664	Domain of unknown function (DUF4149)	3.3e-23	PTHR23241:SF103	FAMILY NOT NAMED	5.4e-141	n.a.	471																					8.08	27
	Rs_168351		other		ERTTTGVLRMMNVFALGLLFTSLVTAGFFTPNPEKQNSKDSVLVKEGQRVVVAFENDHGNTKVSVSPQDNEGFVDNMDDKLSESTEGANPEEIHRRFNPREIVCDAYGKCKYKLAAAMGKTKEAVADTAHEVEEEASEAIGKGKDTVTHSAHRVSDKARESTENVKDSAREVKGKVSEKASEMKEGAADQARKAKRQVSEKAEAAEEMMENASNRLKEGAQRVKEEGKEELRSAFNRARDVGLRLLAFVVPPLSVNSLSGVLHLLGFTAAYGMCIWVTFASSYVLAVALPRHQFAMVQSKIYPVYFKAMACCVGMALFGHLLSHRKRLSPFNVGMFQAYNLMVSLVLVLVNLLYLEPRATKVRTCSIVFQVL	GER27523.1	late embryogenesis abundant protein	Striga asiatica	None predicted		other									PF13664	Domain of unknown function (DUF4149)	2.3e-22	PTHR47652	FAMILY NOT NAMED	4.8e-108	n.a.	372																					8.61	29
	Rs_188955		other		NLVGHVAWLFAYFPKFIPLSSTISRIGFQTLEEKKETTRFVRMMNVFALGLLFTSLVTAGIFSPNLEKQENVVVKEGHRGVVVEFEKDNGHTKVSISPQDYEEGSGTVEGAKGKLNEEYYAKNPDEILRGFSPRELVCDAYGKCKHKIAVAIGKTKDKAHEIEEEAGEAMCKLKDTVTDSIENVKESARKAKDKVSDKAIEMKEGAAYQAQKAKQQVEEMVEDATEGAQRVKEEGKKELRGMFQRAGDFGFHILGFMVPPVSMNSVYGVLHLIGFSAAYGMCIWVTFASSYVLAVALPRHRFAMVQSK	GER27523.1	late embryogenesis abundant protein	Striga asiatica	None predicted		other									PF13664	Domain of unknown function (DUF4149)	2e-05	PTHR47652	FAMILY NOT NAMED	6.6e-68	n.a.	308																					7.23	13
	Rs_4951		other		LGFQTLEEKKETTRFVRMMNVFALGLLFTSLVTAGIFSPNLEKQENVVVKEGHRGVVVEFEKDNGHTKVSISPQDYEEGSGTVEGAKGKLNEEYYAKNPDEILRGFSPRELVCDAYGKCKHKIAVAIGKTKDKAHEIEEEAGEAMCKLKDTVTDSIENVKESARKAKDKVSDKAIEMKEGAAYQAQKAKQQVEEMVEDATEGAQRVKEEGKKELRGMFQRAGDFGFHILGFMVPPVSMNSVYGVLHLIGFSAAYGMCIWVTFASSYVLAVALPRHRFAMVQSK	GER27523.1	late embryogenesis abundant protein	Striga asiatica	None predicted		other									PF13664	Domain of unknown function (DUF4149)	1.7e-05	PTHR47652	FAMILY NOT NAMED	5.7e-68	n.a.	283																					6.45	13
	Rs_6685		other		MAWLTRFTTAVAFLAVGVIFSPESFGSISGGHNLPILVTVVKLAYLLCFSTAWGAALWVTFIGGIIMFKNLPRHQFGNLQSKMFPAYFSMVGVCCAVSLGAFGYLHPWKSSGAAEKYQMGFLLAAFVFNLSNLVVFTPMTIEMMKERHKVEREANIGEEVGWTKNQEVAKKNPKLASMNKKFGMIHGLSSLANIMSFGSLAIHSWYLAGKISL	GER42786.1	late embryogenesis abundant protein	Striga asiatica	None predicted		other									PF13664	Domain of unknown function (DUF4149)	3.5e-28	PTHR47652	DUF4149 DOMAIN-CONTAINING PROTEIN	1e-97	n.a.	213																					9.62	13
	Rs_6686		other		MAWLTRFTTAVAFLAVGVIFSPESFGSISGGQNLPILVTVVKLAYLLCFSTAWGAALWVTFIGGIIMFKNLPRHQFGNLQSKMFPAYFSMVGVCCAVSLGAFGYLHPWKSSGAAEKYQLGFLLAAFVFNLSNLVVFTPMTIEMMKERHKVEREANIGEEVGWTKNQEVAKKNPKLASMNKKFGMIHGLSSLANIMSFGSLAIHSWYLAGKISL	GER42786.1	late embryogenesis abundant protein	Striga asiatica	None predicted		other									PF13664	Domain of unknown function (DUF4149)	3.6e-28	PTHR23241:SF103	DUF4149 DOMAIN-CONTAINING PROTEIN	2.3e-98	n.a.	213																					9.62	13
	Rs_6687		other		MAWLTRFTTAVAFLAVGVIFSPESFGSISGGQNLPILVTVVKLAYLLCFSTAWGAALWVTFIGGIIMFKNLPRHQFGNLQSKMFPAYFSMVGVCCAVSLGAFGYLHPWKSSGAAEKYQMGFLLAAFVFNLSNLVVFTPMTIEMMKERHKVEREANIGEEVGWTKNQEVAKKNPKLASMNKKFGMIHGLSSLANIMSFGSLAIHSWYLAGKISL	GER42786.1	late embryogenesis abundant protein	Striga asiatica	None predicted		other									PF13664	Domain of unknown function (DUF4149)	3.5e-28	PTHR23241:SF103	DUF4149 DOMAIN-CONTAINING PROTEIN	6.8e-98	n.a.	213																					9.62	13
	Rs_6688		other		MAWLTRFTTAVAFLAVGVIFSPESFGSISGGHNLPILVTVVKLAYLLCFSTAWGAALWVTFIGGIIMFKNLPRHQFGNLQSKMFPAYFSMVGVCCAVSLGAFGYLHPWKSSGAAEKYQMGFLLAAFVFNLSNLVVFTPMTIEMMKERHKVEREANIGEEVGWTKNQEVAKKNPKLASMNKKFGMIHGLSSLANIMSFGSLAIHSWYLAGKISI	GER42786.1	late embryogenesis abundant protein	Striga asiatica	None predicted		other									PF13664	Domain of unknown function (DUF4149)	3.5e-28	PTHR23241:SF103	DUF4149 DOMAIN-CONTAINING PROTEIN	1.4e-97	n.a.	213																					9.62	13
	Rs_6689		other		MAWLTRFTTAVAFLAVGVIFSPESFGSISGGQNLPILVTVVKLAYLLCFSTAWGAALWVTFIGGIIMFKNLPRHQFGNLQSKMFPAYFSMVGVCCAVSLGAFGYLHPWKSSGAAEKYQMGFLLAAFVFNLSNLVVFTPMTIEMMKERHKVEREANIGEEVGWTKNQEVAKKNPKLASMNKKFGMIHGLSSLANIMSFGSLAIHSWYLAGKISI	GER42786.1	late embryogenesis abundant protein	Striga asiatica	None predicted		other									PF13664	Domain of unknown function (DUF4149)	3.5e-28	PTHR23241:SF103	DUF4149 DOMAIN-CONTAINING PROTEIN	8.9e-98	n.a.	213																					9.62	35
	Rs_6690		other		MAWLTRFTTAVAFLAVGVIFSPESFGSISGGQNLPILVTVVKLAYLLCFSTAWGAALWVTFIGGIIMFKNLPRHQFGNLQSKMFPAYFSMVGVCCAVSLGAFGYLHPWKSSGAAEKYQLGFLLAAFVFNLSNLVVFTPMTIEMMKERHKVEREANIGEEVGWTKNQEVAKKNPKLASMNKKFGMIHGLSSLANIMSFGSLAIHSWYLAGKISI	GER42786.1	late embryogenesis abundant protein	Striga asiatica	None predicted		other									PF13664	Domain of unknown function (DUF4149)	3.6e-28	PTHR23241:SF103	DUF4149 DOMAIN-CONTAINING PROTEIN	3e-98	n.a.	213																					9.62	9
	Rs_60307		other		RACSVSSIIFLRKTVFSCMAVNLQSLKLANFGKRFVFQIRSPLSSLQRNRRVHDSVYEKNQEELISESGHSTVVPDDVIPPQPTEYWAPHPQTGVFGPAIDQTTNATDNSTDLGPSTNIDSVLEQKAFFRPHENLDKPVVQP	XP_028086848.1	late embryogenesis abundant protein At5g17165-like	Camellia sinensis	Late embryogenesis abundant protein At5g17165-like (IPR039291)		other									PF19598	Family of unknown function (DUF6103)	0.039	PTHR33294:SF8	OS04G0598000 PROTEIN	2.4e-34	n.a.	142																					6.46	20
	Rs_82865		other		MASEQLRRENVTDQRDTEVEKDVVPKMRTHIESLPEKKEKVHLDETLPVKVGETEDEEAKQLGRENREDMRSEEGRQGPSLDEISQLRATAQQNSMGAIMAAQERYEK	GFY99010.1	late embryogenesis abundant domain-containing protein	Actinidia rufa	None predicted		other									PF19598	Family of unknown function (DUF6103)	0.039	PTHR47877:SF3	LATE EMBRYOGENESIS ABUNDANT DOMAIN-CONTAINING PROTEIN / LEA DOMAIN-CONTAINING PROTEIN	5.6e-25	n.a.	108																					4.87	41
	Rs_139647		other		AGRDAEGSLKSASSDAEGSVKSASRDARGEAENLGDKAQNTLEDAGDSLKRNVDKGADAAKDTGKDLQGKAEDAGDSAQGTAKDLKRDAQKGADRISN	XP_024367227.1	late embryogenesis abundant protein, group 3-like	Physcomitrium patens	None predicted		other									PF01442	Apolipoprotein A1/A4/E domain	0.0045	PTHR35122:SF2	DAUER UP-REGULATED-RELATED	1.1e-05	n.a.	98																					4.82	39
	Rs_175612		other		FLVSLPSTSFLVSKKPEKEKMVEIQFSDTKYHVLRLVSYKISIPPPTPKITPSFQNLERHLSCQIPLPIWSRKLMGEEIFKKMGTSVSPSLDPKQKPVMGYPSMVPPVYPVPLQPISYPSSFHYAPDPHIDPFNNAYYYQNPYLPPIPNPKKKTSFGRVMLILMVVLVAIMCTMSLVMWFLFGTYIPGFQVMSLNLSNFTATDTSFTGKWDADVTVSNLNGDLEIHFSNVRSSVFYRDSMMGISSMQPFELKKGQALHLNVSVPAEQVTGADSSVLRRLAEDQRNGIVVFSLRLAFQVNFTSANIVYKHEVLRVFCENLRVNISAGGKGTLAQDFGSECLIRIAND	GER41843.1	late embryogenesis abundant protein	Striga asiatica	None predicted		other									PF01708	Geminivirus putative movement protein	0.0015	PTHR31852:SF183	HYDROXYPROLINE-RICH GLYCOPROTEIN FAMILY PROTEIN	3.3e-35	n.a.	346																					9.11	17
	Rs_56402		other		LALVYDQRHLNMNSKLVVILSGIVLLLVCSAIAEDKVAQGDQEKVDEEPKQTNQGGRGGGGGGYCRNRWCCGGWRYGRCYRYCCSSSGNEVMPESNVDGGYGGG	XP_022871332.1	late embryogenesis abundant protein M17-like isoform X2	Olea europaea var. sylvestris	None predicted		other									PF07172	Glycine rich protein family	0.00024	PTHR35122:SF2	COLD AND DROUGHT-REGULATED PROTEIN CORA-LIKE ISOFORM X1	0.00091	n.a.	104																					6.74	24
	Rs_156149		other		DKAADVNNATDDNETYTQKATNAAAAAAGTAAATLGLDKARNNEGPSYTEKAKDTLGMNNEGPSVVDQAKDYLGSAADTTKDQAYRAKDAAAGYTGAATDTSKDYGSSAADTTKDYAGSAADTTKDYAGSAADTAKDTTGVGSDVTRDHTESVKDKAADKAADLNNATNDSETYTEKAANAATAAKDKAA	XP_019418051.1	PREDICTED: late embryogenesis abundant protein D-29-like isoform X4	Lupinus angustifolius	None predicted		other									PF16058	Mucin-like	0.084	PTHR47372	DAUER UP-REGULATED-RELATED (	3.8e-08	n.a.	190																					4.45	21
	Rs_116345		other		FLPNLYVYRNRRVHDSVYEKNQEELISESGHSTVVPDDVIPPQPTEYWAPHPQTGVFGPAIDQTTNATDNSTDLGPSTNIDSVLEQKAFFRPHENLDKPVVQP	XP_028086848.1	late embryogenesis abundant protein At5g17165-like	Camellia sinensis	Late embryogenesis abundant protein At5g17165-like (IPR039291)		other									PF19598	Family of unknown function (DUF6103)	0.18	PTHR47372:SF11	OS04G0598000 PROTEIN	3.1e-30	n.a.	103																					4.68	20
	Rs_141385		other		IGESPLSISDTHYSEACSVSSIIFLRKTVFSCMAVNLQSLKLANFGKRFVFQIRSPLSSLQRNRRVHDSVYEKNQEELISESGHSTVVPDDVIPPQPTEYWAPHPQTGVFGPAIDQTTNATDNSTDLGPSTNIDSVLEQKAFFRPHENLDKPVVQP	XP_028086848.1	late embryogenesis abundant protein At5g17165-like	Camellia sinensis	Late embryogenesis abundant protein At5g17165-like (IPR039291)		other									PF19598	other	No hits	PTHR35122:SF2	OS04G0598000 PROTEIN (PTHR35122:SF2)	3.2e-34	n.a.	156																					5.46	26
	Rs_114489		other		HVFSHLFKTAVATHSPCLAFAAPPQHITPAPLIFTPPQRILTVKVPDANDGSRVYRLNIDEAVKNSQHSVNEIFDKTKEKGRAARDTLDDINQKGKETLGSRNSVGNVAGMAADKVKGDIGMAKDKVKGEVGMAKDKVKGDAGMATDKAKGASDTVMDKVKAAAGM	KZV51959.1	late embryogenesis abundant protein 76-like	Dorcoceras hygrometricum	None predicted		other									PF17792	ThiD2 family	0.043	PTHR47372:SF23	DAUER UP-REGULATED-RELATED	9.1e-08	n.a.	166																					9.41	33
	Rs_119655		other		LEMASHDQINYSAGEAQEKIGHGGDAVKEHTHGAKEETANFFTTAK	KZV56068.1	late embryogenesis abundant protein 1-like	Dorcoceras hygrometricum	None predicted		other									No hits	n.a.	n.a.	PTHR35122:SF2	No hits	n.a	n.a.	46																					5.36	36
	Rs_115494		other		ESIIVNNLQDLVMGLNRRVLLVLCLASVASVGWCWGGEEVAQNANMAAGDMKRRRQEAEESISEAMKEVQDKTGSWADWTLSKLSGGLGFNSDSRAKETAQKFTEKAKCAASKSTDTMNSAAYETSKYASSKANDIADETSHILSDVKKYTSVKSIEDVKKASDMASDGGKDKASVAYESISDQATRAMDRASDIANDAKEWAKDKASVSSSSTSDRASSIVVDAKEDVKDKSYDAYEDDAKSKANEAYYNNNVVKDSNSEQAKEKYEAAKERVSQATGDLGERMRRRDSAEL	XP_022841771.1	late embryogenesis abundant protein D-29-like	Olea europaea var. sylvestris	None predicted		other									PF01442	Apolipoprotein A1/A4/E domain	0.067	PTHR47372:SF13	EMBRYONIC PROTEIN DC-8-LIKE	1.7e-42	n.a.	293																					5.07	33
	Rs_123474		other		AGEYADSAQRTAGEAVDEARYQRDQAVDGVYGLWNKLKNLIFRNANYARDQANWASDKVADYAGQAQDTAQEYTDAAKTAAQREASRAKGKAGDTAQYAADTAAEAKRKGKNAAHHAQDTAYETAESARQTARDTAQYASDTAYHAKHKGEQAAEYVKDTAYAGGEAAGQAAKKGAQYGRDAVNYAAETGKDAVNYAAETGKAAQDAAVKGGRNAAQYTKNTANAAYDTAAGVGQGTKETFEDAAEYVEELAEGAVDQAYRAGQKAHKYAKDAATQAGEGLGNIKNKAQYAAGETIEAAGRVGESAAKATKKVGQKTKGQAV	XP_021740381.1	late embryogenesis abundant protein 29-like isoform X1	Chenopodium quinoa	None predicted		other									No hits	n.a.	n.a.	PTHR47372	DAUER UP-REGULATED-RELATED	1.5e-20	n.a.	322																					6.3	27
	Rs_187490		other		VTKEHAEGAKDQTGNFFTNAKDKVSETATAAKDKVTGAGQATKDNVAGAGQATKDNVAGAGQATKDKFSGDDKIGH	XP_016562822.1	PREDICTED: late embryogenesis abundant protein Dc3	Capsicum annuum	None predicted		other									PF01442	Apolipoprotein A1/A4/E domain	0.0092	DAUER UP-REGULATED-RELATED	DAUER UP-REGULATED-RELATED	5.3e-07	n.a.	76																					6.9	29
	Rs_101467		other		MADHNHVVGTTEGYNRLTTLEVEDPGTTRDDPFDFMSEIRQHYFDLHQALDSTCQNVDWDRIFVSAFISISVLLLVIAFFPYMNTQLRLDNRFDHEFSLDSLTISDFQASASQVTGKCDVSFNITNNGDRSIYHENSVLSIFLDHELLWVARTGDFYVE	GER55961.1	late embryogenesis abundant protein	Striga asiatica	None predicted		other									PF08525	Opacity-associated protein A N-terminal motif	1.5	PTHR31852:SF2	LEA_2 DOMAIN-CONTAINING PROTEIN	9.6e-05	subunit nuam of nadh:ubiquinone oxidoreductase (complex i);	159																					4.47	21
	Rs_114487		other		NYQFRFGTEMYRICFFKKIKAVATHSPCLAFAAPPQHITPAPLIFTPPQRILTVKVPDANDGSRVYRLNIDEAVKNSQHSVNEIFDKTKEKGRAARDTLDDINQKGKETLGSRNSVGNVAGMAADKVKGDIGMAKDKVKGEVGMAKDKVKGDAGMATDKAKGASDTVMDKVKAAAGM	KZV51959.1	late embryogenesis abundant protein 76-like	Dorcoceras hygrometricum	None predicted		other									PF17792	ThiD2 family	0.046	PTHR47372:SF11	DAUER UP-REGULATED-RELATED	6.9e-10	n.a.	177																					9.54	29
	Rs_114492		other		MAAMFAAQASILSLSTSLAVATHSPCLAFAAPPQHITPAPLIFTPPQRILTVKVPDANDGSRVYRLNIDEAVKNSQHSVNEIFDKTKEKGRAARDTLDDINQKGKETLGSRNSVGNVAGMAADKVKGDIGMAKDKVKGEVGMAKDKVKGDAGMATDKAKGASDTVMDKVKAAAGM	KZV51959.1	late embryogenesis abundant protein 76-like	Dorcoceras hygrometricum	None predicted		other									PF17792	ThiD2 family	0.045	PTHR47372	DAUER UP-REGULATED-RELATED	5.8e-10	n.a.	175																					9.3	26
	Rs_67928		other		AFAAPPQHITPAPLIFTPPQRILTVKVPDATDGSRVYRLNIDEAVKNSQHSVNEIFDKTKEKGRAARDTLDDINQKGKETLGSRNSVGNVAGMAADKVKGDIGMAKDKVKGDVGMAKDNPKGVAGMAADKVKGDVGMAKDKVKGDVGMAKDNPKGVAGMAADKVKGEVGMAKDKVKGDVGM	KZV51959.1	late embryogenesis abundant protein 76-like	Dorcoceras hygrometricum	None predicted		other									PF17792	ThiD2 family	PF17792	PTHR47372	DAUER UP-REGULATED-RELATED	5.8e-08	n.a.	181																					9.46	31
	Rs_189337		other		AKGKGNTTKMAERVYPSAKPAANGGTAPPANKVHLYNATRAAYRPPPSPRRIKRGLCCACCLWTTLFILLLILLAGIAGAVFYLIYRPHRPSFSVTSLQLSQFNLTDTTVTSAFNFT	KAE9600432.1	putative Late embryogenesis abundant protein, LEA-14	Lupinus albus	None predicted		other									PF11807	Mycotoxin biosynthesis protein UstYa	0.093	PTHR31234:SF56	LEA_2 DOMAIN-CONTAINING PROTEIN	5.6e-35	lipopolysaccharide export system protein lptc;	117																					10.26	14
	Rs_152614		other		AQTPSLVFYQTRTYKYIYQYNLDNTICTGCSWTRETRRNLTKMDKQNKEHESDHHKGNTMSHSFGEAYSTRSEEEGFGGIYGQNQTLSKEEDEDDKVVHEKQGTEVKDKEKEKR	POO02540.1	late embryogenesis abundant protein	Trema orientale	None predicted		other									PF06945	Protein of unknown function (DUF1289)	0.08	PTHR47372:SF11	EXPRESSED PROTEIN	2.7e-23	n.a.	114																					5.97	34
	Rs_185750		other		ILFIVVRSLSNTHTLVMAAMFIAKNAVLNLSKSLPHNNTSFPLRPKISRVCFTADSRYSEGSDAAENAAGKTKEVKNRAAESAYDMKEKAKDKAEDMKEEGKEKMGSMSDKAYEMRDKSMDAAGQAADKTKEYAYEAKEKTKDTAGTAGEKTKGAADTVADTAHNLGEKAKQTVQGAWGAAKETTQKIKETVVGKSNDVDEYVDEHVKKPARENKDG	XP_019254476.1	PREDICTED: late embryogenesis abundant protein, group 3-like	Nicotiana attenuata	None predicted		other									PF12732	YtxH-like protein	0.0031	PTHR47372:SF24	LATE EMBRYOGENESIS ABUNDANT PROTEIN (LEA) FAMILY PROTEIN	1.5e-48	n.a.	217																					8.41	34
[truncated: 8 more columns]

## Sheet: Amino acid composition
R. serbica LEA protein subgroup	Y	H	G	W	A	V	L	I	S	C	P	E	D	R	K
1	1.83126	4.77436	14.0588	0.14988	14.7482	4.43645	2.36811	2.09832	4.3765	0.0899281	2.8777	7.58393	2.9976	3.17746	8.51319
2.1	2.54338	2.01104	7.15694	1.02524	4.16009	6.80205	8.10331	11.0607	4.73186	1.49842	5.99369	6.78233	8.9511	3.13486	0
2.2	3.55134	1.75809	5.87201	0.562588	5.87201	9.59916	9.31786	8.96624	6.78622	1.37131	5.6962	3.86779	9.95077	2.00422	10.1969
2.3	2.84524	2.05952	5.40476	0.321429	7.53571	8.92857	10.25	6.34524	8.41667	1.55952	4.7619	3.96429	4.92857	6.47619	5.21429
2.4	3.21189	2.80441	7.95781	0.69511	4.76989	7.04698	7.2627	5.03356	13.8782	1.36625	5.7047	3.30777	4.81783	6.80729	6.71141
2.5	4.64112	2.22612	5.72045	0.998381	5.24825	7.9061	9.40367	7.04263	9.01241	1.86185	5.9633	2.26659	3.62925	5.58554	5.88235
3.1	1.83206	3.96947	5.34351	0.763359	7.5827	8.0916	6.25954	3.05344	10.6361	0.610687	8.39695	4.63104	7.48092	5.44529	5.34351
3.2	2.88462	0.320513	5.12821	1.28205	8.33333	6.73077	6.41026	8.01282	11.2179	0.320513	3.84615	6.73077	2.88462	6.73077	9.29487
4.1	3.09902	0.793651	8.35223	0.113379	15.0416	3.51474	2.45654	2.60771	3.77929	0.188964	1.0582	12.2071	9.5616	3.62812	14.7392
4.3	2.1645	1.67388	8.77345	0.851371	15.8009	4.80519	2.64069	2.58297	7.01299	0.36075	1.0101	11.0245	7.28716	3.3189	12.9293
4.3	2.31891	1.33875	8.28353	0.525938	18.4437	4.54219	2.96438	1.87664	6.90892	0.394454	0.561798	8.06837	9.64619	2.4743	13.7222
5.1	1.92604	1.77196	13.02	0.308166	7.7812	4.23729	5.77812	3.08166	8.93683	0.693374	2.54237	10.0924	3.54391	6.16333	9.70724
6.1	3.55556	7.25926	21.2593	0	5.62963	2.2963	2.2963	2.2963	6.66667	0.148148	7.40741	5.92593	4.74074	3.48148	9.55556
6.2	1.29754	3.08725	7.87472	0.178971	4.38479	4.6085	4.25056	2.46085	7.78523	1.47651	7.38255	18.2103	8.41163	1.65548	17.1365
7.1	1.11607	1.11607	8.48214	0	19.308	8.48214	5.02232	4.91071	4.57589	0.78125	5.46875	7.92411	7.8125	6.36161	3.23661
7.2	2.31144	1.21655	9.48905	0.121655	10.219	10.9489	4.13625	3.64964	5.96107	1.09489	5.10949	6.20438	5.23114	3.40633	4.98783
7.3	1.89076	1.15546	8.82353	0.315126	16.0714	9.55882	3.78151	5.2521	5.88235	1.05042	3.78151	6.40756	7.77311	4.51681	3.67647

## Sheet: statistics spss
pI										MW										Gravy										Charged										Polar
Descriptives										Descriptives										Descriptives										Descriptives										Descriptives
pI										MW										Gravy										Charged										Polar
	N	Mean	Std. Deviation	Std. Error	95% Confidence Interval for Mean		Minimum	Maximum			N	Mean	Std. Deviation	Std. Error	95% Confidence Interval for Mean		Minimum	Maximum			N	Mean	Std. Deviation	Std. Error	95% Confidence Interval for Mean		Minimum	Maximum			N	Mean	Std. Deviation	Std. Error	95% Confidence Interval for Mean		Minimum	Maximum			N	Mean	Std. Deviation	Std. Error	95% Confidence Interval for Mean		Minimum	Maximum
					Lower Bound	Upper Bound									Lower Bound	Upper Bound									Lower Bound	Upper Bound									Lower Bound	Upper Bound									Lower Bound	Upper Bound
Lea1	24	8.18167	1.70539	0.348111	7.46154	8.90179	4.88	10.24		Lea1	24	14.4246	2.35478	0.480668	13.4302	15.4189	11	19.67		Lea1	24	-0.929583	0.194433	0.0396885	-1.01169	-0.847482	-1.31	-0.63		Lea1	24	23.1667	6.04092	1.2331	20.6158	25.7175	12	39		Lea1	24	33.1667	4.198	0.856913	31.394	34.9393	22	45
Lea2	127	8.36976	1.87753	0.166604	8.04006	8.69947	4.27	10.43		Lea2	127	25.2113	6.83975	0.606929	24.0102	26.4124	11.47	48.5		Lea2	127	-0.0855906	0.172008	0.0152632	-0.115796	-0.055385	-0.72	0.28		Lea2	127	21.4173	4.65379	0.412957	20.6001	22.2346	10	37		Lea2	127	29.3228	5.17761	0.459439	28.4136	30.2321	20	40
Lea3	18	6.98667	1.502	0.354025	6.23974	7.73359	5.51	10.06		Lea3	18	13.9917	2.12782	0.501532	12.9335	15.0498	11.26	17.64		Lea3	18	-0.583333	0.100294	0.0236394	-0.633208	-0.533458	-0.75	-0.39		Lea3	18	23.6111	2.06195	0.486006	22.5857	24.6365	20	27		Lea3	18	35.5556	3.94405	0.929622	33.5942	37.5169	30	42
Lea4	96	6.09583	1.39104	0.141972	5.81398	6.37768	4.53	9.92		Lea4	96	17.8693	8.60306	0.878047	16.1261	19.6124	0.02	44.93		Lea4	96	-1.01104	0.246357	0.0251437	-1.06096	-0.961125	-1.62	-0.37		Lea4	96	35.1771	5.54217	0.565646	34.0541	36.3	19	46		Lea4	96	23.6458	4.76606	0.486434	22.6801	24.6115	12	39
Lea5	11	8.05455	1.58718	0.478553	6.98826	9.12083	5.51	10.01		Lea5	11	12.7282	2.56169	0.77238	11.0072	14.4492	10.72	18.3		Lea5	11	-1.02455	0.448338	0.135179	-1.32574	-0.723348	-1.42	-0.26		Lea5	11	30	4.51664	1.36182	26.9657	33.0343	24	36		Lea5	11	29.1818	5.47391	1.65044	25.5044	32.8592	24	44
dehydrin	25	6.708	2.1066	0.42132	5.83844	7.57756	4.57	9.58		dehydrin	25	15.5644	4.63208	0.926416	13.6524	17.4764	11.26	29.23		dehydrin	25	-1.4048	0.205834	0.0411668	-1.48976	-1.31984	-1.78	-0.95		dehydrin	25	37.24	13.258	2.65159	31.7674	42.7126	20	57		dehydrin	25	28.68	7.28995	1.45799	25.6709	31.6891	17	40
smp	17	4.92412	0.927793	0.225023	4.44709	5.40115	3.91	7.98		smp	17	16.3959	6.33583	1.53666	13.1383	19.6535	10.47	28.56		smp	17	-0.27	0.111636	0.0270756	-0.327398	-0.212602	-0.43	-0.06		smp	17	22.8824	3.05946	0.742028	21.3093	24.4554	18	28		smp	17	26.9412	5.14138	1.24697	24.2977	29.5846	21	34
Total	318	7.26506	2.02061	0.11331	7.04213	7.488	3.91	10.43		Total	318	19.8842	8.12442	0.455595	18.9878	20.7806	0.02	48.5		Total	318	-0.602893	0.521531	0.029246	-0.660434	-0.545352	-1.78	0.28		Total	318	27.4465	8.8828	0.498122	26.4665	28.4266	10	57		Total	318	28.0692	6.14198	0.344425	27.3915	28.7468	12	45
Test of Homogeneity of Variances										Test of Homogeneity of Variances										Test of Homogeneity of Variances										Test of Homogeneity of Variances										Test of Homogeneity of Variances
pI										mW										Gravy										Charged										Polar
Levene Statistic	df1	df2	Sig.							Levene Statistic	df1	df2	Sig.							Levene Statistic	df1	df2	Sig.							Levene Statistic	df1	df2	Sig.							Levene Statistic	df1	df2	Sig.
8.41846	6	311	1.7857e-08							6.25454	6	311	3.21603e-06							10.4774	6	311	1.37021e-10							31.106	6	311	3.18149e-29							5.51801	6	311	1.89427e-05
ANOVA										ANOVA										ANOVA										ANOVA										ANOVA
pI										mW										Gravy										Charged										Polar
	Sum of Squares	df	Mean Square	F	Sig.						Sum of Squares	df	Mean Square	F	Sig.						Sum of Squares	df	Mean Square	F	Sig.						Sum of Squares	df	Mean Square	F	Sig.						Sum of Squares	df	Mean Square	F	Sig.
Between Groups	415.561	6	69.2602	24.5133	9.19713e-24					Between Groups	6570.86	6	1095.14	23.7293	4.38332e-23					Between Groups	72.4619	6	12.077	272.953	1.02128e-120					Between Groups	13881.8	6	2313.63	64.6439	8.03542e-52					Between Groups	3754.96	6	625.827	23.7254	4.41732e-23
Within Groups	878.705	311	2.82542							Within Groups	14353.1	311	46.1515							Within Groups	13.7604	311	0.0442457							Within Groups	11130.8	311	35.7904							Within Groups	8203.52	311	26.3779
Total	1294.27	317								Total	20924	317								Total	86.2223	317								Total	25012.6	317								Total	11958.5	317
Homogeneous Subsets										Homogeneous Subsets										Homogeneous Subsets										Homogeneous Subsets										Homogeneous Subsets
pI										mW										Gravy										Charged										Polar
Lea grupe		N	Subset for alpha = 0.05							Lea grupe		N	Subset for alpha = 0.05							Lea grupe		N	Subset for alpha = 0.05							Lea grupe		N	Subset for alpha = 0.05							Lea grupe		N	Subset for alpha = 0.05
			1	2	3	4							1	2									1	2	3	4	5						1	2	3								1	2	3	4
Tukey HSDa,b	smp	17	4.92412							Tukey HSDa,b	Lea5	11	12.7282							Tukey HSDa,b	dehydrin	25	-1.4048							Tukey HSDa,b	Lea2	127	21.4173							Tukey HSDa,b	Lea4	96	23.6458
	Lea4	96	6.09583	6.09583							Lea3	18	13.9917								Lea5	11		-1.02455							smp	17	22.8824								smp	17	26.9412	26.9412
	dehydrin	25		6.708	6.708						Lea1	24	14.4246								Lea4	96		-1.01104							Lea1	24	23.1667								dehydrin	25		28.68	28.68
	Lea3	18		6.98667	6.98667	6.98667					dehydrin	25	15.5644								Lea1	24		-0.929583							Lea3	18	23.6111								Lea5	11		29.1818	29.1818
	Lea5	11			8.05455	8.05455					smp	17	16.3959								Lea3	18			-0.583333						Lea5	11		30							Lea2	127		29.3228	29.3228
	Lea1	24				8.18167					Lea4	96	17.8693								smp	17				-0.27					Lea4	96		35.1771	35.1771						Lea1	24			33.1667	33.1667
	Lea2	127				8.36976					Lea2	127		25.2113							Lea2	127					-0.0855906				dehydrin	25			37.24						Lea3	18				35.5556
	Sig.		0.219208	0.552724	0.0985176	0.0816737					Sig.		0.141318	1							Sig.		1	0.72734	1	1	1				Sig.		0.877235	0.0555098	0.90574						Sig.		0.313471	0.701451	0.051373	0.698431
Tukey Ba,b	smp	17	4.92412							Tukey Ba,b	Lea5	11	12.7282							Tukey Ba,b	dehydrin	25	-1.4048							Tukey Ba,b	Lea2	127	21.4173							Tukey Ba,b	Lea4	96	23.6458
	Lea4	96	6.09583	6.09583							Lea3	18	13.9917								Lea5	11		-1.02455							smp	17	22.8824								smp	17	26.9412	26.9412
	dehydrin	25		6.708							Lea1	24	14.4246								Lea4	96		-1.01104							Lea1	24	23.1667								dehydrin	25		28.68
	Lea3	18		6.98667	6.98667						dehydrin	25	15.5644								Lea1	24		-0.929583							Lea3	18	23.6111								Lea5	11		29.1818	29.1818
	Lea5	11			8.05455	8.05455					smp	17	16.3959								Lea3	18			-0.583333						Lea5	11		30							Lea2	127		29.3228	29.3228
	Lea1	24			8.18167	8.18167					Lea4	96	17.8693								smp	17				-0.27					Lea4	96			35.1771						Lea1	24			33.1667	33.1667
	Lea2	127				8.36976					Lea2	127		25.2113							Lea2	127					-0.0855906				dehydrin	25			37.24						Lea3	18				35.5556
Means for groups in homogeneous subsets are displayed.										Means for groups in homogeneous subsets are displayed.										Means for groups in homogeneous subsets are displayed.										Means for groups in homogeneous subsets are displayed.										Means for groups in homogeneous subsets are displayed.
a. Uses Harmonic Mean Sample Size = 22.932.										a. Uses Harmonic Mean Sample Size = 22.932.										a. Uses Harmonic Mean Sample Size = 22.932.										a. Uses Harmonic Mean Sample Size = 22.932.										a. Uses Harmonic Mean Sample Size = 22.932.
b. The group sizes are unequal. The harmonic mean of the group sizes is used. Type I error levels are not guaranteed.										b. The group sizes are unequal. The harmonic mean of the group sizes is used. Type I error levels are not guaranteed.										b. The group sizes are unequal. The harmonic mean of the group sizes is used. Type I error levels are not guaranteed.										b. The group sizes are unequal. The harmonic mean of the group sizes is used. Type I error levels are not guaranteed.										b. The group sizes are unequal. The harmonic mean of the group sizes is used. Type I error levels are not guaranteed.
[truncated: 36 more columns]
