# Supplementary material for: In Silico Characterisation of the Late Embryogenesis Abundant (LEA) Protein Families and Their Role in Desiccation Tolerance in Ramonda serbica Panc
Source: Int J Mol Sci. 2022 Mar 24;23(7):3547. doi: 10.3390/ijms23073547 (PMC8998581; doi:10.3390/ijms23073547)
Supplement: Supplementary file 1 [file ijms-23-03547-s001.zip › Supplementary Table S3.xlsx]

## Sheet: data
Rs_code	LEA_code	LEA protein family group	LEA protein family subgroup	Sequence	Helix % (JPred)	Helix % (Sopma)	Helix % (FELLS)	Helix % (PsiPred)	Helix % (Phyre2)	Helix regions (JPred)	Helix_regions (Sopma)	Helix_regions (FELLS)	Helix_regions (PsiPred)	Helix_regions (Phyre2)	Sheet % (JPred)	Sheet % (Sopma)	Sheet % (FELLS)	Sheet % (PsiPred)	Sheet % (Phyre2)	Coil % (JPred)	Coil % (Sopma)	Coil % (FELLS)	Coil % (PsiPred)	Coil % (Phyre2)	TMHMM	TMH (FELLS)	Disorder % (FELLS)	Disorder % (Espritz-DisProt*)	Disorder % (espritz-X)**	Disorder % (Iupred)	# of globular domains	Glob. dom._1 start	Glob. dom._1 end	Glob. domain_1 length, aa	Low complexity (FELLS)	Aggregation (FELLS)	LEAP_HRS capacity
Rs_181587	RsLEA273	LEA1	1	AAISTAGSRGAKEVAHERMKAKEAAAKMKLHETKADNANEKLQAKQYGLFGRHRHGPGAAPVMMQQQGHNNNYPTGTTANAPGYAHNNTAAGGTFPANNVAAAAAPKRGLFGGTANTAAAPGYGHHNATGTAVPGAAAPGHKLFGGHRHHHHHGLN	24.4	28.21	23.08	43.18	40	3-6; 9-42	88-97; 124-134	19-23;87-98;122-134;	4-6; 10-13; 127-134	3-7; 8-12; 21-27; 86-99; 127-135	0	6.43	0	0	1	2.7	78.57	74.29	56.82	59	n.d.	n.d.	100	100	100	74.09	0	n.a.	n.a.	n.a.	66.43	100	18.584
Rs_169356	RsLEA288	LEA1	1	ATMQAVKNMAVSAKEKTSNATAKVEEKMNKGKASANEKTDKALASDNVGKEEAKARKHEAKAEAETGTQQKKAEHEQEKHELKHDINTRQAAADEAYKNVDTGVRPHTTTT	63.1	86.49	80.18	77.48	90	4-31;36-43;50-83;	1-29; 34-100	2-30;33-46;50-10;	3-44; 47-87; 93-95	2-31; 35-42; 47-64; 73-98	0	0	0	0	0	39.1	9.91	19.82	22.52	10	n.d.	n.d.	100	100	100	83.2	0	n.a.	n.a.	n.a.	49.55	81.98	12.685
Rs_183967	RsLEA101	LEA1	1.1	YSTFDTKMQAGKETAANVAASAKSGMEKTKATVQEKADQVKTRDPMQKEMATQNKEARINEAERQKQEARQHNSAAKHDTAGGFNTGTGGPHPTAAPGHTAGGAVGSNLPHGVGGNRTGTGHI	59.3	60.98	54.47	56.91	60.98	4-40; 45-80	6-41;46-82	5-41; 45-78	4-24;26-41;45-80	4-19;26-40;44-80;87-97	2.4	0.81	0	0	0	38.2	38.21	43.9	43.09	39.02	n.d.	n.d.	91.87	100	100	63.2	0	n.a.	n.a.	n.a.	49.59	91.06	13.238
Rs_185287	RsLEA104	LEA1	1.1	LRERKMHSVKQKVSDAAATAKEHVDILKARAQEKAELSTARTEAGKETAKERRKAKEAEAHMRLNEAKAEHAADKLQGKQYGLFGHHHHGAGAGPVMKGQATVPPGTATTHMPLSGNGHGHGHTGLK	52.8	61.42	57.48	55.12	58.27	4-25; 31-39; 43-78	1-78	3-76	7-39;43-81	4-71;72-79	7.1	0	0	0	0	40.2	38.58	37.01	44.88	41.73	n.d.	n.d.	92.13	100	100	56.36	0	n.a.	n.a.	n.a.	52.76	79.53	20.408
Rs_187602	RsLEA106	LEA1	1.1	KNMQAAKETAANVAASARSGMEKTKAVVQGKAEQMKTRDPQQKEMATEKKEAKIQEVERQKQEARQQNSMAKHEVATGYTAIGTVGHHPAGNTAGGAGHVGYQDPNLAGGNMDGTGHTGHTI	47.5	59.02	57.38	51.64	54.92	2-23; 40-74	1-36;41-76	3-36; 40-77	3-19;21-31;40-77	3-19;21-36;39-75	9	0	0	0	0	43.5	40.98	34.43	48.36	45.08	n.d.	n.d.	100	100	95.08	55.72	0	n.a.	n.a.	n.a.	50	72.13	13.296
Rs_187604	RsLEA107	LEA1	1.1	KFIQPKILTSLLTNMQAAKETAANVAASARSGMEKTKAVVQGKTEQIKTRDPQQKEMATQKKEAKIQEVERQKQEARQQNSMAKHEGATGYTAIGGGATTGQTDGGAAGHVGYQDPNLAGGNMNGTGHTGHAI	54.9	60.15	54.14	59.4	42.11	5-35; 41-45; 52-86	1-48;54-86	5-47; 52-85	5-49;52-87	25-30;33-48;50-86	3	6.77	1.5	0	0	42.1	33.08	38.35	40.6	57.89	n.d.	n.d.	83.46	100	76.69	42.53	0	n.a.	n.a.	n.a.	48.87	67.67	18.947
Rs_67290	RsLEA11	LEA1	1.1	LAQYSILFLEILNTDEIFFLTMQSAKKMAANVEASANSGMEKTKATAMEKAEQMKTRDPHVKEWATQKKEARIQEAELQKQDVRLQHSAARHEGGTGGYGVGGINTGTGGGAMGSDYAQGVHGGAVGSQYPSAGGPTDTHQAQGVHGGSVGSQYPGTGGHHEHGVHGGTAGAQYPGAGG	41.9	39.11	30.17	46.37	39	4-11; 19-54; 59-85; 88-91	1-6; 22-37; 40-55; 61-79; 87-90; 115-118	4-10;18-37;41-55;59-81;83-92;117-118;	4-11; 14-38; 40-55; 59-88; 90-93	22-55; 59-93;	0	10.06	2.79	0	8	58.1	50.28	48.6	53.63	53	n.d.	n.d.	84.9	89.94	56.98	64.6385	0	n.a.	n.a.	n.a.	51.96	56.98	24.811
Rs_105968	RsLEA146	LEA1	1.1	NKRMQAAKETVANTMASANSGMEKTKATVMEKAEQMRTSDPLQKEAATQKKDAKIQEAEHQKQEARQQNSTAKHEEDVGGFGHGYTAGGGETTTGAGRDNPAVQGNTAEGEQGIHGGAVGSEHHAGANTDGAENVGYQDPNVAGVDTARTGQQI	45.5	43.51	39.61	46.75	38.31	2-25; 28-37; 41-76	1-36;42-72	2-37; ;41-69;	2-37;41-78	4-13;22-37;40-75	1.9	5.84	0	0	0	52.6	50.65	52.6	53.25	61.69	n.d.	n.d.	98.7	100	100	68.65	0	n.a.	n.a.	n.a.	39.61	88.96	13.18
Rs_128641	RsLEA263	LEA1	1.1	PAKEKMQSIKQKVSNSAAAAKEHVDIMKAKAEKKADKTTASSKEDKEMAKEQSKAKEAEAKVKKHEAKADNAAGSLQEKQHGHQGEGAVPGMMQPGNNQPTGATVPLAHDAAPGQPQYDPNVPPTNAAPPTQEPLGGAGQHTGP	47.9	51.39	50	52.78	58	4-25; 30-39; 43-79	2-32; 35-77	3-38;43-81;	2-39; 43-80	2-80	5.6	3.47	0	0	0	46.5	45.14	49.31	47.22	42	n.d.	n.d.	100	100	100	91.1	0	n.a.	n.a.	n.a.	63.89	95.83	17.12
Rs_156613	RsLEA266	LEA1	1.1	NKRMQAAKETVANTMASANSGMEKTKATVMEKAEQMRTSDPLQKEAATQKKDAKIHEAERQKQEARQQNSTARHEEDVGGFGYGYTAGGGETTAGAGGHHTEEGEQGVHDGGAFGAEHHEGANTGGAENVGCQDPNVAGGGTTATGQQI	47.3	46.31	40.94	46.31	48	2-36; 41-75;	1-36; 42-74	2-20;22-37;41-69;	2-20; 22-37; 41-74	3-36; 40-76;	1.4	8.72	0.67	0.02	0	51.4	44.97	47.65	53.67	52	n.d.	n.d.	100	100	100	84.4	0	n.a.	n.a.	n.a.	54.36	91.28	11.627
Rs_172584	RsLEA267	LEA1	1.1	LIKMQAAKETAANIMASANSGMEKTKATVMEKAEQMRTSDPLQKEAATQKKDAKIQEAEHQKQEARQQNSTAKHEEDVGGFGHGYTAGGGETTTGAGRDNPAVQGNTAEGEQGIHGGAVGSEHHAGANTDGAENVGYQDPNVAGVDTARTGQQI	46.1	43.51	37.66	44.16	55	3-37; 41-76	1-36; 42-72	3-20;22-37;41-69;	5-37; 41-75	3-37; 41-76;	0	5.84	0	0	0	53.9	50.65	54.55	55.84	45	n.d.	n.d.	85.71	94.8	100	83.5	0	n.a.	n.a.	n.a.	42.21	91.56	14.57
Rs_67293	RsLEA274	LEA1	1.1	MQSAKKMAANVAASANSGMEKTKATAMEKAEQMKTRDPHVKDWATQKKEARIQEAERQKQDVRLQHSAARHEGGTGGYGVGGINTGTGGGAMGSDYAQGVHGGAVGSQYPSAGGPTDTHQAQGVHGGSVGSQYPGTGGHHEHGVHGGTAGAQYPGAGG	41.8	39.24	36.08	43.04	43	2-33; 38-71	1-16; 19-34; 40-61; 66-69; 95-98	4-18; 20-35; 39-70; 95-97	3-35; 38-72	2-33; 38-70	0	6.96	0	0	0	58.2	53.8	52.53	56.96	57	n.d.	n.d.	100	100	87.97	78.6	0	n.a.	n.a.	n.a.	58.86	100	14.5
Rs_186228	RsLEA277	LEA1	1.1	TIVFTFPRTSYYRRDFLFFLTNMQSAKKMAANVAASANSGMEKTKATAMEKAEQMKTRDPHVKDWATQKKEARIQEAERQKQDVRLQHSAARHEGGTGGYGVGGINTGTGGGAMGSDYAQGVHGGAVGSQYPSAGGPTDTHQAQGVHGGSVGSQYPGTGG	48.8	40.62	40	48.75	52	12-56; 61-94	21-38; 41-56; 62-83; 88-91; 116-119	12-38;42-56;61-93;117-119;	13-39; 41-56; 60-94	10-57; 60-97;	2.5	12.5	2.5	2.5	3	48.8	46.88	43.75	48.75	45	n.d.	n.d.	85.63	89.37	78.12	63	0	n.a.	n.a.	n.a.	50	41.25	24.186
Rs_60636	RsLEA282	LEA1	1.1	MQAGKETAANVAASARSGMEKTKATVQEKADQVKTRDPMQKEMSTQNKEAKINEAEIQKQEARQHNSATKHDNAGGFGGGHTAGGGLNTGTGGHHPTGVPGHNAGGAVGSNLPHGVGGNRTGTGHI	53.2	52.38	44.44	53.17	56	2-33; 38-73	1-34; 39-70	5-34;38-66;	3-17; 19-34; 38-73	4-33; 36-72	4.8	0.79	0	0	0	42.1	46.83	53.97	46.83	44	n.d.	n.d.	100	100	100	88.4	0	n.a.	n.a.	n.a.	54.76	96.83	12.452
Rs_58289	RsLEA287	LEA1	1.1	LEQFNYEFDNQCKKEKMQAAKKKVNDAAASAKEHVDIMKAKAEKKADKTTASSKEDKEMAKEQSKAKEAEAKVRKHEAKADNAAGSLQEKQHGHQGEGAVPGMM	69.2	75	75	81.73	87	13-39; 42-48; 54-90	14-43; 46-88	3-50;54-92;	4-50; 54-91	4-7; 11-51; 53-91;	2.9	3.85	0	0	0	27.9	21.15	19.23	18.27	13	n.d.	n.d.	87.5	100	100	74.8	0	n.a.	n.a.	n.a.	68.27	93.27	12.922
Rs_55970	RsLEA293	LEA1	1.1	MQAAKETAANVAASARSGMEKTKAVVQGKTEQMKTRDPQQKEMATQKKEAKIQEVERQKQEARQQNSMAKHEEATGYTAIGGGGATTGHTAGGDGHVGYQDPNLAGGNMDGTGHTGHTI	57.1	57.14	52.1	57.14	59	2-33; 38-73	1-33; 39-73	2-27;30-33;38-74;	3-17; 19-34; 38-74	2-33; 38-72	0	7.56	0.84	0	0	42.9	35.29	40.34	42.86	41	n.d.	n.d.	100	100	100	82.6	0	n.a.	n.a.	n.a.	53.78	79.83	11.604
Rs_116928	RsLEA44	LEA1	1.1	YSTFNTKMQAGKETAANVAASARSGMEKTKATVQEKADQVKTRDPMQKEMSTQNKEAKINEAEIQKQEARQHNSATKHDNAGGFGGGHTAGGGLNTGTGGHHPTGVPGHNAGGAVGSNLPHGVGGNRTGTGHI	53.4	51.88	42.9	54.14	51.88	4-38; 45-80;	5-41;46-75	6-40; 45-72	2-24;26-41;45-80	5-24;27-40;42-79;89-119;125-135	6.8	0.75	0	0	0	39.8	47.37	52.63	45.86	48.12	n.d.	n.d.	95.49	100	100	64.27	0	n.a.	n.a.	n.a.	51.88	88.72	14.156
Rs_125102	RsLEA52	LEA1	1.1	KRSYLLFLEILNTDEIFFLTMQSAKKMAANVEASANSGMEKTKATAMEKAEQMKTRDPHVKEWATQKKEARIQEAELQKQDVRLQHSAARHEGGTGGYGGENTGVGGITTGTGGHNPAPSVHTAAGTMGSGYPQGVHGGAVGSQYPGAGGATG	45.1	49.67	34.64	48.37	42.48	19-41; 44-54;58-92	3-10;21-54;59-90	2-36; 41-54; 58-79	13-37;39-54;58-93	22-54;58-91	7.8	10.46	6.54	1.3	5	47.1	39.87	45.1	50.33	52.52	n.d.	n.d.	76.47	100	51.63	41.54	0	n.a.	n.a.	n.a.	45.75	58.82	24.176
Rs_152347	RsLEA78	LEA1	1.1	SLLLLAINNRRTTQKKMQSAKETAANVAASAKAGMEKSMATLQEKGEKMTTRDPLKKDIAEEKKQDRIHQAELHKLEARDQSAAGTRQTAAMGHDYTTGAGGDYLTGTTRTGYTAEGEVPLDRPRTDESGRWFFHRTRTSAVVLGLISHSGYVIKAINV	47.8	50.31	33.3	57.86	40.25	2-7; 12-41: 43-46; 54-89	13-51;56-92	13-45; 54-83	3-9;11-33;35-49;54-91;135-148	14-27;36-49;52-87;141-144	13.2	15.09	13.84	3.14	12	39	34.59	36.48	39	47.75	n.d.	n.d.	63.52	100	61.63	39.79	0	n.a.	n.a.	n.a.	35.85	30.82	33.082
Rs_164046	RsLEA86	LEA1	1.1	PAKEKMQSIKQKVSNSAAAAKEHVDIMKAKAEEKAAISTAGSRGAKEVAHERMKAKEAAAKMKLHETKADNANEKLQAKQYGLFGRHRHGPGAAPVMMQQQGHNNNYPTGTTANAPGYAHNNTAAGGTFPANNVAAAAAPKRGLFGGTANTAAAPGYGHHNATGTAVPGAAAPGHKLFGGHRHHHHHGLN	36.8	42.63	41.05	39.47	49.47	4-26; 28-39; 43-77	2-77;134-138	3-81; 131-138	2-39;43-81	4-16;18-35;41-76;82-102;120-130	0	3.68	0	2.63	0	63.2	53.68	50	57.9	50.53	n.d.	n.d.	75.79	100	35.26	40.38	0	n.a.	n.a.	n.a.	67.37	86.32	24.18
Rs_55971	RsLEA292	LEA1	1.2	LEETAANVAASARSGMEKTKAVVQGKAEQMKTRDPQQKEMATEKKEAKIQEVERQKQEARQQNSMAKHEEATGYTAIGGGGATTGHTAGGDGHVGYQDPNLAGGNMDGTGHTGHTI	53.4	56.03	56.03	55.17	58	3-28; 35-70	1-30; 36-70	2-31;35-71;	3-14; 17-31; 35-71	3-14; 16-29; 35-69	2.6	8.62	0.86	0	0	43.9	36.21	39.66	44.83	42	n.d.	n.d.	98.28	100	100	82.5	0	n.a.	n.a.	n.a.	52.59	85.34	11.936
Rs_169474	RsLEA290	LEA1	1.2	SSFICFEQAEQMRTSDPLQKEAATQKKDAKIQEAEHQKQEARQQNSTAKHEEDVGGFGHGYTAGGGETTTGAGRDNPAVQGNTAEGEQGIHGGAVGSEHHAGANTDGAENVGYQDPNVAGVDTARTGQQI	27.7	30.77	23.85	36.92	43	17-52;	6-12; 18-43; 81-87	8-12;17-45;	4-13; 17-54	4-15; 17-49; 107-110;122-125	13.8	12.31	3.08	0	0	58.5	59.92	56.92	63.08	57	n.d.	n.d.	96.29	100	100	83.5	0	n.a.	n.a.	n.a.	41.54	90.77	12.697
Rs_108065	RsLEA26	LEA1	1.3	EVSSPKKMESIKETVANAAASAKSGLENTKQSGGGGGGTYSYSTTGETGQATGGHQMSALPGHGTGEPAGQVTEGTVKSHPIGTTTGTGRSTTAHNTHVGAATNQGYGTGGAYSG	19.1	40.87	16.52	20.87	30	5-26;	7-34; 37-52	5-25;	5-24; 26-29	5-30	12.2	9.57	13.04	9.57	4	68.7	49.57	53.91	69.56	66	n.d.	n.d.	100	100	100	78.3	0	n.a.	n.a.	n.a.	61.74	61.74	10.524
Rs_170082	RsLEA129	LEA1	1.3	EVSSPKKMESIKETVANVAASAKSGLENTKQSGGGTYSYSTTGETGQATGGHQMSALPGHGTGEPAGQVTEGTVKSHPIGTTTGTGRSTTAHNTHVGASTNQGYGTGGAYSG	17.9	35.71	16.96	16.07	30	4-23;	7-43	5-24	5-23	5-17;	17	8.04	53.57	8.92	5	65.2	56.25	13.39	75.01	65	n.d.	n.d.	100	100	100	56.25	0	n.a.	n.a.	n.a.	50	54.46	11.57
Rs_4348	RsLEA10	lea_2i	2	RLPPPPPYTPLTLKQTKLRSRDQPILRQPRKTNPIVWFGAILCLLFSLLLIFFGIATLIIFVGIKPRNPVFDTPAASLNAIYFDSPEFLNGDMVFLANFSNPNRKLSVRFEYLRIGLYFSESLIASQLLQPFGQNPGEARFLSVHLLSSLVHLPLNLSLELQKQEQRNRVVYNIKGTFRVRVKMGVVHYSYWLHGDCRLEMTSPPNGVLLTRSCRTKR	16.1	23.85	14.68	18.81	19.27	36-60; 157-166	39-58;75-80;122-128;155-165	35-57; 120-129	34-64;155-166	34-41;42-65;155-167	40.4	27.52	28.9	39.44	50	43.5	48.62	38.07	41.75	30.73	35-64	34-61	10.55	20.18	22.51	13.09	1	3	214	211	31.65	3.67	83.839
Rs_130914	RsLEA122	lea_2i	2	ISMADTKQPHLNGAYYGPSIPPPSKSFHRHGGGGGGCCCNPFSCLFNCLCTCVFQILCTILVVVGIAVLVFWLVFRPNEVKFYATDASLTQFSLDNNTLQYNLAVNLTIRNPNR	24.6	36.32	28.95	29.82	28	42-69;	43-69	41-74;	42-75	46-74tm	20.2	25.44	18.42	21.92	23	55.3	48.25	42.11	48.26	49	TM	52-74;	35.09	37.71	35.96	9.96	1	1	114	113	49.12	2.63	34.145
Rs_62599	RsLEA123	lea_2i	2	MEEEEEEKKTQKQGGSGFPSAGRNRSKAPLICISIATVIVLAGLAALTVWLVYRPRKPKFTVINASIYELNATSPPFMSTAMQFTLVTRKPQQATLHILRPIICFCYL	29.6	38.89	25	25	33	5-12; 30-49; 77-80	1-6; 30-47; 99-108	3-12;33-52;	27-53	4-6; 29-34; 35-52	26.9	20.37	22.22	33.33	38	43.5	40.74	33.33	41.67	29	30-52	27-52;	26.85	33.33	30.55	23.61	1	20	108	88	33.33	15.74	34.675
Rs_184550	RsLEA240	lea_2	2	TKFLHHECIYMASYSSTMNAPPPPYVMLEGSRHGSSRGDVQPPPPPYRRNVPRYHSNYHKRSSGKTCLRCICCCYCCLLLLIIILAALAFCFYKVYDPRIPSYTVQNLEVKSFDVQPDFSLNTEFVVTVKADNPNANIGFTYGKEGSVAVSYSDSNLCNGYLPVFHQGHKNTTIMKVVLKGKSDFGSGLQEALADSRRNGKIPLLVKVKVPVTVVVVGYIRLRQFKVFVNCSLVVDNLAPNKKIGILSTDTKFDFEF	14	17.9	14.4	15.95	16	70-94; 187-197	18; 70-90; 105-196	66-95;186-197;	67-95; 187-198	67-97tm; 188-198	36.2	33.85	32.68	39.68	40	49.8	48.25	44.75	44.37	44	71-93	69-95;	22.18	30.35	30.73	15.06	1	1	257	256	27.24	1.95	77.525
Rs_82543	RsLEA241	lea_2	2	MYCQSITFERFAIQAGSDDSGVATDMISLNSTVAFTFRNKGTFFGVHVTSTPLALSYSQLNIGSGDLKQFYQRRKTQRNVIVSVIGDKIPMYGSGAGLSTPTGMTTLPVPLTLDFTVRSRAYILGKLVKPKFYKKIKCSIVLDPKKFNVPISLKNSCTYD	1.9	11.25	3.75	0	0	98-101	121-128	67-73;	n.a.	n.a	53.5	39.38	36.88	61.88	72	44.7	49.38	43.75	38.12	28	n.d.	n.d.	10	20	13.12	14.88	1	1	160	159	16.88	2.5	48.386
Rs_108591	RsLEA118	lea_2	2.1	YLHLLYKFWIHLSPSQVCCRLHCLTFVTEMASCDKPEIVEREDKKDEEKGGFLDKVKDFIQDIGDKIEETIGFGKPTADVTAIHIPHINLEKADIVVDVLVKNPNPIPIPLIDINYLIESDGRKLISGLIPDAGTVHAHGSVTVKIPICLIFDDIKSTYADINPGTIIPYRVKVDLIVDVPVLGRLTLPLEKTGEIPIPYKPDIDLDKIRFEKFSFEETVASLHLKLENKNDFDLGLNDIDYEVWLCDVSIGSADLVKCANIEKNGITFIDIPITFRPKDCGSALWDMIRGRGTGYSMKGNISVDTPFGPMKLPFSKEGGTTRLKKNKEDGGDDDDDEEDDRNPNPNGNKSGPTKGGGGPTRESQENGEDEDDEPGDGGDPDEEDDDEDDDDEDDDDDD…	18.8	25.98	10.11	12.87	10.11	2-12; 15-29; 38-45; 52-70; 152-161; 282-289	1-8;20-30;37-43;51-70;162-171;237-242;254-262;283289;410-427	18-31; 51-69; 282-290; 418-427	23-31;36-42;46-48;52-70;152-162;278-290	46-57;152-160;278-287	34.2	18.62	21.84	29.19	38	46.9	56.78	53.33	57.94	51.89	n.d.	signal	38.39	36.55	40	39.46	1	1	289	288	43.91	25.29	102.153
Rs_65104	RsLEA149	lea_2	2.1	MASCDKPEIVEREDKKDEEKGGFLDKVKDFIQDIGDKIEETIGFGKPTADVTAIHIPHINLEKADIVVDVLVKNPNPIPIPLIDINYLIESDGRKLISGLIPDAGTVNAHGSVTVKIPICLIFDDIKSTYADINPGTIIPYRVKVELIVDVPVLGRLTLPLEKTGEIPIPYKPDIDLDKIHFDKFSFEETVATLHLKLENKNDFDLGLNDIDYEVWLCDVSIGSADLVKSANIEKNGITFIDIPITFRSKDCGSA	11.8	26.7	8.24	12.54	10.58	13-15; 21-40; 123-132	1-13; 17-41; 62-65; 123-132; 189-193	8-41; 225-232	23-41;123-133;249-252	16-35; 123-129	41.6	31	32.94	37.88	58	46.7	42.75	43.53	49.58	31.42	n.d.	n.d.	10.59	26.74	33.42	16.09	1	16	255	239	30.59	7.84	77.698
Rs_13315	RsLEA215	lea_2	2.1	ISSITLDRSTPQNPDMAFRNNQKVVVETVAENREHKEDKKEEVAKFGFLGKVSDFIREKIEETIGFGKPTADVTWIHISNINLEKADLVVDMHVKNPNPIPIPLIDINYLIESDGRKLVSGLIPNAGTIRAHGSETVKIPVRLIYDDIKSTYANIKPGSIIPYRAKVDLMVDVPVFGRLTLPLEKKGEIPIPYKPDIDLENIHFDKFSFEETIATLHLKLENKNEFDLGLKDLDYEVWLCNVSIGGAYMKKSAKIAKNSISYIDIPITFRPKDFGSALWDMIRGKGTGYTIKGNINVDTPFGFMKLPISKEGGTTCLK	12.6	18.24	10.38	15.72	16	5-7; 44-61; 146-154; 273-282	46-63; 145-154; 211-214; 231-235; 273-282;	16;36-45;52-64;246-256;273-283;	29-31; 38-45; 48-62; 145-155; 271-283	36-60; 145-154; 271-282	44.4	30.5	32.39	47.48	59	43	51.26	40.25	36.8	25	n.d.	n.d.	5.66	22.01	13.83	20.2	1	33	318	285	26.42	4.09	97.238
Rs_3194	RsLEA222	lea_2	2.1	SENLWIHLSPSQVCCRLHWLTFVTEMASCDKPEIVEREDKKDEEKGGFLDKVKDFIQDIGDKIEETIGFGKPTADVTAIHIPHINLEKADIVVDVLVKNPNPIPIPLIDINYLIESDGRKLISGLIPDAGTVHAHGSVTVKIPICLIFDDIKSTYADINPGTIIPYRVKVDLIVDVPVLGRLTLPLEKTGEIPIPYKPDIDLDKIRFEKFSFEETVASLHLKLENKNDFDLGLNDIDYEVWLCDVSIGSADLVKCANIEKNGITFIDIPITFRPKDCGSALWDMIRGRGTGYSMKGNISVDTPFGPMKLPFSKEGGTTRLKKNKEDGGDDDDDDDEE	16.3	23.15	11.87	15.55	15	4-25; 47-61; 150-157; 276-285	18-25; 33-37; 47-66; 148-157; 213-216; 234-238; 279-285	11-27;42-44;48-66;278-286;	10-25; 48-65; 148-158; 274-286	41-59; 148-156; 274-285	38.3	27.89	29.97	41.83	57	45.4	48.96	44.81	42.62	28	n.d.	n.d.	20.18	34.71	21.36	21.6	1	1	307	306	28.78	8.61	97.814
Rs_13318	RsLEA223	lea_2	2.1	RCFGQWKKTVFDVHCLVLFSCSCCYMSSSIGFVLFHVDMAFCDNQKIAVETVAENREHKEDKKEVVVAKSGFLGKVTDFIREKIEETIGFGKPTADVTWIHISNINLEKADLVVDMLVKNPNPIPIPLIDINYLIESDRRKLVSGLIPNAGMIHAHGSETVKIPVCLIYDDIKSTYANIKPGSIIPYRAKVDLMVDVPVFGRLTLPLEKKGEIPIPYKPDIDLENIHFDKFSFEETIATLHLKLENKNEFDLGLKDLDYEVWLCNVSIGGAYMKKSAKIAKNSISYIDIPITFRPKDFGSALWDMIRGKGTGYTIKGNINVDTPFGFMKLPISKEGGTTCLK	23.4	21.35	14.62	18.71	27	6-35; 47-54; 65-85; 169-178; 297-306	1-9; 72-88; 169-178; 255-259; 270-273; 297-306	22-27;46-58;73-88;107-118;132-134;139-141;234-235;270-280;297-307;	30-39; 45-50; 52-56; 63-78; 85-87; 169-179; 295-307	4-21; 22-35tm; 45-86; 169-178; 295-307	37.7	32.16	23.39	47.36	52	38.9	46.49	35.96	33.93	21	13-35	n.d.	4.68	14.32	7.894	11.47	1	1	342	341	25.15	0.58	106.112
Rs_169359	RsLEA232	lea_2	2.1	VSFNTLWWCLFLSDLAPFWPMEKNCVDVHCLVHFSCSCCYMSSSFGFVLFYVDMAFRNNQKVVVETVAENREHKEDKKEEVAKFGFLGKVSDFIREKIEETIGFGKPTADVTWIHISNINLEKADLVVDMHVKNPNPIPIPLIDINYLIESDGRKLVSGLIPNAGTIRAHGSETVKIPVRLIYDDIKSTYANIKPGSIIPYRAKVDLMVDVPVFGRLTLPLEKKGEIPIPYKPGIDLEKIRLDKFSFEETVATLHLRLENKNDFDLGLKDLDYEVWLRNVSIGGAYMKKSARIAKNSIGYIDIPITFRPKDFGSALWDMIRGKGTGYTIKGNINVDTPFGFMKLPISKEGGTTCLK	20.2	20.22	15.17	20.51	14	6-12; 27-41; 44-55; 62-69; 85-90; 93-98; 185-192; 311-320	1-12; 85-101; 183-193; 249-252; 269-273; 309-320	4-13;40-57;72-82;89-102;284-295;311-321;	3-10; 29-41; 77-83; 66-72; 86-100; 183-193; 309-320	71-99; 182-192; 308-320	37.1	30.62	28.65	39.6	62	42.7	50.56	38.48	39.89	24	n.d.	30-51;	2.81	13.48	7.584	13.08	1	1	356	355	21.35	1.12	113.695
Rs_13317	RsLEA234	lea_2	2.1	ISSITLDRSTPQNPDMAFRNNQKVVVETVAENREHKEDKKEEVAKFGFLGKVSDFIREKIEETIGFGKPTADVTWIHISNINLEKADLVVDMHVKNPNPIPIPLIDINYLIESDGRKLVSGLIPNAGTIRAHGSETVKIPVRLIYDDIKSTYANIKPGSIIPYRAKVDLMVDVPVFGRLTLPLEKKGEIPIPYKPGIDLEKIRLDKFSFEETVATLHLRLENKNDFDLGLKDLDYEVWLRNVSIGGAYMKKSARIAKNSIGYIDIPITFRPKDFGSALWDMIRGKGTGYTIKGNINVDTPFGFMKLPISKEGGTTCLK	11	17.92	10.38	17.92	16	44-60; 147-154; 273-282	18-23; 51-63; 145-155; 212-215; 231-235; 273-282	16;36-45;52-64;246-257;273-283;	22-35; 41-45; 48-62; 145-155; 271-282	33-62; 145-155; 271-282	41.5	30.82	32.7	41.5	60	47.5	51.26	40.88	40.58	24	n.d.	n.d.	6.92	22.32	13.83	21.99	1	33	318	285	21.07	4.4	98.799
Rs_3195	RsLEA235	lea_2	2.1	SENLWIHLSPSQVCCRLHWLTFVTEMASCDKPEIVEREDKKDEEKGGFLDKVKDFIQDIGDKIEETIGFGKPTADVTAIHIPHINLEKADIVVDVLVKNPNPIPIPLIDINYLIESDGRKLISGLIPDAGTVNAHGSVTVKIPICLIFDDIKSTYADINPGTIIPYRVKVELIVDVPVLGRLTLPLEKTGEIPIPYKPDIDLDKIHFDKFSFEETVATLHLKLENKNDFDLGLNDIDYEVWLCDVSIGSADLVKSANIEKNGITFIDIPITFRSKDCGSA	17.9	23.57	11.79	30	15	4-24; 36-41; 46-58; 148-157	18-25; 33-38; 47-66; 148-157; 234-238; 252-256	11-27;42-45;48-66;	10-26; 32-38; 48-65; 148-158; 247-277	41-60; 148-157;	38.6	30	31.43	36.42	60	43.6	46.43	42.14	33.58	25	n.d.	n.d.	9.64	22.85	14.28	14.4	1	1	280	279	28.93	4.29	87.083
Rs_78068	RsLEA237	lea_2	2.1	MAFRNNQKVVVETVAENREHKEDKKEEVAKFGFLGKVSDFIREKIEETIGFGKPTADVTWIHISNINLEKADLVVDMHVKNPNPIPIPLIDINYLIESDGRKLVSGLIPNAGTIRAHGSETVKIPVRLIYDDIKSTYANIKPGSIIPYRAKVDLMVDVPVFGRLTLPLEKKGEIPIPYKPDIDLENIHFDKFSFEETIATLHLKLENKNEFDLGLKDLDYEVWLCNVSIGGAYMKKSAKIAKNSISYIDIPITFRPKDFGSALWDMIRGKGTGYTIKGNINVDTPFGFMKLPISKEGGTTCLK	13.2	21.45	11.55	16.83	17	23-37; 30-46; 132-139; 259-267	27-49; 130-139; 215-220; 258-267	19-30;37-49;231-241;258-268;	7-11; 13-19; 33-47; 130-140; 256-268	21-45; 130-139; 258-267	43.9	29.7	33	48.18	59	42.9	48.84	40.26	34.99	24	n.d.	n.d.	5.61	23.43	11.88	16.9	1	1	303	302	26.73	2.64	93.633
Rs_13316	RsLEA238	lea_2	2.1	MAFCDNQKIAVETVAENREHKEDKKEVVVAKSGFLGKVTDFIREKIEETIGFGKPTADVTWIHISNINLEKADLVVDMLVKNPNPIPIPLIDINYLIESDRRKLVSGLIPNAGMIHAHGSETVKIPVCLIYDDIKSTYANIKPGSIIPYRAKVDLMVDVPVFGRLTLPLEKKGEIPIPYKPGIDLEKIRLDKFSFEETVATLHLRLENKNDFDLGLKDLDYEVWLRNVSIGGAYMKKSARIAKNSIGYIDIPITFRPKDFGSALWDMIRGKGTGYTIKGNINVDTPFGFMKLPISKEGGTTCLK	15.1	20.07	13.82	17.43	21	9-16; 28-47; 56-65; 72-99; 102-109;	30-49; 131-141; 197-200; 217-220; 257-268	11-21;35-50;69-80;101-102;232-243;259-269;	7-10; 13-16; 24-26; 28-42; 46-49; 131-141; 257-268	9-47; 121-139; 258-267	45.4	32.24	24.67	45.39	56	39.5	47.7	38.82	37.18	23	n.d.	n.d.	3.95	15.46	11.51	15.46	1	1	304	303	18.42	2.63	94.813
Rs_13314	RsLEA242	lea_2	2.1	MAFCDNQKIAVETVAENREHKEDKKEVVVAKSGFLGKVTDFIREKIEETIGFGKPTADVTWIHISNINLEKADLVVDMLVKNPNPIPIPLIDINYLIESDRRKLVSGLIPNAGMIHAHGSETVKIPVCLIYDDIKSTYANIKPGSIIPYRAKVDLMVDVPVFGRLTLPLEKKGEIPIPYKPDIDLENIHFDKFSFEETIATLHLKLENKNEFDLGLKDLDYEVWLCNVSIGGAYMKKSAKIAKNSISYIDIPITFRPKDFGSALWDMIRGKGTGYTIKGNINVDTPFGFMKLPISKEGGTTCLK	16.1	21.71	13.82	15.46	19	9-16; 27-47; 131-140; 259-268	30-50; 131-140; 197-201; 217-220; 232-241; 262-268;	11-21;35-50;69-80;101-102;196-197;232-242;259-269;	14-19; 29-42; 46-48; 131-141; 257-269	27-46; 131-139; 258 268	41.1	30.59	23.68	51.32	58	42.8	47.7	38.16	33.22	23	n.d.	n.d.	4.93	16.44	11.51	14.6	1	1	304	303	24.01	2.3	93.252
Rs_13313	RsLEA243	lea_2	2.1	MAFWDNQKVAVKTVAENREHKEDKKEEVVANSGFFLGKIKDFIREKIEETLGFGKPTADVTWIHIFNINLEKADLVVDMLVKNPNPIPIPLIDINYLIESDGRKLVSGLIPNAGMIHAHGSETVKIPVCLLYDDIKSTYANIKPGSIIPYRAKVDLMVDVPVFGRLTLPLEKKGDIPIPYKPDIDLENIHLEKFSFEETTATLHLKLQNKNEFDLGLKDLDYEVWLCNVSIGGAYMKKSAKIAKNSIGYIDIPITFRPKDFGSALWDMIRGKGTAYTIKGNINVDTPFGFMKLPISKKGGTTCLK	14.4	21.31	14.75	17.38	16	7-16; 33-48; 134-141; 260-269	2-12; 26-51; 132-141; 199-202; 263-267	8-30;35-51;70-81;233-245;260-270;	7-18; 24-27; 35-49; 132-142; 258-269	35-47; 132-140; 248-269	43.6	29.51	28.52	45.9	60	42	49.18	37.05	36.72	24	n.d.	n.d.	2.62	16.72	12.13	14.22	1	1	305	304	18.03	4.59	94.642
Rs_65103	RsLEA250	lea_2	2.1	MASCDKPEIVEREDKKDEEKGGFLDKVKDFIQDIGDKIEETIGFGKPTADVTAIHIPHINLEKADIVVDVLVKNPNPIPIPLIDINYLIESDGRKLISGLIPDAGTVHAHGSVTVKIPICLIFDDIKSTYADINPGTIIPYRVKVDLIVDVPVLGRLTLPLEKTGEIPIPYKPDIDLDKIRFEKFSFEETVASLHLKLENKNDFDLGLNDIDYEVWLCDVSIGSADLVKCANIEKNGITFIDIPITFRPKDCGSALWDMIRGRGTGYSMKGNISVDTPFGPMKLPFSKEGGTTRLKKNKEDGGDDDDDDDEE	11.9	22.76	8.97	13.78	16	21-40; 125-132; 251-260	21-41; 123-132; 189-193; 209-213; 224-233; 251-260;	5-24	23-41; 123-133; 249-261	16-33; 123-133; 249-260	41.7	27.88	32.37	45.51	56	46.5	49.36	47.44	40.71	28	n.d.	n.d.	21.47	30.12	22.43	23.51	1	16	282	266	30.13	12.18	88.429
Rs_78069	RsLEA281	lea_2	2.1	MAFRNNQKVVVETVAENREHKEDKKEEVAKFGFLGKVSDFIREKIEETIGFGKPTADVTWIHISNINLEKADLVVDMHVKNPNPIPIPLIDINYLIESDGRKLVSGLIPNAGTIRAHGSETVKIPVRLIYDDIKSTYANIKPGSIIPYRAKVDLMVDVPVFGRLTLPLEKKGEIPIPYKPGIDLEKIRLDKFSFEETVATLHLRLENKNDFDLGLKDLDYEVWLRNVSIGGAYMKKSARIAKNSIGYIDIPITFRPKDFGSALWDMIRGKGTGYTIKGNINVDTPFGFMKLPISKEGGTTCLK	14.5	19.14	11.55	15.84	17	9-15; 23-26; 31-45; 132-139; 258-267	32-48; 130-140; 216-220; 231-240; 261-267	19-30;37-49;231-242;258-268;	14-19; 26-29; 33-47; 130-140; 256-267	21-46; 131-138; 257-267	40.6	29.37	33.33	49.5	59	44.9	51.49	41.25	34.66	24	n.d.	n.d.	6.6	22.77	11.88	17.75	1	1	303	302	21.12	2.97	95.194
Rs_127322	RsLEA55	lea_2	2.1	VILHRFGQWKKTVFDVHCLVLFSCSCCYMSSSIGFVLFHVDMAFCDNQKIAVETVAENREHKEDKKEEVVANSGFFLGKIKDFIREKIEETIGFGKPTADVTWIHISNINLEKADLVVDMLVKNPNPIPIPLIDINYLIESDRRKLVSGLIPNAGMIHAHGSETVKIPVCLIYDDIKSTYANIKPGSIIPYRAKVDLMVDVPVFGRLTLPLEKKGDIPIPYKPDIDLENIHFDKFSFEETIATLHLKLENKNEFDLGLKDLDYEVWLCNVSIGGAYMKKSAKIAKNSISYIDIPITFRPKDFGSALWDMIRGKGTGYTIKGNINVDTPFGFMKLPISKEGGTTCLK	20.2	21.1	14.74	22.25	17.05	3-5; 10-39; 54-56; 75-89; 174-182; 302-310	8-12;75-91;173-182;239-243;258-263	26-32; 57-70; 76-92; 111-121; 274-285; 301-311	8-43;48-59;66-71;76-81;173-183;299-310	10-24;25-35;52-56;77-88;172-181;298-309	37	34.97	21.97	43.64	50	42.8	43.93	34.68	34.11	32.95	13-35	11-37	5.78	0.578	8.092	11.36	1	1	346	345	23.99	1.16	108.538
Rs_196132	RsLEA8	lea_2	2.1	SENLWIHLSPSQVCCRLHWLTFVTEMASCDKPEIVEREDKKDEEKGGFLDKVKDFIQDIGDKIEETIGFGKPTADVTAIHIPHINLEKADIVVDVLVKNPNPIPIPLIDINYLIESDGRKLISGLIPDAGTVHAHGSVTVKIPICLIFDDIKSTYADINPGTIIPYRVKVDLIVDVPVLGRLTLPLEKTGEIPIPYKPDIDLDKIRFEKFSFEETVASLHLKLENKNDFDLGLNDIDYEVWLCDVSIGSADLVKC	20.8	26.3	12.94	14.12	15.69	4-25; 37-40; 46-60; 63-65; 149-157	13-16;18-25;33-38;47-66;148-159;234-239;251-255	12-27; 41-46; 48-66	10-19;48-65;148-158	9-13;42-60;147-165	41.6	25.5	32.55	54.17	60	37.6	45.1	40	31.71	24.31	n.d.	n.d.	8.63	8.627	14.11	14.25	1	1	255	254	30.59	5.1	81.006
Rs_136344	RsLEA100	lea_2	2.2	YFRKKFIILIEIMNLVNKAKGYVADKVTNMKKPEASIKDVDLKDVSREGVTYLAKVCVHNPYDVSVPVCDIKYCLKSADRFHYSFNSYIYIYISLVLSIYKFYKSSIGFKLNY	34.5	33.63	54.87	29.2	24	5-27; 90-105	8-29; 93-104	3-28;42-56;71-76;78-80;85-106;	2-25; 99-107	13-27; 94-103tm	25.7	33.63	0	46	48	39.8	32.74	26.55	24.8	28	81-103	84-102;	0	8.849	9.734	4.5	1	1	113	112	26.55	0	38.695
Rs_187807	RsLEA125	lea_2i	2.2	YFRKKFIILIEIMNLVNKAKGYVADKVTNMKKPEASIKDVDLKDVSREGVTYLAKVCVHNPYDVSVPVCDIKYCLKSADRFHYSFPFKFHYYFLNKLYLLIIMPHQFEIHNTIFYK	20.7	25	11.21	20.69	13	4-27;	8-29;	4-20;22-26;42-47;72-75;94;	2-25	14-28;	36.2	30.17	18.97	50.86	61	43.1	44.83	29.31	28.45	26	n.d.	n.d.	0	6.896	8.62	4.8	1	1	116	115	20.69	0.86	40.619
Rs_151841	RsLEA154	lea_2	2.2	YFRKKFIILIEIMNLVNKAKGYVADKVTNMKKPEASIKDVDLKDVSREGVTYLAKVCVHNPYDVSVPVCDIKYCLKSADREIASGNLPDPGSLKGNDDTMLDVGIKVANSVLMSLIKDIGSDWDVDYMLEIKLIVDLPVFGNITLPLTQKGEMKLPTFSDLFK	20.2	25.77	36.2	23.31	17.18	3-21; 23-25; 109-119	1-28;39-48	4-28;42-59;69-84;98-119;157-162	2-27;109-119;158-161	8-26;109-119	42.9	39.9	7.36	47.85	52	36.8	43.56	39.26	28.84	30.82	n.d.	n.d.	19.63	0	24.53	14.7	1	1	163	162	10.43	7.98	49.156
Rs_70056	RsLEA155	lea_2	2.2	MNLVNKAKDYVTDKVTNMKKPEASIKDVDLKDVSRHGVTYLAKVCVHNPYDVSVPVCDIKYCLKSADREIASGSIPDPGSLKGNDDTMLDVGIKVASSVLMSLIKDIGSDWDVDYMLEIKLTVDLPVIGNITLPLSQKGEMKLPSFSDLFK	15.2	23.84	33.11	16.56	11.9	3-14; 97-106	1-17;97-106	2-16;30-36;86-107	3-15;97-107;146-149	5-13;96-105	47.7	51	11.26	49.67	54	37.1	48.34	43.71	33.77	34.1	n.d.	n.d.	28.48	47.01	36.42	20.35	1	1	151	150	11.92	15.23	41.012
Rs_70057	RsLEA156	lea_2	2.2	MNLVNKAKDYVTDKVTTMKKPEASIKDVDLKDVSRHGVTYLAKICVHNPYDVSVPVCDIKYCLKSANREIASGNVPDPGSLKGNDDTMLDVGMKVASDVLMSLIKDIGADWDVDYMLEIKLIVDLPVFGNITLPLTQKGEMKIPSFSDLFK	15.9	21.19	35.1	15.23	13.91	3-14; 97-106	1-17;97-107	3-14;30-35;58-71;86-107;	3-15;97-108	3-15;97-106	47.7	43.7	9.27	53.64	53	36.4	44.37	41.72	31.13	33.09	n.d.	n.d.	23.18	27.81	30.46	19.75	1	1	151	150	9.93	11.26	40.596
Rs_180991	RsLEA210	lea_2	2.2	FFCNLKQLKMDLVDKAKHFVADKVANMKKPEATITDVDLKDVGRNGITYLAKVSVKNPYGVSIPICDIKYLLKSVDRVIASGEIPDPGSLKGNGDTMLDVGIKVPHSVLVSLIKDIGADWDIDYMLEIKLIVDLPIVGNITIPLSQKGEMKLPTFADLFK	18.8	23.75	30.63	23.13	20	4-23; 106-115	2-25; 106-115	5-26;39-42;68-79;106-116;122-124;155-158;	3-24; 106-117; 156-158	5-25; 106-118	44.4	34.38	13.75	53.12	52	36.9	41.88	40	23.75	28	n.d.	n.d.	11.88	34.37	15	12.45	1	1	160	159	13.75	10.63	50.032
Rs_198299	RsLEA24	lea_2	2.2	RCFGQWKKTVFDVHCLVLFSCSCCYMSSSIGFVLFHVDMAFCDNQKIAVETVAENREHKEDKKEVVVAKSGFLGKVTDFIREKIEETIGFGKPTADVTWIHISNINLEKADLVVDMLVKNPNPIPIPLIDINYLIESDRRKLVSGLIPNAGMIHAHGSETVKIPVCLIYDDIKSTYANIKPGSIIPYRAKVDLMVDVPVFGRLTLPLEKKGEIPIPYKPDIDLENIHFDKFSFEETIATLHLKLENKNEFDLGLK	25.1	22.75	15.69	20.39	25.49	6-36; 46-54; 69-73; 76-85; 170-178	1-9;69-87;169-178;228-239	22-28; 50-57; 73-87; 233-238	13-19;30-39;45-50;52-57;71-88;169-179	6-21;22-35;47-57;65-83;169-178	35.7	34.9	20	33.33	42	39.2	42.35	36.08	46.28	32.51	13-35	n.d.	4.31	2.352	11.37	12.07	1	1	255	254	24.31	1.18	80.973
Rs_173883	RsLEA265	lea_2	2.2	HLQQIHSFNAQPSKKSTMDIVEQAKHFVAEKVADMPKPEAAVTDVDLKGFGLDGITYLAKIAVSNPYAVPIPIGEISYKVKSSDRGIASGSIPDPGSLKANDRTMLDVTIKVPHSVLISLIRDIGGDWDIDYELELGLIIDIPVFGNLTIPMSYKGEMKLPTISELFLGKSAAAETADA	16.8	22.35	13.41	16.2	19	14-31; 114-123	14-33; 114-123; 172-179	15-33;54-62;;115-123;163-167;171-176;	17-33; 114-125	19-31; 114-124;170-175	43.1	29.61	17.88	48.6	51	40.1	48.04	43.58	35.2	30	n.d.	n.d.	27.93	41.34	27.37	22.82	1	6	179	173	24.58	12.85	49.05
Rs_166384	RsLEA269	lea_2	2.2	HLQQIHSFNAQPSKKSTMDIVEQAKHFVAEKVADMPKPEAAVTDVDLKGFGLDGITYLAKIAVSNPYAVPIPIGEISYKVKSSDRGIASGSIPDPGSLKANDKTMLDVTIKVPHSVLISLIRDIGGDWDIDYELELGLIIDIPVFGNLTIPMSYKGEMKLPTISELFLGKSAAAETADA	15.1	21.79	13.41	16.2	19	15-31; 114-123	14-33; 114-123; 172-179	15-33;54-62;115-123;163-167;171-176;	21-124	18-31; 114-122	43.6	29.61	17.32	48.6	51	41.3	48.6	43.58	35.2	30	n.d.	n.d.	29.05	43.01	27.37	22.59	1	6	179	173	24.58	12.85	48.87
Rs_69551	RsLEA271	lea_2	2.2	RSKKSTMDIVEQAKHFVAEKVADMPKPEATVTDVDLKGFGLDGITYLAKIAVSNPYAVPIPIGEISYKVKSSDRGIASGSIPDPGSLKANDRTMLDVTIKVPHSVLISLIRDIGGDWDIDYELELGLIIDIPVFGNLTIPMSYKGEMKLPTISELFLGKSAAAETADA	15.5	25	12.5	21.43	21	5-20; 103-112	1-22; 103-112; 161-168	4-22; 43-51; 104-112; 151-156; 159-165	3-22; 103-114; 162-165	4-20; 103-111	41.1	30.36	20.83	48.81	53	43.5	44.64	44.05	29.76	26	n.d.	n.d.	17.86	38.09	23.21	21.14	1	1	116	115	26.19	13.1	46.751
Rs_164865	RsLEA272	lea_2	2.2	RRLLVGACSLCFAMAGLMDKAKNIVADKIAKMEKPTADLTDVDVKDVSRDSVGLMSDVIIHNPYDHDLPILEITYRLRCGDREITSGTVTDADAVQANSDNRIAVGSKVGYSFLMNLLRDIGADWDIDYDFDVGVKVKLPIIHTFTIPLHKKGTLKLPTLSDLF	20.1	27.44	25	25	20	3-18; 22-28; 112-121	4-31; 111-120	6-32;92-96;108-121;160-161;	2-30; 111-122	9-28; 111-118	42.7	26.83	19.51	47.5	54	37.2	45.73	36.59	27.5	26	n.d.	n.d.	1.83	14.02	13.41	14.68	1	1	164	163	35.31	6.71	46.154
Rs_104785	RsLEA275	lea_2	2.2	YFRKKFIILIEIMNLVNKAKDYVTDKVTTMKKPEASIKDVDLKDVSRHGVTYLAKICVHNPYDVSVPVCDIKYCLKSANREIASGNVPDPGSLKGNDDTMLDVGMKVASDVLMSLIKDIGADWDVDYMLEIKLIVDLPVFGNITLPLTQKGEMKIPSFSDLFK	21.5	22.7	39.26	25.15	18	2-26; 109-118	9-29; 109-118	3-27; 43-56; 71-83; 98-119; 125-128; 157-161	2-27; 109-120; 159-161	10-23; 109-116	44.2	31.9	5.52	48.47	54	34.4	45.4	38.65	26.38	28	n.d.	n.d.	15.34	30.67	24.53	15.36	1	1	163	162	11.04	7.98	48.205
Rs_125141	RsLEA276	lea_2	2.2	YFRKKFIILIEIMNLVNKAKDYVTDKVTNMKKPEASIKDVDLKDVSRHGVTYLAKVCVHNPYDVSVPVCDIKYCLKSADREIASGSIPDPGSLKGNDDTMLDVGIKVASSVLMSLIKDIGSDWDVDYMLEIKLTVDLPVIGNITLPLSQKGEMKLPSFSDLFK	20.2	26.38	37.42	25.77	18	2-25; 19-118	1-29;	3-28;42-48;71-82;98-119;158-161;	2-28; 109-119; 158-161	9-27; 109-116	44.2	31.29	9.82	46.65	53	35.6	42.33	40.49	27.58	29	n.d.	n.d.	19.63	32.51	26.38	15.75	1	1	163	162	12.88	8.59	48.621
Rs_69552	RsLEA278	lea_2	2.2	MDIVEQAKHFVAEKVADMPKPEATVTDVDLKGFGLDGITYLAKIAVSNPYAVPIPIGEISYKVKSSDRGIASGSIPDPGSLKANDKTMLDVTIKVPHSVLISLIRDIGGDWDIDYELELGLIIDIPVFGNLTIPMSYKGEMKLPTISELFLGKSAAAETADA	13.6	24.69	9.26	17.9	19	3-14; 97-106	1-16; 97-107; 154-161	4-17; 38-45; 98-107; 146-149; 155-159	3-15; 97-108; 156-159	5-12; 97-105;	42	28.4	22.22	51.23	52	44.4	46.91	43.83	30.87	29	n.d.	n.d.	16.05	27.16	24.07	15.05	1	1	162	161	24.07	11.73	45.018
Rs_114912	RsLEA40	lea_2i	2.2	YLVAEMAGLMDKAKDLVADKIAHMEKPTADLTDVDVKDVTRDSVGLKSDVLIHNPYDHALPILEITYRLRCGDREITSGTVADTGSVAPNSDTSIEVGSKVAYSFL	18.9	22.64	19.81	18.87	14.15	2-21;	1-23	3-23	2-22	6-21	41.5	33.02	27.36	50	53	39.6	44.34	38.68	31.13	32.85	n.d.	n.d.	0	100	31.13	29.15	1	1	106	105	27.36	24.53	24.833
Rs_70058	RsLEA89	lea_2	2.2	MNLVNKAKGYVADKVTNMKKPEASIKDVDLKDVSREGVTYLAKVCVHNPYDVSVPVCDIKYCLKSANREIASGNVPDPGSLKGNDDTMLDVGIKVANSVLMSLIKDIGSDWDVDYMLEIKLIVDLPVFGNITLPLTQKGEMKLPTFSDLFK	14.6	19.87	31.79	17.88	15	3-14; 97-106	1-16; 97-106;	4-15; 30-40; 58-45; 86-107; 113-116; 144-149	3-15; 97-107; 147-149	3-16; 97-105	45.7	35.1	9.93	49.01	54	39.7	45.03	41.06	33.11	31	n.d.	n.d.	27.15	60.92	33.11	18.51	1	1	151	150	6.62	13.25	41.334
Rs_77693	RsLEA92	lea_2	2.2	MDLVDKAKHFVADKVANMKKPEATITDVDLKDVNRNGITYLAKVSVKNPYGVSIPICDIKYLLKSVDRVIASGEIPDPGSLKGNDDTMLDVGIKVPHSVLVSLIKDIGADWDIDYVLEIKLVVDLPIVGNLTIPLSQKGEMKLPTFADLFK	15.2	19.87	28.48	18.54	16	3-14; 97-106	1-16; 97-106	3-17;30-34;59-70;97-107;146-149;	3-15; 97-108; 147-149	3-15; 107-115	44.4	30.46	17.22	52.32	52	40.4	49.67	41.06	29.14	32	n.d.	n.d.	20.53	37.08	17.88	14.64	1	1	151	150	15.89	9.27	45.954
Rs_77694	RsLEA94	lea_2	2.2	MDLVDKAKHFVADKVANMKKPEAMITDVDLKDVGRNGITYLAKVSVKNPYGVSIPICDIKYLLKSVDRVIASGEIPDPGSLKGNGDTMLDVGIKVPHSVLVSLIKDIGADWDIDYVLEIKLIVDLPVVGNITIPLSQKGEMKLPTFADLFK	14.6	20.53	27.81	18.54	16	3-14-; 97-106	1-116; 97-107;	3-17;30-33;59-70;97-107;146-149;	3-15; 97-108; 147-149	3-14; 98-105	47	32.45	16.56	52.98	55	38.4	47.02	40.4	28.48	29	n.d.	n.d.	13.25	30.46	17.21	13.13	1	1	151	150	15.89	7.28	45.974
Rs_4606	RsLEA105	lea_2i	2.3	RITIPYAAIPSNHTKNRINIEIMAEKQQQQGYPLAPPMTLPRSDIESAANHQSERAMKKKTRMKCLCYIAAFIVLQTIVIVVLSLVFLRLKTPKVRLEDVMVDNSGNGIARFSARVTIKNNNYGRYKFDSALAIIRSGNEVLGRVTIPEARAGARSTKRIYVVGDLTTSPADASLAVSVAANLRGKVELLRVIKRKKSADMSCTMNINLPTNSVRDLTCK	11.8	25	30.91	19.09	10	54-58; 61-62; 65-83	21-25; 45-58; 63-66; 69-85; 178-182; 214-220	17-29;42-90;131-133;149-151;170-183;	41-51; 54-57; 62-88	70-82tm	44.5	30.45	22.73	42.27	57	43.6	44.55	31.82	38.64	33	65-87	64-87;	20	36.81	21.36	25.49	1	1	220	219	20.91	0.91	64.191
Rs_4607	RsLEA113	lea_2i	2.3	RITIPYAAIPSNHTKNRINIEIMAEKQQQQGYPLAPPMTLPRSDIESAANHQSERAMKKKTRMKCLCYIAAFIVLQTIVIVVLSLVFLRLKTPKVRLEDVMVDNSGNGIATFSARVTIKNNNYGRYKFDSALAIITSGNGVLGRVGIPEARAGARSTKRIYVVGDLTTSPANASLAVSVAANLRGKVELLRVIKRKKSADMSCTMNIDLPTNSVRDLTCK	10.5	22.73	29.09	24.09	9	53-57; 66-83	21-24; 45-59; 71-84; 178-183; 214-219	17-29;42-90;149-151;170-182;	21-33; 44-52; 54-57; 62-88	71-81tm	45.5	32.73	24.09	39.09	60	44	44.55	34.55	36.82	31	65-87	64-87;	18.18	34.54	21.81	24.93	1	1	220	219	20.91	0.91	62.933
Rs_67899	RsLEA114	lea_2i	2.3	MAEKQQQQGYPLAPPMTLPRSDIESAANHQSERAMKKKTRMKCLCYIAAFIVLQTIVIVVLSLVFLRLKTPKVRLEDVMVDNSGNGIARFSARVTIKNNNYGRYKFDSALAIIRSGNEVLGRVTIPEARAGARSTKRIYVVGDLTTSPADASLAVSVAANLRGKVELLRVIKRKKSADMSCTMNINLPTNSVRDLTCK	13.6	25.25	32.32	19.19	9	31-36; 39-61	24-37; 41-58; 156-159; 192-198	4-8; 21-68; 127-129; 148-160	22-29; 32-35; 40-65	48-58tm;	46.5	31.82	26.26	46.46	61	39.9	42.93	29.29	34.35	30	43-65	42-65	24.75	39.89	23.73	25.23	1	3	198	195	21.72	3.54	56.918
Rs_67902	RsLEA115	lea_2i	2.3	MAEKQQQQGYPLAPPMTLPRSDIESAANHQSERAMKKKTRMKCLCYIAAFIVLQTIVIVVLSLVFLRLKTPKVRLEDVMVDNSGNGIATFSARVTIKNNNYGRYKFDSALAIITSGNGVLGRVGIPEARAGARSTKRIYVVGDLTTSPANASLAVSVAANLRGKVELLRVIKRKKSADMSCTMNIDLPTNSVRDLTCK	14.6	29.29	30.3	18.69	9	31-40; 43-61	24-38; 41-44; 48-62; 156-161; 177-181; 191-197	4-9; 21-69; 148-159	22-29; 32-34; 40-65	49-58tm	46.5	29.29	27.27	45.96	62	38.9	41.41	32.32	35.35	29	43-65	42-65	24.24	39.39	24.24	24.63	1	3	198	195	21.72	4.04	55.66
Rs_67901	RsLEA117	lea_2i	2.3	MAEKQQQGYPLAPPMTLPRSDIESAANHQSERAMKKKTRMKCLCYIAAFIVLQTIVIVVLSLVFLRLKTPKVRLEDVMVDNSGNGIATFSARVTIKNNNYGRYKFDSALAIITSGNGVLGRVGIPEARAGARSTKRIYVVGDLTTSPANASLAVSVAANLRGKVELLRVIKRKKSADMSCTMNIDLPTNSVRDLTCK	15.2	27.92	28.93	19.29	8	30-39; 41-60	24-37; 40-62; 155-160; 191-196	3-7; 21-67; 147-158	21-28; 31-34; 39-64	47-57tm;	46.7	29.44	27.41	44.16	58	38.1	42.64	32.49	36.55	34	42-64	41-64	22.34	38.07	23.85	24.04	1	2	197	195	19.29	3.55	55.583
Rs_67900	RsLEA119	lea_2i	2.3	MAEKQQQGYPLAPPMTLPRSDIESAANHQSERAMKKKTRMKCLCYIAAFIVLQTIVIVVLSLVFLRLKTPKVRLEDVMVDNSGNGIARFSARVTIKNNNYGRYKFDSALAIIRSGNEVLGRVTIPEARAGARSTKRIYVVGDLTTSPADASLAVSVAANLRGKVELLRVIKRKKSADMSCTMNINLPTNSVRDLTCK	12.7	21.32	31.47	19.8	7	30-35; 42-60	25-36; 46-61; 157-160; 190-196	3-7; 20-68; 47-59	21-28; 31-34; 39-65	48-57tm	46.2	31.98	26.4	47.21	59	41.1	46.7	29.44	32.99	34	42-64	41-64	24.37	39.08	23.35	24.65	1	2	197	195	19.29	3.55	56.841
Rs_5369	RsLEA12	lea_2	2.3	MEVESLPLASKEHKTRKRRRRRNICLCVIAVILGLGLLFLILGITVFKAKRPTTTVDSITLSDVDFSVDVLPPRVSLNLTLDADVTVRNPNRIAFKYSDSTCYLRYKGNDVGEVPIPAGYIGARDTRGLNLTLTLMADRLLSNSGFYSDVVSGTLPLQTYIRIPGKVRILFNIHVVSYSTCDLEIDVRNRSIANQACHYKNKL	12.3	18.72	21.67	16.26	13	27-46; 146-150;	23-42;136-140;146-151	10-43; 131-141; 191-200	20-47;145-151	27-41;148-151	48.8	31.03	28.57	49.75	59	38.9	50.25	36.45	33.99	28	24-46	23-46	10.84	8.374	18.22	13.61	1	1	203	202	35.96	0	67.371
Rs_188263	RsLEA120	lea_2i	2.3	EVNQMNENQNLRRSNHNHPQHDKSNAGRANLASCVVATVFLLAIAAAAVAVYFFVFKPKQPEIAVNAVQFPTFSISNGTVNFEFFQYLTVTNPNRDEFSHYDSSLQLVYSGLPVGIVFIPAGRIGGGGSQRISAKFDLQKYPLSSPSKAAIGDGNDGVPAGGLTSRESENFG	19.2	21.51	18.02	22.09	20	24-54; 149-155	1-5; 29-52;	4-13;28-54;	29-56; 145-154	32-38; 39-55 tm; 152-154	34.9	26.74	21.51	31.97	46	45.9	51.74	47.09	45.94	34	34-56; 105-127	28-54;	40.12	47.09	61.62	29.38	1	25	151	126	34.3	13.95	43.431
Rs_6518	RsLEA18	lea_2	2.3	APRNLTSRPARAAAPTTNGNRHHHYPPANNSSSSLATFRGCCCCLFLLFSFLALLVLAVILVIVLAVKPKKPEFDLQQVGVQYMGINPTTASSAVVSLNIRMLFSAANDNKVGIKYGESRFTVMYRGIPLGRGTIPAFYQPAHSVKRVETTIAVDRVNLLQADASDLVRDASLNDRVELRVVGDVGAKIRILSFNSPEVQVSVDCSIAISPRKQTLISKQCGFDGLSV	15.8	18.86	17.54	17.98	17	39-66; 165-172;	43-61;156-171	34-66; 164-168	38-67;161-173	0-0	40.8	31.14	24.12	43.42	47	43.4	50	42.54	38.6	36	45-67	35-66	17.98	13.59	34.21	19.22	1	27	228	201	33.77	2.63	67.845
Rs_9045	RsLEA213	lea_2	2.3	MTAAKDSDTSSVHRPLLSETQTQPQPQPQYVFVLPPYPPPNHHRLLRKSCRRGIISCATVLIFLAAALYLLWPFDPELSVVRIRLDRLHFHMHPEVSIDVTLNLTVRIRNQDFYSIQYDSSVVSIGYRGKKLGDVTSDGGNITARASSYVNATLQLERVEIMSDVILLLEDLAKGEIMFDTEMHISGKLRVFFFDLPLKTKLSCEIVADTHKQTIYRQSCYSEAHEEK	11.4	20.18	10.96	16.23	11	54-70; 165-173	53-67; 148-156; 159-172; 182-185;	42-51;57-71;165-166;223-225;	46-71; 163-173	49-61tm; 165-173	46.1	30.26	38.16	45.18	57	42.5	49.56	34.21	38.59	32	53-75	52-71;	18.86	26.31	25	19.4	1	22	228	206	25.44	4.39	71.001
Rs_9046	RsLEA214	lea_2	2.3	MTAAKDSDTSSVHRPLLSETQTQPQPQPQYVFVLPPYPPPNHHRLLRKSCRRGIISCATVLIFLAAALYLLWPFDPELSVVRIRLDRLHFHMHPEVSIDVTLNLTVRIRNQDFYSIQYDSSVVSIGYRGKKLGDVTSDGGNITARASSYVNATLQLERVEIMSDVILLLEDLAKGEIMFDTEMHISGKLMVFFFDLPLKTKLSCEIVADTHKQTIYRQSCYPEAYEEK	12.3	24.56	11.4	16.23	11	53-71; 165-173	53-67; 148-173; 182-185; 224-228	42-51;57-71;165-166;223-225;	46-71; 163-173	49-61tm; 165-173	44.3	31.58	35.53	45.18	56	43.4	43.86	35.09	38.59	33	53-75	52-71;	18.42	26.75	23.24	18.61	1	22	228	206	25.44	4.39	71.094
Rs_119950	RsLEA216	lea_2	2.3	RTFILDHPLVMAATERHNTSSFHEPLLSESHPQSPQQYVDVLPPSYQRGLCRRSYSCGVIFISILIVAALVLLWPSRPKLSVVHVSLDHLSFNTLPKISLDVTLNLTVSVRNPDFYSIEYDWVNVTIGYRGNTLGNVTSEGGRVKARSSSYVNATLDLDAVGILSDAASLVEDVAEGEITFVTESKIGGMLRVFFFELPLEATISCEVIANTSNHTIASQNCYS	11.6	20.09	8.48	14.29	11	57-73; 167-175	56-70; 151-155; 158-175; 184-187	46;59-73;167-174;	51-73; 167-175	52-66tm; 167-175	43.8	32.59	34.38	45.98	58	44.6	47.32	37.5	39.73	31	55-74	54-73;	10.27	16.51	21.87	14.99	1	1	224	223	24.55	1.79	67.808
Rs_131412	RsLEA220	lea_2	2.3	PKPHLESPLNMTSRPALAAAPTTNGNHHHHYPPANNSSSSLATFRGCCCCLFLLFSFLALLVLAVILVIVLAVKPKKPEFDLQQVGVQYMGINPTTASSAVVSLNIRMLFSAANDNKVGIKYGESRFTVMYRGIPLGRGTIPAFYQPAHSVKRVETTIAVDRVNLLQADASDLVRDASLNDRVELRVVGDVGAKIRILSFNSPEVQVSVDCSIAISPRKQTLISKQCGFDGLSV	15.8	18.38	16.24	22.22	17	45-72; 170-178	42-445; 48-67; 163-178	16-17;39-72;82-84;106-112;170-175;	45-73; 167-179	49-72tm; 168-178	41.9	32.48	23.5	42.3	48	42.3	49.15	43.16	35.48	35	51-73	41-72;	20.19	28.2	28.63	19.24	1	32	234	202	32.05	3.42	69.139
Rs_3159	RsLEA224	lea_2	2.3	MAATERHDMSSFNQPLLSESHPQSTQYVDVLPPYPPIHHRGLRLKSRRYGVISCSFISIFLVAALVLLWPSRPNLSIVHVSLDHLSFNTLPKISLDVTLNLTVSVRNPDFYSIEYDWVNVTIGYRGNTLGNVTSEGGRVKARSSSYVNATLDLDAVGILSDAASLVEDVAEGEITFVTESKIGGMLRVFFFELPLEATISCEVIANTSNHTIASQNCYY	13.7	21	7.31	15.53	12	47-67; 162-170	48-64; 147-150; 153-169	56-68;162-169;	44-68; 162-170	45-60tm; 160-170	44.7	31.05	37.9	43.84	53	41.6	47.95	41.55	40.63	35	49-71	48-68;	15.53	18.72	17.35	15.04	1	1	219	218	20.55	1.83	65.91
Rs_3160	RsLEA225	lea_2	2.3	MAATERHDMSSFNQPLLSESHPQSTQYVDVLPPYPPIHHRGLRLKSRRYGVISCSFISIFLVAALVLLWPSRPNLSIVHVSLDHLSFNTLPKISLDVTLNLTVSVRNPDFYSIEYDWVNVTIGYRGNTLGNVTSEGGRVKARSSSYVNATLDLDAVGILSDAASLVEDVAEGEITFVTESKIGGMLRVFFFELPLEATISCEVIANTSNHTIASQNCYS	12.8	22.83	7.31	15.53	12	49-67; 162-170	45-64; 145-150; 156-170	56-68;162-169;	44-68; 162-170	45-60tm; 162-170	43.8	28.77	37.9	46.12	53	43.4	48.4	41.55	38.35	35	49-71	48-68;	15.53	21	18.26	15.8	1	1	219	218	20.55	1.83	65.59
Rs_119239	RsLEA226	lea_2	2.3	DTSSFHQPLLSETQPQTQYIFVLPPYPPPNDHRLLRKSCRRSLISCATVLIFLAAALYLLWPFDPELSVVRLRLDRLHFHMRPEVSIDVTLNLTVRIRNQDFYSLQYDSSVVSIGYRGKKLGDVTSDGGNITARASSYVNATLQLERVEIMSDVIMLLEDLAKGEIMFDTEMHISGKLRVFFFDLLLKTKLSCEIVADTHKQTIYRQSCYSEAHEEK	13.8	24.88	19.35	17.05	12	40-59; 154-162	36-57; 137-145; 148-161; 171-174; 214-217	31-60;147-162;182-187;212-214;	35-60; 152-162	35-41;42-52tm; 154-162	46.1	29.03	30.41	47.92	60	40.1	46.08	29.95	35.03	28	42-64	41-60;	10.6	18.89	16.12	14.12	1	5	217	212	26.27	1.84	70.486
Rs_190630	RsLEA227	lea_2	2.3	DTSSFHQPLLSETQPQTQYIFVLPPYPPPNDHRLLRKSCRRGIICCATVLIFLAASLYLFWPLDPELSIVRLRIDRLQFHMRPKVSIDATLNLTVRVRNQDFYSVEYDSLVVSIGYRGKKLGDVRSNGGNVTARASSYVNATLQLERVEIIGEVILLLEDLAKGEIMFDTETQISGKLRVFFFDLPLKTKISCEVVTDTRNQTVYRQSCSSEVPEEK	12	25.81	9.22	16.13	11	44-60; 154-162; 267-272	41-56; 136-145; 148-161; 171-174	31-40;47-60;	37-60; 152-162	40-42; 43-50tm; 154-163	46.5	30.41	42.86	47	56	41.5	43.78	35.02	36.87	33	42-61	41-60;	9.68	17.97	17.97	16.12	1	4	206	202	21.2	2.3	72.515
Rs_135314	RsLEA229	lea_2	2.3	DTSSFHQPLLSETQPQTQYIFVLPPYPPPNDHRLLRKSCRRSLISCATVLIFLAAALYLLWPFDPELSVVRLRLDRLHFHMRPEVSIDVTLNLTVRIRNQDFYSLQYDSSVVSIGYRGKKLGDVTSDGGNITARASSYVNATLQLERVEIMSDVIMLLEDLAKGEIMFDTEMHISGKLRVFFFDLPLKTKLSCEIVADTHKQTIYRQSCYPEAYEEK	12.9	24.42	17.97	17.05	12	41-59; 154-162; 267-272	34-56; 137-142; 148-161; 214-217	31-60;151-161;212-214;	35-60; 152-162	35-41; 42-52tm; 154-162	46.1	29.49	35.48	45.62	58	41	46.08	31.34	37.33	30	42-64	41-60;	10.14	18.43	13.82	14.33	1	5	217	212	22.58	2.76	70.601
Rs_118201	RsLEA230	lea_2	2.3	FSKLYHKQTHRRLMEVESLPLASKEHKTRKRRRRRNICLCVIAVILGLGLLFLILGLTVFKAKRPTTTVDSITLSDVDFSVDVIGLRVSLNLTLDADVTVRNPNRIAFKYSDATCYLRYKGNDVGEVPIPAGKIGARDTRGLNVTLTLMADRLLSNPGFYSDVVSGTLPLQTYIRISGKVRILFNIHVVSYSTCDLEIDVRNRSIANQACHYKNKL	12	19.91	21.3	16.2	16	38-58; 159-163	1-7; 36-39; 43-54; 149-154; 159-164; 211-215	8-12;24-60;144-154;204-212;	33-59; 159-164	34-40; 41-59tm; 157-165	46.8	31.94	27.31	48.14	53	41.2	48.15	32.41	35.66	31	37-59	36-59;	11.57	20.37	22.22	13.74	1	1	216	215	27.31	0	72.17
Rs_127838	RsLEA233	lea_2	2.3	TIPNNSEIPQIPLTKSTQKQQNQGLLRNQQNPHPYKTQSTPPQLPPTKIPMAKERKFSWGSALVGAAAAAATAMMITAKPRDPTFHLISIDLTSFKFNFPVLDAETILTVHVTNPNVVSINYSDTTMSIFYAGSLLGSAPVQAGSQPPRSCQLLRLPARLSGLQLAQHGKKFLSDVGQREMVLDSTVDIRGAAKVMWWNHKFKVHVDSHVIVDPVFLDVIDQENKSRLEVFVKS	17.7	21.79	11.11	16.24	9	18-22; 61-75; 95-102; 139-155; 246-254	61-75; 151-159; 170-177;180-189	17-27;59-76;163-167;	53-78; 166-177	60-79tm; 16-177	31.8	23.93	27.35	45.29	55	50.5	54.27	44.87	38.47	36	57- 76	56-77;	29.91	38.88	38.03	32.32	1	57	234	177	37.18	11.54	67.116
Rs_2060	RsLEA255	lea_2	2.3	RFFLLKSDPPSPFPLLYEILMAPKEQEIPIIQPAPANGHAHRDTESVATVASHDAGEQRKNIRQKCLLYIILFIIFQSAVIAAFTLTILKIRTPKLSVLPTTFHDFDLDNSTTKPIFRARLNVELRVKNPNFGRFKYETTTVYFTYRGTSIGEALVGESYAKWKSTRRFVAAVNLDFSGARSDPRLGSDVNDGVVPISSHAGLRGRVDLLYVMRKRKTGDMNCSMEILIATRQLGNIVSS	16.7	20.83	17.5	21.25	11	17-20; 55-84; 186-191	17-21; 44-60; 71-84; 234-237	13-20;56-90;152-156;159-163;	44-59; 62-89; 184-190	72-84tm; 184-191	44.2	30.83	23.75	43.75	53	39.1	48.33	42.08	35	36	67-89	65-88;	30.83	44.16	20.83	20.75	1	1	240	239	25.83	4.17	76.343
Rs_171129	RsLEA256	lea_2	2.3	KNPSLFFLEALKKPLGTEHFPSMGNSWSLFLVEAAVVLATALLMIVKPRDPTFRLISIALTSFKLNFPVVDAEAMLTAEVANPNIVPIKYSATTMSIFYDGNLIGSAPVDAGSQAARSSQVLRLPARLDGLKLAKQGTKFLSDVTKREMVLDSTVDIEGDAKVMFFNHKFKVHLDSHVIVDPVFLDVKDQDNKSHAEIIALPSTPLIIFIIDKALA	15.3	34.72	14.81	18.52	14	25-45; 137-145	4-11; 26-43; 120-149; 152-157; 195-198	4-11;26-45;60-62;72-79;115;	19-46; 137-145; 213-215	9-11; 21-28; 29-38tm; 137-145	48.1	28.24	27.78	49.53	62	36.6	39.81	40.28	31.95	24	27-46	26-45;	6.48	15.74	9.259	10.88	1	1	216	215	25.93	5.09	68.688
Rs_171133	RsLEA259	lea_2	2.3	KNPSLFFLEALKKPLGTEHFPSMGNSWSLFLVEAAVVLATALLMIVKPRDPTFRLISIALTSFKLNFPVVDAEAMLTAEVANPNIVPIKYSATTMSIFYDGNLIGSAPVDAGSQAARSSQVLRLPARLDGLKLAKQGTKFLSDVTKREMVLDSTVDIEGDAKVMFFNHKFKVHLDSHVIVDPVFLDVKDQDNKSQLDLFNL	14.4	31.84	15.92	20.4	15	26-45; 137-145	4-11; 26-43; 125-149; 152-157	4-11;26-45;60-62;72-79;133;	9-11; 19-46; 136-145	9-11; 20-28; 29-38tm; 137-146	50.7	29.35	25.37	48.75	63	34.8	39.3	40.3	30.85	22	27-46	26-45;	5.47	13.43	15.42	11.93	1	1	201	200	27.86	8.46	62.834
Rs_137220	RsLEA260	lea_2	2.3	PRVLRKSCHRGIICCATVLIFLAASLYLLWPLDPELSIVRLRFDRLQFHVRPKVSIDATLNLTVRVRNQDFYSVEYDSLVVSIGYRGKKLGDVTSNGGNVTARASSYVNATLQLERVEIIGDVILLLEDLAKGEIMFDTETQISGKLRVFFFDLPLKTKISCEVVTDTRNQTVYRQSCSSEVNLTCYSLHHVLERSSFN	20.1	25.63	8.04	18.59	11	7-29; 123-131; 188-194	9-25; 106-114; 117-130;140-143; 190-195	12-29;	7-29; 123-131; 192-196	12-15; 16-20tm; 122-131;191-194	52.3	32.66	47.24	55.77	68	27.6	41.71	26.13	25.64	21	12-31	11-29;	4.52	9.045	10.55	9.5	1	1	199	198	18.09	0	67.141
Rs_121097	RsLEA261	lea_2	2.3	VLQRSVFFFFLKPVRTLPSMGNSWSLFLVEAAVVLAAALLMIVKPRDPTFRLISIKLNSFKLNFPVVDAEAILTAEVTNPNIVPIKYSDTTISIFYDGNLIGSAPVDAGSQGARSSQVLRLPARLDGLKLAKQGTKFLSDVAKREMVLDSTVDIEGDAKVMCFNHKFKVHLDSHVIVDPVFLDVKDQDNKSQLDLFNL	23.7	28.28	9.6	26.77	14	5-42; 134-142	1-4; 24-41; 122-146	23-42;	2-43; 132-142	20-25; 26-36tm; 134-142	49	33.33	34.85	50.02	65	27.3	38.38	41.41	23.21	21	21-43	23-42;	3.03	10.1	16.16	10.6	1	1	198	197	29.29	5.56	65.577
Rs_110370	RsLEA262	lea_2	2.3	QNPTLIKPLGTEHFPSMGNSWSLFLVEAAVVLAAALLMIVKPRDPIFRLISIALTSFKLNFPVVDAEAMLTAEVTNPNIVPIKYSDTTMSIFYDGNLIGSAPVGAGSQPARSSQVLRLPARLDGLKLAKQGTKFLSDVTKREMVLDSTVDIEGDAKVMCFNHKFKVHLDSHVIVDPVFLDVKDQDNKSQLDLFNL	14.9	31.28	13.33	19.49	14	20-39; 131-139	21-38; 64-68; 113-143;	20-39;46-56;66-70;	14-40; 129-139	16-22; 23-33tm; 131-139'	49.7	28.72	24.62	50.25	65	35.4	42.05	42.56	30.26	21	21-40	19-39;	6.67	17.94	21.02	16.16	1	1	195	194	26.15	8.72	59.893
Rs_183071	RsLEA264	lea_2	2.3	DTSSFHQPLLSETQPQTQYIFVLPPYPPPNDHRLLRKSCRRSLISCATVLIFLAAALYLLWPFDPELSVVRLRLDRLHFHMRPEVSIDVTLNLTVRIRNQDFYSLQYDSSVVSIGYRGKKLGDVTSDGGNITARASSYVNATLQLERVEIMSDVIMLLEDLAKGEIMFDTEMHISGKLRVFFFDLPLKS	14.3	24.46	20.63	19.58	12	41-59; 154-162	35-56; 137-145; 148-161; 171-174	31-60;151-162;	35-60; 152-162	39-41; 42-52tm; 154-163	44.4	26.98	34.39	50.29	58	41.3	46.56	31.22	30.13	30	42-64	41-60;	9.52	19.57	16.4	12.46	1	5	189	184	25.4	3.17	64.324
Rs_1666	RsLEA268	lea_2	2.3	LAQTQYIFVLPPYPPPNDHRLLRKSCRRGIICCATVLIFLAASLYLFWPLDPELSIVRLRIDRLQFHMRPKVSIDATLNLTVRVRNQDFYSVEYDSLVVSIGYRGKKLGDVTSNGGNVTARASSYVNATLQLERVEIIGEVILLLEDLAKGEIMFDTETQISGKLRVFFFDLPLKTKISCEVVTDTRNQTVYRQSCSSEVPEEK	12.7	25	9.8	17.16	12	32-48; 141-149	18-44; 123-132; 135-148; 158-161; 201-204	18-27;34-47;	24-47; 139-149	26-31; 32-38tm; 141-149	48.5	31.37	45.59	47.55	60	38.7	43.63	30.88	35.29	28	29-48	28-47;	2.94	9.803	12.74	13.28	1	1	193	192	21.08	1.96	69.289
Rs_194495	RsLEA270	lea_2	2.3	PRVLRKSCHRGIICCATVLIFLAASLYLLWPLDPELSIVRLRFDRLQFHVRPKVSIDATLNLTVRVRNQDFYSVEYDSLVVSIGYRGKKLGDVTSNGGNVTARASSYVNATLQLERVEIIGDVILLLEDLAKGEIMFDTETQISGKLRVFFFDLPLKVKTSFYQTIEMVK	16.5	32.35	9.41	18.82	10	10-29; 123-130	9-25; 105-131; 139-143; 162-169	12-29;	8-29; 122-131	12-16; 17-20tm; 124-131	54.1	27.65	48.24	55.29	72	29.4	38.24	22.35	25.89	18	12-31	11-29;	2.35	5.882	10	6.3	1	1	170	169	20.59	0	61.061
Rs_5078	RsLEA283	lea_2	2.3	MNENQNPRRSNHNHPQHDKSNAGRANLASCVVATVFLLAIAAAAVAVYFFVFKPKQPEIAVNAVQFPTFSISNGTVNFEFFQYLTVTNPNRDEFSHYDSSLQLVYSGLPVGIVFIPAGRIGGGGSQRISAKFDLQKYPLSSPSKAAIGDGNDGVPAGGLTSMEIETRMKLVGKVRVLKVFMHRVMSGVKCEVMIEATRGTVLGFRC	17.5	19.9	12.62	17.48	15	23-50; 146-153	27-47; 126-130; 164-170; 181-186	24-50;164-170;	23-52; 142-147	28-32; 34-50	43.7	29.61	28.16	45.63	53	38.8	50.49	42.23	36.89	32	30-52; 101-123	26-50;	24.76	32.52	37.37	23.11	1	22	206	184	31.07	8.74	55.706
Rs_106759	RsLEA284	lea_2	2.3	EVNQMNENQNLRRSNHNHPQHDKSNAGRANLASCVVATIFLLAIAAAAVAVYFFVFKPKQPEIAVNAVQFPTFSISNGTVNFEFFQYLTVTNPNRDEFSHYDSSLQLVYSGLPVGIVFIPAGRIGGGGSQRISAKFNLQKYPLSSPSKTAIGDGNDGGTAGGFAAGVTSMEIETRMKLVGKVRVLKVFMHRVMSGVKCEVMIEATRGTVLGFRC	11.2	24.77	14.49	17.29	17	31-54;	1-5; 30-51; 129-135; 172-178; 189-194	5-13; 29-56;	27-56; 145-151	32-38; 39-54tm;	42.1	27.57	26.64	47.66	51	46.7	47.66	37.85	35.05	32	34-56; 105-127	27-54	26.64	34.57	40.65	23.4	1	25	214	189	32.71	6.07	56.64
Rs_145248	RsLEA285	lea_2	2.3	EVNQMNENQNLRRSNHNHPQHDKSNAGRANLASCVVATVFLLAIAAAAVAVYFFVFKPKQPEIAVNAVQFPTFSISNGTVNFEFFQYLTVTNPNRDEFSHYDSSLQLVYSGLPVGIVFIPAGRIGGGGSQRISAKFDLQKYPLSSPSKTAIGDGNDGGPAGGFAAGVTSMEIETRMKLVGKVRVLKVFMHRVMSGVKCEVMIEATRGTVLGFRC	11.7	25.23	14.49	18.69	18	31-55;	1-5; 29-51; 129-135; 172-178; 188-194	4-13;28-54;174-178;	6-10; 27-56; 146-150	29-38; 39-55tm, 154-164	41.6	25.23	27.1	46.26	52	46.7	46.73	38.32	35.05	30	34-56; 105-127	28-54;	26.17	34.11	41.12	23.92	1	25	214	189	33.18	7.01	56.492
Rs_193485	RsLEA291	lea_2	2.3	SCILQRFNSRSDREMGKSHSHTNLASCILAAIFLTLFIAAAFIVYFIVFKPRDPKLTVNAVQLPAFSAANSTVSFTFSQYVTINNPNRAAFTHYDSSLQFLYAGNQVGLLFIPAGMISGGKTQYMAATFSVKSFPLSVPVQKESVGPAVPDGHTGIGFGPRMEVETRLDMAGRVRFLHFFTHRVEARAECSVTIGVTDGSVLGFHC	16	18.93	11.17	14.08	16	2-3;22-47; 151-155	1-6; 22-33; 37-44; 123-127; 164-170	13-14;21-47;	21-49	12-15; 25-30; 31-48tm; 148-153	43.2	32.52	38.35	45.63	59	40.8	48.54	38.35	40.29	25	27-49; 98-120	20-47;	18.45	30.09	13.59	13.86	1	1	203	202	18.45	0.97	59.549
Rs_5079	RsLEA295	lea_2	2.3	MNENQNLRRSNHNHPQHDKSNAGRANLASCVVATVFLLAIAAAAVAVYFFVFKPKQPEIAVNAVQFPTFSISNGTVNFEFFQYLTVTNPNRDEFSHYDSSLQLVYSGLPVGIVFIPAGRIGGGGSQRISAKFDLQKYPLSSPSKAAIGDGNDGVPAGGLTSMEIETRMKLVGKVRVLKVFMHRVMSGVKCEVMIEATRGTVLGFRC	18	21.84	14.08	19.42	15	23-51; 146-153	26-47; 127-130; 164-170; 180-186	3-9;24-50;164-171;	3-7; 23-52; 143-147	18-39; 40-51tm; 148-151	43.2	28.64	27.67	46.6	53	38.8	49.51	39.81	33.98	32	30-52; 101-123	26-50;	24.76	32.52	37.37	21.92	1	21	206	185	30.58	6.8	56.26
Rs_138912	RsLEA296	lea_2	2.3	EVNQMNENQNLRRSNHNHPQHDKSNAGRANLASCVVATVFLLAIAAAAVAVYFFVFKPKQPEIAVNAVQFPTFSISNGTVNFEFFQYLTVTNPNRDEFSHYDSSLQLVYSGLPVGIVFIPAGRIGGGGSQRISAKFDLQKYPLSSPSKAAIGDGNDGVPAGGLTSMEIETRMKLVGKVRVLKVFMHRVMSGVKCEVMIEATRGTVLGFRC	15.2	21.43	15.71	18.57	17	31-54; 150-157	1-5; 31-50; 130-134; 168-174; 184-190	4-13;28-54;168-175;	6-10; 27-56; 147-150	30-37; 38-55tm; 150-159	43.3	30.48	27.14	47.14	72	41.4	48.1	39.05	34.29	11	34-56; 105-127	28-54;	26.19	33.8	39.52	22.94	1	25	210	185	31.9	6.67	56.758
Rs_2059	RsLEA6	lea_2	2.3	RFFLLKSDPPSPFPLLYEILMAPKEQEIPIIQPAPANGHAHRDTESVATVASHDAGEQRKNIRQKCLLYIILFIIFQSAVIAAFTLTILKIRTPKLSVLPTTFHDFDLDNSTTKPIFHTRLNVELRIKNPNFGRFKYETTTIYFTYRGTSIGEALVGESYAKWKSTRRFVAAVDLDFSGARSDPLLGSDLNDGVVPISSHAGLRGRVELLYVMRKRKSSDLNCSMEILIATRQLGNIVSS	17.1	24.2	17.5	15.42	10.42	15-20; 56-84; 186-191	44-49; 53-68; 70-83; 184-190; 230-238	13-21; 56-92; 152-162	44-47;62-89;184-191	70-88;184-191	43.8	27.9	22.5	41.66	54	39.1	48.75	42.5	42.92	35.58	67-89	65-88	23.33	11.25	20	18.48	1	1	240	239	28.33	3.75	78.302
Rs_138298	RsLEA68	lea_2	2.3	LKSDPPSPFPLLYEILMAPKEQEIPIIQPAPANGHAHRDTESVATVASHDAGEQRKNIRQKCLLYIILFIIFQSAVIAAFTLTILKIRTPKLSVLPTTFHDFDLDNSTTKPIFHTRLNVELRIKNPNFGRFKYETTTIYFTYRGTSIGEALVGESYAKWKSTRRFVAAVDLDFSGARSDPLLGSDLNDGVVPISSHAGLRGRVELLYVMRKRKSSDLNCSMEILIATRQLGNIVSS	17.8	20.34	16.95	16.1	8.9	11-16; 51-80; 182-187;	40-57;67-77;182-186	11-15; 52-87; 148-151	40-45;58-85;180-186	68-80;178-187	42.8	28.18	21.61	44.07	53	39.4	50.85	43.64	39.83	38.1	63-85	61-84	22.46	17.37	22.45	19.85	1	1	236	235	27.12	5.51	75.143
Rs_175141	RsLEA97	lea_2	2.3	NPTKSFLPFNEFLVKSMADKNQGWFALFFTNGSTQIDDDQRKRRRKKCLIYLFLLGTIKAAITILFLLTILKFRTPRFRIRAATFDTFGYSAAAAENPSFNARMHAYLALKNTNFIKYKFPSSDISIYYNGELVGSAFVPGSRARARSTGKWEVVVDLAAVGLIGREQLGSDLRSGVLTLNGRSRLSGRVELLKVLKKKRSTEMDCIIAVDLNQRMVRDLKCK	14	23.8	32.29	15.7	10.31	48-77;	30-48;54-68;169-175;214-221	9-19; 38-72; 90-95; 100-111; 189-198; 214-219	43-71;167-174	54-70;167-174	46.3	28.7	18.83	45.29	53	39.7	52.91	32.29	39.01	36.69	49-71	47-70	6.28	2.69	13.9	10.93	1	1	223	222	37.67	2.69	74.315
Rs_180651	RsLEA98	lea_2i	2.3	AIYSNHITNRINIEIMAEKQQQQGYPLAPPTTTQPRSDVESAANHRSERAMKKKRRMKCLCYVAAFVVLQTIVIVVFSLVFLRLKTPKVRLEDVMVDNSGNGIATFSARVTIKNNNYGRYKFDSALAIITSGNGVLGRVGIPEARAGARSTKRIYVVGDLTTSPANASLAVSVAANLRGKVELLRVIKRKKSADMSCTMNIDLPTNSVRDLTCK	19.3	31.7	27.57	14.49	7	11-14; 37-68; 168-174	14-18;39-80;56-79;172-177;193-197;207-214	11-22; 37-84; 163-176	39-44;55-81	65-75;163-165	44.4	29	25.23	44.86	61	36.3	41.59	33.18	40.65	32	59-81	n.d.	21.5	22.42	27.1	26.72	1	1	214	213	28.97	1.4	59.859
Rs_70891	RsLEA99	lea_2	2.3	MGINPTTASSAVVSLNIRMLFSAANDNKVGIKYGESRFTVMYRGIPLGRGTIPAFYQPAHSVKRVETTIAVDRVNLLQADATDLVRDASLNDRVELRVVGDVGAKIRILSFNSPEVQVSVDCSIAISPRKQTLISKQCGFDGLSV	6.2	17.93	0	8.97	8	81-89;	10-18; 74-88	-	78-90	79-89	55.9	35.86	43.45	59.31	68	37.9	46.21	39.31	31.72	24	n.d.	n.d.	8.28	11.72	17.24	18.29	1	1	145	144	8.97	1.38	41.127
Rs_19199	RsLEA102	lea_2i	2.4	RQHQSRKSPRLFCPLPKLSFHGDNTLSLSKILAAACVQIPSKMHAKTDSEVTSSAPSSPDHHRRPVYYVQSPSRDSHDGEKTMTSFHSTPVMGSPVGSPPHSHSSVGRHSRESSTSRFSGSLKPGSRKISPNDAGSGGRGHRKGQKNWKEFDMIEEEGLLEDEDRRKGLPRRCYVLAFVVGFFVLFSFFALILLAASKPQKPRIAMKSITFERFAIQAGSDDSGVATDMISLNSTVAFTFRNKGTFFGVHVTSTPLALSYSQLNIGSGDLKQFYQRRKTQRNVIVSVIGDKIPMYGSGAGLSTPTGMTTLPVPLTLDFTVRSRAYILGKLVKPKFYKKIKCSIVLDPKKFNVPISLKNSCTYD	8.8	16.53	11.29	10.47	14	28-38; 176-196	25-36; 152-160; 172-190; 270-274; 323-330	26-37;148-156;175-196;270-277;	28-36; 171-197	16-18; 28-38; 48-50; 170-197tm; 298-307	27.3	21.76	17.63	26.17	31	63.9	61.71	54.27	63.36	55	174-196	172-195;	46.83	56.19	49.58	39.19	1	160	363	203	34.44	7.99	103.129
Rs_87913	RsLEA124	lea_2i	2.4	MIHTKSESDITSLAPSSPSRSPKRAYYVQSPSRDSQDGDKSSSMHATPNFRSPMDSPSHPSIGRHSRNSSSGRFSGIFRSSSGRKSGRKRMNDKGWPECNVIMEEGNYDELNDKAYKRRFQALMALLGFIVLFTVFCLIIWGAGRSYKAEVAVRSLSVNNLYIGSGADFTGVPTNMLNLNGSLRISIYNPATFYGI	9.2	12.24	8.16	12.76	13	124-141;	117-136	112-130; 137-141	118-135; 137-143	120-143tm	21.4	22.96	18.37	15.82	18	69.4	64.8	57.14	71.42	69	122-144	121-143	50	53.57	52.55	39.72	1	87	196	109	34.69	19.9	50.691
Rs_19198	RsLEA217	lea_2	2.4	MHAKTDSEVTSSAPSSPDHHRRPVYYVQSPSRDSHDGEKTMTSFHSTPVMGSPVGSPPHSHSSVGRHSRESSTSRFSGSLKPGSRKISPNDAGSGGRGHRKGQKNWKEFDMIEEEGLLEEEDRRKGLPRRCYVLAFVVGFFVLFSFFALILLAASKPQKPMIAMKSITFERFVIQAGSDDSGVATDMISLNSTVTFTFRNKATFFGVHVTSTPLALSYSQLTIGSGDLKQFYQRRKTQRSVIVSVIGDKIPMYGSGAGLSTPSGVTTLPVPLKLDFTVRSRAYILGKLVKPKFYKKIKCSIVLDPKKFNVPIPLKNSCRYD	6.9	13.71	9.35	8.41	12	134-154;	109-118; 135-147; 227-333; 282--289;	106-114;120-124;134-154;228-235;	129-155	7-9; 128-155tm; 257-265	32.7	25.86	21.81	28.03	35	60.4	60.44	53.89	63.56	53	132-154	130-153;	47.66	57.94	45.17	39.7	1	118	321	203	39.56	6.23	91.611
Rs_19197	RsLEA231	lea_2	2.4	MHAKTDSEVTSSAPSSPDHHRRPVYYVQSPSRDSHDGEKTMTSFHSTPVMGSPVGSPPHSHSSVGRHSRESSTSRFSGSLKPGSRKISPNDAGSGGRGHRKGQKNWKEFDMIEEEGLLEEEDRRKGLPRRCYVLAFVVGFFVLFSFFALILLAASKPQKPRIAMKSITFERFAIQAGSDDSGVATDMISLNSTVAFTFRNKGTFFGVHVTSTPLALSYSQLNIGSGDLKQFYQRRKTQRNVIVSVIGDKIPMYGSGAGLSTPTGMTTLPVPLTLDFTVRSRAYILGKLVKPKFYKKIKCSIVLDPKKFNVPISLKNSCTYD	7.8	14.64	9.66	8.41	12	133-154; 186-188	111-120; 130-148; 228-232; 282-289	106-114;120-124;134-154;227-235;	129-155	6-9; 128-156tm; 257-265	30.8	24.3	20.56	23.36	33	61.4	61.7	53.58	68.23	55	132-154	130-153;	48.6	57.94	43.92	37.71	1	118	321	203	35.83	8.72	89.407
Rs_4206	RsLEA246	lea_2	2.4	MQHAKSESDVTSLAPSSPSRSPKRHDYYVQSPSRDSHDGDKSLSIQPSPMESPLHHSFGRHSRNSSASRFSGILASSGRKDGGGRKINEKGWPECDAIMEEGKYDEFDDDKKWTRRCQGLMAVGGFILLFTVFCLIIWGAARPFKAEVAVRSLFVSNFYVGSGADFTGVPTNMLNFNGSLKISIINPATFYGIHVSSMPVNLLYTDVVVATGELKKYFQPRKSRRTVLVHLEGTKVPLYGAGLSLQVGSDNAVQVPLTLDFSIRSRGDVVGKLVSLKNRKRISCPLKIDSTSNKIIEFKKNSCNYS	7.8	11.76	7.52	11.44	13	121-139; 244-248	96-100; 115-134; 267-273	67-70;95-100;111-139;	115-140; 240-247	112-140; 142-148	33	28.76	27.45	31.7	36	59.2	59.48	48.69	56.86	51	119-141	119-140;	33.66	37.9	37.58	29.05	1	83	306	223	24.51	10.46	85.653
Rs_4205	RsLEA247	lea_2	2.4	MQHAKSESDVTSLAPSSPSRSPKRHDYYVQSPSRDSHDGDKSLSIQPSPMESPLHHSFGRHSRNSSASRFSGILASSGRKDGGGRKINEKGWPECDAIMEEGKYDEFDDDKKWTRRCQGLMAVGGFILLFTVFCLILWGAGRPFKAQVAVKSLFVSNFYIGSGADFSGVPTNMLNFNGSLKISIINPATFYGIHVSSVPVNLLYSDVVVATGELKRYFQPRKSRRTVLVHLEGTKVPLYGAGLSLQVGSDNAVQVPLTLDFSIRSRGDVVGKLVSLKNRKRISCPLKIDSTSNKIIEFKKNSCNYS	8.2	10.13	8.5	11.11	13	122-140; 243-248	95-100; 115-133; 268-272	67-70;95-100;111-138;	115-141; 240-274	115-140; 242-247	35.3	29.08	28.43	32.35	35	56.5	60.78	48.37	56.54	52	119-141	119-140;	33.99	40.19	37.58	28.81	1	83	306	223	26.8	11.44	86.619
Rs_27227	RsLEA248	lea_2	2.4	MIHTKSESDVTSLAPSSPSRSPKRAVYYVQSPSRDSQDGDKSSSMHATPNFRSPMESPSHPSVGRHSRNSSSSRFSGIFRSSSGRKSGRKRMNDKGWPECNVIMEEGNYDEVDDKAYKRRCQALMALLGFILLFTVFCLIIWGAGRSYKAEVAVRSLSVNNLYIGSGADFTGVPTNMLNLNGSLRISIYNPATFYGIHVSATPVNLIYTDIVVATGQLKKYFQPRKSRRTMSVHIEGTKVPLYGAGSTLVISNNAFKVPLTLEFEVGSRGDVVGKLVRTKHRRRISCPLVLDSTSSKDINFKKDSCTYS	8.1	12.62	5.83	11.65	13	124-142; 247-252	118-138; 218-221, 270-278	114-142;	118-145; 245-252	90-91; 117-120; 121-145tm; 246-255	31.7	27.18	29.45	33.98	37	60.2	60.19	50.16	54.37	50	123-145	123-144;	36.57	46.6	39.8	33.36	1	88	309	221	28.48	8.09	84.196
Rs_27226	RsLEA249	lea_2	2.4	MIHTKSESDITSLAPSSPSRSPKRAVYYVQSPSRDSQDGDKSSSMHATPNFRSPMESPSHPSVGRHSRNSSSSRFSGIFRSSSGRKSGRKRMNDKGWPECNVIMEEGNYDEVDDKAYKRRCQALMALLGFILLFTVFCLIIWGAGRSYRAEVAVRSLSVNNLYIGSGADFTGVPTNMLNLNGSLRISIYNPATFYGIHVSSTPVNLIYTDMVVATGQLKKYFQPRKSHRTLSVHIEGTKVPLYGAGSTLVISNNAFKVPLTLEFEVGSRGDVVGKLVRTKHRRRISCPLVLDSTSNKDIRFKKDSCTYS	7.8	11.33	5.83	10.68	13	124-143; 248-251	117-138; 270-276	114-142;	118-142; 245-252	90-93; 117-120; 121-145tm; 246-255	31.7	29.45	28.8	35.59	36	60.5	59.22	49.51	53.73	51	123-145	123-144;	36.89	43.68	39.15	33.47	1	88	309	221	29.77	8.09	84.817
Rs_199588	RsLEA25	lea_2i	2.4	MHAKTDSEVTSSAPSSPDHHRRPVYYVQSPSRDSHDGEKTMTSFHSTPVMGSPVGSPPHSHSSVGRHSRESSTSRFSGSLKPGSRKISPNDAGSGGRGHRKGQKNWKEFDMIEEEGLLEEEDRRKGLPRRCYVLAFVVGFFVLFSFFALILLAASKPQKPMIAMKSITFERFVIQAGSDDSGVATDMISLNSTVTFTFRNKATFFGVHVTSTPLALSYSQLTIGSGDLKQFYQRRKTQRSVIVSVIGDKIPMYGS	9.8	15.69	12.55	10.2	10.2	134-154; 186-189	109-119;129-147	136-154; 227-235	129-155	129-155	22.7	24.71	21.18	26.27	27	67.5	59.61	52.94	63.53	62.8	132-154	131-153	52.94	46.66	52.15	42.04	1	118	255	137	40	9.41	66.992
Rs_172334	RsLEA251	lea_2	2.4	KPEMIHTKSESDITSLAPSSPSRSPKRAVYYVQSPSRDSQDGDKSSSMHATPNFRSPMESPSHPSVGRHSRNSSSSRFSGIFRSSSGRKSGRKRMNDKGWPECNVIMEEGNYDELNDKAYKRRCQALMALLGFIVLFTVFCLIIWGAGRSYKAEVAVRSLSVNNLYIGSGADFTGVPTNMLNLNGSLRISIYNPATFYGIHVSATPINLIYTDMVVATGQLKKYFQPRKSHRTMLVHIEGTKVPLYGAGSTLVISNNGFKVPLTLEFEVGSRGDVVGKLVRTKHRRRISCPLVLDSTSSKDINFKKDSCTYS	7.7	10.9	4.81	10.9	12	123-146	122-140; 273-278	114;117-134;139-145;	121-146; 248-255	122-148tm; 249-257	31.1	29.49	29.17	33.97	36	61.2	59	49.04	55.13	52	126-148	125-147;	36.54	47.43	40.7	33.69	1	91	312	221	25.64	7.69	85.065
Rs_110833	RsLEA254	lea_2	2.4	ISCPKRPKKMQHAKSESDVTSLAPSSPSRSPKRHDYYVQSPSRDSHDGDKSLSIQPSPMESPLHHSFGRHSRNSSASRFSGILPSSGRKGGGGGKINDKGWPECDAIMEEGKYDEFDDDKKWTRRCQGLMAVGGFILLFTVFCLILWGAGRPFKAQVAVKSLFVSNFYIGSGADFSGVPTNMLNFNGSLKISIINPATFYGIHVSSVPVNLLYSDVVVATGELKRYFQPRKSRRTVLVHLEGTKVPLYGAGLSLQVGSDNAVQVPLTLDLSIRSRGDVVGKLVRLKNRKRISCPLKIDSTSNKIIEFKKNSCNYS	7.9	11.11	7.94	10.16	11	130-149; 253-257	122-143; 222-225; 277-282	9;104-109;120-147;	124-149; 249-255	7-11; 124-12tm; 128-149tm; 251-257	32.1	29.84	27.62	35.12	37	60	59.05	50.48	54.72	52	128-150	128-149;	34.92	41.58	36.82	31.4	1	107	315	208	28.25	14.6	90.224
Rs_181906	RsLEA257	lea_2	2.4	SYKGLCSENLVFQQFGSQNLPPFTSRKSIPHKYLAQNTQKMQHAKSESDVTSLAPSSPSRSPKRHDYYVQSPSRDSHDGDKSLSIQPSPMESPLHHSFGRHSRNSSASRFSGILASSGRKDGGGRKINEKGWPECDAIMEEGKYDGFDDDKKWTRRCQGLMAVGGFILLFTVFCLIIWGAARPFKAEVAVRSLFVSNFYVGSGADFTGVPTNMLNFNGSLKISIINPATFYGIHVSSMPVNLLYTDVVVATGELKKYFQPRKSRRTVLVHLEGTKVPLYGAGLSLQVGSDNAVQVPLTLDFSIRSRGDVVGKLVSLKNRKRISCPLKIDSTSNKIIEFKKNSCNYS	9.2	13.01	10.98	14.45	13	8-16; 23-24; 33-35; 162-179	34-42; 135-140; 155-174; 308-312	31-43;107-110;135-140;151-179;	11-15; 31-40; 155-181; 280-287	7-15; 153-155; 156-181tm; 282-290	29.2	26.59	24.28	30.34	34	61.6	60.4	47.4	55.21	53	159-181	159-180;	37.28	43.06	43.35	31.4	1	123	346	223	21.39	8.96	97.253
Rs_201362	RsLEA29	lea_2i	2.4	MIHTKSESDITSLAPSSPSRSPKRAVYYVQSPSRDSQDGDKSSSMHATPNFRSPMESPSHPSVGRHSRNSSSSRFSGIFRSSSGRKSGRKRMNDKGWPECNVIMEEGNYDEVDDKAYKRRCQALMALLGFILLFTVFCLIIWGAGRSYRAEVAVRSLSVNNLYIGSGADFTGVPTNMLNLNGSLRISIYNPATFYGIHVSSTPVNLIYTDMVVATGQLKKYFQPRKSHRTLSVHIEGTKVPLYGAGSTLVISNNA	8.2	11.76	7.06	10.59	9.41	124-143	119-138	114-140	118-145	121-145	23.1	27.06	22.75	25.88	25	68.6	61.18	51.37	63.53	65.59	123-145	123-145	45.88	40.39	43.13	30.86	1	88	255	167	34.51	11.76	66.782
Rs_196361	RsLEA9	lea_2i	2.4	MQHAKSESDVTSLAPSSPSRSPKRHDYYVQSPSRDSHDGDKSLSIQPSPMESPLHHSFGRHSRNSSASRFSGILASSGRKDGGGRKINEKGWPECDAIMEEGKYDEFDDDKKWTRRCQGLMAVGGFILLFTVFCLILWGAGRPFKAQVAVKSLFVSNFYIGSGADFSGVPTNMLNFNGSLKISIINPATFYGIHVSSVPVNLLYSDVVVATGELKRYFQPRKSRRTVLVHLEGTKVPLYGAGLSLQVGSDNAVQV	9	10.2	10.59	13.33	10.59	121-139; 172-175	116-133	67-74; 96-99; 118-138	115-140;242-251	115-142	25.5	29.02	21.96	21.96	27	65.5	60.78	49.8	64.71	62.41	119-141	119-140	41.96	41.96	45.49	30.41	1	83	255	172	29.02	13.73	69.298
Rs_316	RsLEA1	lea_2	2.5	QRIHPIVVPQPPAVPPQSSVASVKVDPSGRRVPVRKRANGWCKCLCWTITTLILLLIIVAAVLAILYLVFQPKLPKYSVNNLRITDLTLNFDSTLYAGFNVRITANNPNKRIGIYYEKGSHLSVWYKDTNLCHGSIPRFYQGHQNTTVLDVGLTGQNQYGNTLLEALQEQQQTGRIPLDLKIDVPVRVKLGKLKLMKVRILGNCKLIVDSLSTNR	16.7	18.6	16.74	19.07	14.42	44-69; 161-171	42-65; 161-172	46-71; 159-172	41-70;161-173	46-69;162-170	34.4	35.4	30.7	38.6	46	48.8	44.65	37.67	42.33	39.58	45-67	44-69	4.19	15.81	22.79	15.76	1	1	215	214	37.67	1.86	73.968
Rs_149607	RsLEA103	lea_2i	2.5	MHLTFLYPHFNYFISSKFEKNPLGGFVYNLQSYTYITHKLVICHSTFLKMTDDRVFPSNKQNGSTVAADTNHRIPVATTNNQPTHFLTSTKPNPYNPMRHDYIPTPTSQNRRNLSRRRRRCFCLTCFWAILFLIGILLLAAIAAAAFYVLYHPRRPAFSVTAVKISYFNLTTAPSDGTTHLTSKMNLTLYARNQNKKAIFYYDPMSITVLSQSVVLSNGSYAESFTNYPDTIFIIHTTLELNSQVLDVESVNSLKSDLKRRNGLPIKIVIDTIMGVKLEKMNMNKIGIRVKCDGIKGLIPKDKEAALANSSNAKCKVDPRIKILKWTF	16.8	19.21	17.99	13.41	18	33-50; 125-150; 249-259	30-33; 124-147; 179-184; 57-60; 70-78; 126-131	109-151;222-224;248-261;302-308;	121-151; 248-260	33-42; 120-150tm; 248-260	30.5	29.88	23.48	36.58	40	52.7	50.91	37.2	50.01	42	127-149	120-150;	22.26	30.48	14.02	18.98	1	1	328	327	25	1.83	101.916
Rs_186090	RsLEA121	lea_2i	2.5	NSRISILYDQIHASVSYRRRQIRISNSRISILYDQIHASVSYRRRQITLPALLLPASTYLGHKDTVVWSPFLYGYSVPLAPILSGYLNQDQNAGTVLINVRVDGRIRWKVGAFVSWRYHLSVNCPAYIDFGVKNNGIA	8.7	18.12	0	8.7	9	81-92	2-13; 3337; 82-89;	n.d.	81-92	81-92	51.4	34.48	42.75	57.97	64	39.9	47.1	27.54	33.33	27	n.d.	n.d.	4.35	7.971	22.51	5.25	1	1	138	137	21.01	0	47.425
Rs_6048	RsLEA15	lea_2	2.5	SPKSSDPPTYPFSHHRTVILHRRTMTDNEKVCSHHRNKRRNSLFRCCACLLISIFLILFTILLVWAILKPKKPRFTIQDATIFNLNVSAPNIISTSVQVTVYSRNPNSRIGIYYDKMYVYATYSNQQITYFTVIPSVYQGHKDVNVWSPFVYGSNVPVAPYNGIELSQVQSNGTPIDMTIKIDGRLKWKVGSVTTGRYHIHVTCPVSIPLGNSKNTGIVVGNGVKYQISQRCSVSV	16.1	20.34	11.02	15.68	14.53	16-20; 45-67; 161-170;	16-24;40-64;161-168	42-68	42-68;160-171	43-67;161-171	39	31.36	45.76	39.83	49	44.9	47.88	36.86	44.49	36.47	46-68	42-67	9.32	7.627	22.51	17.47	1	4	236	232	22.46	2.97	73.943
Rs_6181	RsLEA16	lea_2	2.5	LGGGGCCCNPFSCCCSCIMNCVCACIFQIIITILIVVAIVVFICWLIFRPNTVKFYVTDATLTEFNLNNSTLQYNLALNLTIRNPNQRNGIYYDQIEARAFYQGQRFSTVELTPFYQEKKSTNSLNAEFKGQNLVLLGNKETSNYNNDKESGAFGIDVKLYLRIRLKFGFVKSTKVKPKIDCDLRIPLSSTSNGTASVSYKSKRCNFDWR	21	20.48	17.14	20.48	17.62	15-48; 140-149	15-39;95-102;151-156	11-47	16-48;139-150	16-18;19-45;139-148	41	35.24	33.33	44.28	52	38	44.29	34.29	35.24	30.38	26-48	25-47	20	9.047	21.9	12.76	1	1	210	209	32.38	0	65.246
Rs_7831	RsLEA19	lea_2	2.5	QMSRIDVKSPKHCAEKHTLPTSSHRFNKKLYLYFSTIFLILLSLILLVYLILHPTKPHFSLTQADINLLNLSPRSLLNSSIQITLRSTNPNKKVGIYYDEFIIYASYKGQKITPDTSISPFYSDHEETTFLSAALSGNQQPVSPSFAYEVQRDTGTGKLVLGFKGIGKLRWKVGSWVSGRYRFMVDCVTEMPFGGIPSPPLSSRQGTVCSTSV	14.1	20.19	11.27	20.66	15.02	32-51; 145-154	25-48;155-163	28-51	10-16;24-52;144-154	28-33;34-51;144-154	41.8	30.05	24.88	39.9	50	44.1	49.77	42.72	39.44	34.98	30-52	29-51	20.19	13.14	22.06	19.38	1	1	208	207	28.17	3.29	70.002
Rs_160079	RsLEA193	lea_2	2.5	FRVDSSSVSNLTFSNNSLVSFTAVFRLTARNPNKKMSLSYDPIDAFFYYKNDLLSETNVSPFTQDTKTDTPLTANFAAAGSFVGSSAVNRINSERNSGNVGFNLRMVSRVEFKAKAWRTRRRFLKVFCGDLGIGFPSNGSSGTLTGAPKPCRVGI	7.1	18.06	2.58	7.74	8	85-95	41-46; 81-93	115-127;	85-96	85-96	51.6	39.35	23.23	57.41	66	41.3	42.58	47.1	34.85	26	n.d.	n.d.	36.77	50.96	22.51	24.75	1	1	155	154	34.84	13.55	42.943
Rs_9330	RsLEA20	lea_2	2.5	PSDPYYYSNNPYYPQNYTPDDYSARRATLLRRVFAFLIALVVIFGTITFIVWLVLRPQLPEFHVDYSSVSNLTFSNNSLVSFTSEFRLTARNPNKKMSLSYDPIDAFFYYKNDLLSETNVSPFTQDTKTDTPLTANFAAAGSFVGSLAVSRINSERNNGNVGFNMRMVSRVEFKAKAWRTRRRFLKVFCGDLGIGFPSNGSSGTLTGAPKPCRVGI	16.7	22.22	18.06	17.13	18	31-55; 146-156	23-51;144-154	21-55; 175-187	29-55;146-157	31-36;37-54;146-154	38.4	30.56	15.74	37	49	44.9	47.22	41.2	45.87	33	33-55	32-54	18.98	13.88	22.68	19.74	1	1	216	215	43.98	1.85	65.895
Rs_133405	RsLEA208	lea_2	2.5	NFFFYPNQMGETKQPHLNGAYYGPSIPPPSKYYHRPGRRGGGGCCCNPFSCCCSCIMNCVCACIFQIIITILIVVAIVVFICWLIFRPNTVKFYVTDATLTEFNLNNSTLQYNLALNLTIRNPNQRNGIYYDQIEARAFYQGQRFSTVELTPFYQEK	21.7	21.66	23.57	21.66	20	52-85	53-79;	49-85;133-140;	51-84	57-85tm	24.2	30.57	17.83	26.75	29	54.1	47.77	43.31	51.59	51	64-86	63-85;	21.02	35.03	18.47	6.66	1	1	157	156	49.68	0	48.269
Rs_162712	RsLEA211	lea_2	2.5	SSDPPTYPFSHHRTVILHRRTMTDNEKVCSHHRNKRRNSLFRCCACLLITIVLILFTILLVWAILKPKKPRFTIQDATIFNLNVSAPNIISTSVQVTVYSRNPNSRIGIYYDKMYIYATYSNQQITYFTVIPSVYQGHKDVNVWSPFVYGSNVPLAPYNGIELSQVQSNGTPIDMTIKIDGRLKWKVGSVTTGRYHLHVTCPVSIPLGNSKDTGIVVGNGVKYQISQRCSVSV	17.6	18.45	11.16	16.74	17	13-17; 25-27; 43-65; 159-168	12-20; 37-62; 159-165	39-65;	39-65; 157-168	42-65tm; 157-166	40.3	31.33	45.06	39.48	49	42.1	50.21	36.48	43.78	34	43-65	39-64;	7.73	17.16	22.51	16.15	1	1	233	232	21.03	1.72	73.423
Rs_140027	RsLEA212	lea_2	2.5	KLPKDLPAETMEEEEEEKKTQKQGGSGFPGHPVRNRSKAPLICISIATVIVLAGLAALTVWLLYRPRKPKFTVINASIYELNATSPPFMSTAMQFTLVTRNPNKRLSIFYDQFSALVSYKNQAITQQVILPPLFQEPKSTVVISPVLGREQVPVAAEVVDGLSSMDEAYGGLVVGLSLVLTGKLAYKAGGIIKSMGHYRVYVRCDFLVGLKKGFVGTMPMIGSDYLGCRVDL	13.4	21.98	21.55	17.67	14	45-63; 157-168;	8-20; 39-58; 111-115; 157-165	8-22;44-64;107-119;155-160;165-168;181-187;	38-64; 156-169	45-65tm; 156-169	37.1	28.45	17.24	36.63	47	49.5	49.57	34.91	45.7	39	41-63	38-63;	18.53	25	26.29	18.65	1	32	232	200	25	7.33	72.16
Rs_62600	RsLEA218	lea_2	2.5	MEEEEEEKKTQKQGGSGFPGHPVRNRSKAPLICISIATVIVLAGLAALTVWLLYRPRKPKFTVINASIYELNATSPPFMSTAMQFTLVTRNPNKRLSIFYDQFSALVSYKNQAITQQVILPPLFQEPKSTVVISPVLGREQVPVAAEVVDGLSSMDEAYGGLVVGLSLVLTGKLAYKAGGIIKSMGHYRVYVRCDFLVGLKKGFVGTMPMIGSDYLGCRVDL	14.9	22.07	19.37	19.82	15	32-53; 148-158	1-9; 30-49; 101-105; 146-157	3-13; 36-56; 99-109; 146-150; 171-177	7-9; 28-54; 146-159	35-53tm; 146-157;	36.9	27.48	18.02	45.54	51	48.2	50.45	34.23	34.64	34	31-53	28-53	13.51	21.17	22.97	16.13	1	22	222	200	22.97	6.31	69.146
Rs_137613	RsLEA219	lea_2	2.5	SSHHRRTMTDNEKVCSHHRNKRRNSLFRCCACLLISIFLILFTILLVWAILKPKKPRFTIQDATIFNLNVSAPNIISTSVQVTVYSRNPNSRIGIYYDKMYVYATYSNQQITYFTVIPSVYQGHKDVNVWSPFVYGSNVPVAPYNGIELSQVQSNGTPIEMTIKIDGRLKWKVGSVTTGRYHIHVTCPVSIPLGNSKDTGIVVGNGVKYQISQRCSVSV	17.4	15.53	12.79	16.89	17	11-12; 25-50; 145-154	23-47; 147-151	12-17;21-51;	25-51; 145-154	26-33; 34-52tm; 143-153	41.6	36.07	45.66	33.33	54	41	48.4	34.7	49.78	29	29-51	25-50;	12.33	20.54	22.51	16.41	1	14	219	205	19.63	0	68.174
Rs_177312	RsLEA221	lea_2	2.5	SSHHRRTMTDNEKVCSHHRNKRRNSLFRCCACLLISIFLILFTILLVWAILKPKKPRFTIQDATIFNLNVSAPNIISTSVQVTVYSRNPNSRIGIYYDKMYVYATYSNQQITYFTVIPSVYQGHKDVNVWSPFVYGSNVPVAPYNGIELSQVQSNGTPIDMTIKIDGRLKWKVGSVTTGRYHIHVTCPVSIPLGNSKDTGIVVGNGVKYQISQRCSVSV	14.12	17.81	12.79	17.81	17	30-50; 145-154	23-47; 144-151	12-17;21-51;	25-51; 143-154	25-32; 33-51tm; 145-152	41.1	32.42	45.66	41.55	54	44.8	49.77	34.7	40.64	29	29-51	25-50;	12.33	20.54	22.51	16.42	1	14	219	205	19.63	0	67.939
Rs_160078	RsLEA228	lea_2	2.5	KQHKLLSKLPDSPQLSANHTLACNNFDSIAGDRIFNRFHMADPNRPVTGYPAPNPNANGYAANPPPAGTAYPYAAPAPPSDPYYHSNNPYYQQGYQPGNYSARRATFLRRIFAFFIALLVISGTITLIVWLVLRPQLPEFRVDSSSVSNLTFSNNSLVSFTAVFRLTARNPNKKLTLSYDQIDTFFFYQSNMLSETNLSPFSQGTKTDTPLTANFAAAGSFVGGSAVNRINSERNRGSVGFNLRMVTRVELKAKAWRNRRRYLRVFCGDLSVGFPSNGSSGTLTGGPKGCRVGT	12.9	22.11	6.8	12.93	16	5-6; 109-132; 224-235	3-6; 104-128; 181-184; 209-216; 220-232	4-6;28-29;31-37;102-121;254-257;	106-131; 224-235	4-8; 115-133tm; 224-235	28.2	21.77	18.37	29.59	40	58.9	56.46	54.08	57.48	44	111-133	110-131;151-167;	46.6	59.18	33.67	30.68	1	19	281	262	45.92	11.22	81.17
Rs_162946	RsLEA236	lea_2	2.5	NMWHSKNGENFGVGKMTVEQFSCIIYISVTQESPEALFQWRTAMDLPPAFPPTTPPPPHTVTPSPVLPPHPYYNYQPNHYNYHQHHQPKPKFVNRATCLGCIFAFVLGLFLILSITIFIIWLLLRPQLPKVRVDSFSLSNLTFTNGSRVFMISEIQLTERNPNNKMSLSYDHIETGIYYKSELLSTTALSPFSQETKKDTSLVARFTGDGNFVEKRVVDGINGEINEKIGNVRFDLRLRSWITYESKSWKTRKLLEVFCGDLAVGIPSNGTAGGMIGG	13.3	21.22	14.03	12.95	13	99-123; 215-226	35-43; 95-119; 171-175; 210-222; 250-253	34-43;95-124;	95-122; 215-222	100-124tm; 215-225	30.9	28.78	25.54	33.45	41	55.8	50	43.53	53.6	46	99-121	101-123;	25.54	41.36	22.51	21.83	1	1	278	277	32.01	4.68	87.125
Rs_159852	RsLEA239	lea_2	2.5	TIFMHHTSNIYTIPYLRNTRIPGSSVPMEDRNGPATGYSAHKPSSAAYPYAIAGPPPPSPPHPYYNYQPNHYNYHQHHQPKPKFVNRATCLGCIFAFVLGLCLILAITIFIVWLLLRPQLPKFRVDSFSLSNLTFTNGSRVFMISEIQLTERNPNNKMSLSYDHIETGIYYESELFSTTALSPFSQDTKKDTSVVARFTGDGNFVEKRVVDGINGEINEKIGNVRFDLRLRSWITYESKSWKTRKLLEVFCGDLAVGIPSNGTAGGMIGG	13.3	17.78	10.37	13.33	14	92-115; 207-218	87-110; 164-167; 203-214; 243-246	87-116;	87-114; 207-214	92-116tm; 207-218	26.7	27.41	25.56	35.92	40	60	54.81	47.04	50.75	46	91-113	93-115;	35.56	47.77	23.33	22.02	1	1	270	269	32.59	5.19	79.786
Rs_139255	RsLEA244	lea_2	2.5	NLRMTDHQRIHPIVVPPAVPPQSSFPSVKVDPSGRSVPVRKRANGWCKCLCWTITTLILLLIIVAAVLAILYLVFQPKLPKYSVNNLRITDLTLNFDSTLYAGFNVRITANNPNKRIGIYYEKGSHLSVWYKDTNLCHGSIPRFYQGHQNTTVLDVGLTGQNQYGNTLLEALQEQQQTGRIPLDLKIDVPVRVKLGKLKLMKVRILGNCKLIVDSLSTNKFISIKASSCDFGLKP	14.5	15.74	15.32	18.3	15	50-73; 167-176	47-69; 163-175	47-75;164-177;	46-75; 166-178	52-75tm; 166-177;	39.1	36.6	30.21	42.55	47	46.4	47.66	42.13	39.15	38	50-72	49-74;	19.57	21.7	21.7	14.7	1	1	235	234	30.21	0.85	79.884
Rs_135760	RsLEA245	lea_2	2.5	QKQLCALFINTITSTSSVPTAHQPSHLSLLQMSQIHVKSPKHCANKQALISHKFNKKLFYYLITNLLTILSLILLVWLILHPTKPQFSLQEAVIHQLNLTSTPPLVNSSIQLTLSSKNPNNRVGIYYDEFLLYASYKGQKITPDSSISPFYQGRGETNLLSASLIGKQQPVAPSFAYEAQHDKGTGKLALDFKVIGKLRWKVGSWVLGRYRFAINCLATLQSGNVSSQHLSSKQTTQCSTIM	14.9	19.42	18.6	16.94	16	10-11; 57-79; 173-183	1-5; 27-32; 56-75; 128-132; 174-181	26-33;41-42;46-51;56-80;89-96;	52-80; 173-184	55-80tm; 173-185	36.4	30.17	16.53	40.9	48	48.7	50.41	38.43	42.16	36	58-80	57-79;	10.33	30.16	12.39	16.45	1	1	242	241	26.86	1.65	78.518
Rs_9331	RsLEA252	lea_2	2.5	SHAAYPPPAGTAYPYAAQAPPSDPYYYSNNPYYPQNYPPDNYSARRATLLRRVFAFLIALVVIFGTITFIVWLVLRPQLPEFRVDYSSVSNLTFSNNSLVSFTSEFRLTARNPNKKMSLSYDPIDAFFYYKNDLLSETNVSPFAQDTKTDTPLTANFAAAGSFVGSSAVNRINSERNNGNVGFNLRMVSRVEFKAKAWRTRRRFLKVFCGDLGIGFPSNGSSGTLTGAPKPCRVGI	15.7	23.31	14.83	16.95	15	50-75; 166-176	43-70; 122-127; 155-158; 162-174	43-75;	48-75; 166-177	51-75tm; 166-177	36.9	25.42	11.86	36.86	46	47.5	51.27	46.19	46.19	39	53-75	52-74;	34.32	51.27	28.38	21.47	1	1	236	235	46.19	4.66	69.08
Rs_9332	RsLEA253	lea_2	2.5	SHAAYPPPAGTAYPYAAQAPPSDPYYYSNNPYYPQNYTPDNYSARRATLLRRVFAFLIALVVIFGTITFIVWLVLRPQLPEFHVDYSSVSNLTFSNNSLVSFTSEFRLTARNPNKKMSLSYDPIDAFFYYKNDLLSETNVSPFTQDTKTDTPLTANFAAAGSFVGSSAVNRINSERNSGNVGFNLRMVSRVEFKAKAWRTRRRFLKVFCGDLGIGFPSNGSSGTLTGAPKPCRVGI	15.7	24.15	14.83	16.95	17	50-75; 166-176	43-71; 122-126; 152-168; 163-174;	43-75;	48-75; 166-177	49-72tm; 166-177	36.4	22.46	12.29	36.86	44	47.9	53.39	46.19	46.19	39	53-75	52-74;	31.78	46.61	27.96	21.45	1	1	236	235	44.92	4.66	68.532
Rs_147141	RsLEA258	lea_2	2.5	KLKNFHLQMSRIDVKSPKHCAEKHTLPSSISHRFNKKLYLYFSTIFLILLSLILLVYLILHPTKPHFSLTQADINLLNLSPRSLLNSSIQITLRSTNPNKKVGIYYDEFIIYASYKGQKITPDTSISPFYSDHEETTFLSAALSGNQQPVSPSFAYEVQRDTGTGKLVLGFKGIGKLRWKVGSWVSGRYRFMVDCVTVMPFG	16.8	20.3	14.36	24.26	18	38-60; 152-162	1-5; 42-56; 107-110; 153-160	18-22;30-60;76;134-143;	17-23; 30-60; 152-162	35-41; 42-59tm; 152-163	42.6	32.67	28.71	32.17	54	40.6	47.52	35.64	43.57	28	38-60	37-59;	3.47	16.83	9.405	13.28	1	1	102	101	27.23	1.98	69.961
Rs_70395	RsLEA279	lea_2	2.5	IVGIVVLICWLIFRPTTVKFYATDASLTEFNLNGSTLHYNLALNLTIRNPNQRIGIYYDQIQARAFYQGQRFSTVLLTPFYQEKKSTNSVNAEFKGQNLVLLGNKETSNYNDDKESGAFGIDVKIYLGIRLKFVFVKSTKVKPKIDCDLRIPLSSNRTSSGSYESKRCNFDWR	13.3	10.4	0	12.14	9	2-13; 104-114	1-6; 60-64; 107-112;		2-5; 7-13; 104-108; 111-115	4-6tm; 104-114	49.7	39.31	52.02	53.18	68	37	50.29	36.99	34.68	23	n.d.	n.d.	34.1	43.35	22.51	14.9	1	1	173	172	22.54	1.16	56.264
Rs_7832	RsLEA280	lea_2	2.5	SKKLKNFHLQMSRIDVKSPPKHCANKHTLPSFSHRFNKKLYLYLSTIFLLLLSLILLVYLILHPTKPHFSLTQADINLLNLSPRSLLNSSIQITLRSTNPNKKVGIYYDEFRIYASYKGQKITPDTSISPFYSDHEETTFLSAALAGNQQPVSPSFAYEVQRDTGTGKLVLGFKGIGKLRWKVGSWVSGRYRFMVDCVTVMPFGG	15.6	18.05	17.07	24.88	19	40-61; 155-163	1-6; 43-59; 156-162;	34-62;78;84-86;136-145;	2-9; 32-62; 154-165	37-41; 42-61; 154-166	41	31.22	26.83	42.44	50	43.4	50.73	38.05	32.68	31	40-62	39-61;	12.2	27.8	11.7	15.18	1	1	205	204	26.83	2.44	70.295
Rs_7833	RsLEA286	lea_2	2.5	QMSRIDVKSPKHCAEKHTLPTSSHRFNKKLYLYFSTIFLILLSLILLVYLILHPTKPHFSLTQADINLLNLSPRSLLNSSIQITLRSTNPNKKVGIYYDEFIIYASYKGQKITPDTSISPFYSDHEETTFLSAALSGNQQPVSPSFAYEVQRDTGTGKLVLGFKGIGKLRWKVGSWVSGRYRFMVDCVTVMPFGGIPSPPLSSRQGTVCSTSV	14.1	17.84	11.27	27.23	18	32-51; 145-154	33-48; 145-152	11-13;25-52;68;74-75;126-134;	10-16: 24-52; 144-154	28-32; 34-51tm; 144-156	44.6	31.92	26.29	41.31	49	41.3	50.23	41.78	31.46	33	30-52	29-51;	20.19	40.37	21.12	18.38	1	1	211	210	28.17	2.35	70.561
Rs_7834	RsLEA289	lea_2	2.5	QMSRIDVKSPKHCAEKHTLPTSSHRFNKKLYLYFSTIFLILLSLILLVYLILHPTKPHFSLTQADINLLNLSPRSLLNSSIQITLRSTNPNKKVGIYYDEFIIYASYKGQKITPDTSISPFYSDHEETTFLSAALSGNQQPVSPSFAYEVQRDTGTGKLVLGFKGIGKLRWKVGSWVSGRYRFMVDCVTVMPFGGIPSPPLSSRQGTVCSTKV	14.1	15.49	11.27	27.23	18	32-51; 145-154	33-48; 132-135; 146-152	11-13;25-52;68;74-75;126-134;	10-16; 24-52; 144-155	28-33; 34-51tm; 144-150;	44.6	30.52	26.29	41.78	48	41.3	53.99	41.78	30.99	34	30-52	29-51;	18.78	40.37	21.12	18.39	1	1	211	210	26.76	2.35	70.898
Rs_6050	RsLEA294	lea_2	2.5	MTDNEKVCSHHRNKRRNSLFRCCACLLISIFLILFTILLVWAILKPKKPRFTIQDATIFNLNVSAPNIISTSVQVTVYSRNPNSRIGIYYDKMYVYATYSNQQITYFTVIPSVYQGHKDVNVWSPFVYGSNVPVAPYNGIELSQVQSNGTPIDMTIKIDGRLKWKVGSVTTGRYHIHVTCPVSIPLGNSKNTGIVVGNGVKYQISQRCSVSV	17.5	16.51	13.21	17.45	18	18-44; 138-147	16-40; 138-144;	5-9;14-44;	18-44; 138-147	19-23; 23-43; 136-146	42	35.38	47.64	44.81	54	40.5	48.11	33.02	37.74	28	22-44	18-43;	9.91	17.92	22.51	13.86	1	4	212	208	19.81	0	66.75
Rs_134708	RsLEA297	lea_2	2.5	HNNTLIHQTPLQFTSPPMAPPPPHPPTREPAGRPQHSPLLRYIAFTALALIILTVLVVLIIWATVRPRKLKYSIEHASINSYNLTNDVLNANFHFLLRANNPNRRVSVYYDRIDVSVLYEDQILSVGNVSPFYQRRRNVTHLDLDLAARNKKLYLAVARDLKVDRASGDADLDVKIRAKIRLKIGVFKIHRKLKVLCESLRVPFSGSKGFQ	18	17.54	15.17	18.96	18	38-64; 155-165	39-59; 89-92; 155-163	38-64;86-91;93-97;144-149;	38-65; 155-166	38-41; 42-64tm; 155-166	37	30.81	22.75	42.18	44	45	51.66	37.91	38.86	38	43-65	41-64;	23.7	29.38	24.64	19.01	1	36	211	175	41.23	5.21	73.42
Rs_973	RsLEA3	lea_2	2.5	RPKIHPIVKAACAKRGIPYSAYPTFTDIFVAHLAKIKKLGQHSPVLRCIAFTALALIILTALVVLIIWAIVQPRKLKYSIEHASINSYNLTNDVLNANFHFLLRANNPNRRVSVYYDRIDVSVLYEDQILSAGNVSPFYQRRRNVTHLDLDLAAKNKKLYVEVARDLRVDRASGDADLDVKIRAKIRLKIGVFKIHRKLKVLCESLRVPFSSSKGFQRVQCDVDVD	18.6	29.2	27.43	25.22	16.81	5-13; 48-70; 161-171	6-12;25-37; 45-66; 95-99; 160-170	5-15; 25-39; 45-70; 92-106;149-156; 164-168	4-15;26-28;30-36;43-71;162-172	45-72;161-172	39.8	27.9	20.8	49.66	45	47.6	44.69	29.2	25.12	38.19	48-70	44-70	6.64	1.769	11.94	7.59	1	1	226	225	34.07	0.44	78.254
Rs_974	RsLEA4	lea_2	2.5	RPKIHPIVKAACAKRGIPYSAYPTFTDIFVAHLAKIKKLGQHSPVLRCIAFTALALIILTALVVLIIWAIVQPRKLKYSIEHASINSYNLTNDVLNANFHFLLRANNPNRRVSVYYDRIDVSVLYEDQILSVGNVSPFYQRRRNVTHLDLDLAARNKKLYLAVARDLKVDRASGDADLDVKIRAKIRLKIGVFKIHRKLKVLCESLRVPFSSSKGFQRVQCDVDVD	19.5	29.2	26.55	26.34	17.41	6-12; 45-70; 161-171	6-12;25-37;45-65;160-170	5-14; 25-38; 45-71; 93-104; 150-155	6-15;27-38;43-71;161-172	45-72;161-173	40.3	27.9	23.45	41.07	45	40.2	45.13	30.53	32.59	37.59	48-70	n.d.	6.19	1.785	10.71	6.71	1	1	226	225	32.3	0.44	79.174
Rs_6049	RsLEA54	lea_2	2.5	MTDNEKVCSHHRNKRRNSLFRCCACLLITIFLILFTILLIWAILKPKKPRFTLQDATIFNLNVSAPNIISTSVQVTVYSRNPNSRIGIYYDRMYVYATYSNQQITFFTVIPSVYQGHKDVNVWSPLVYGSNVPVAPYNGIELSQVQSNGTPIEMTIKIDGRLKWKVGSVTTGRYHIHVTCPVSIPLGNSKDTGIVVGNGVKYQISQRCSVSV	17	21.7	13.68	18.4	17	19-43;137-147;	16-41; 68-72; 137-144	5-10;14-44;	18-44; 136-147	19-23; 23-42tm; 137-146	43.4	31.6	46.7	42.45	53	39.6	46.7	33.96	39.15	30	22-44	18-43;	8.96	15.56	11.79	13.95	1	4	212	208	18.4	0	67.91
Rs_2326	RsLEA7	lea_2	2.5	LELPKDLPAETMEEEEEEKKTQKQGGSGFPGHPVRNRSKAPLICISIATVIVLAGLAALTVWLLYRPRKPKFTVINASIYELNATSPPFMSTAMQFTLVTRNPNKRLSIFYDQFSALVSYKNQAITQQVILPPLFQEPKSTVVISPVLGREQVPVAAEVVDGLSSMDEAYGGLVVGLSLVLTGKLAYKAGGIIKSMGHYRVYVRCDFLVGLKKGFVGTMPMIGSDYLGCRVDL	13.3	22.32	21.46	14.59	13.73	46-64; 158-169	9-21;40-60;112-116;157-165	9-24; 42-665; 107-120	62-89;184-191	46-66;157-169	36.9	25.75	17.17	42.08	48	49.8	51.93	35.19	43.33	38.27	43-65	39-64	19.31	17.59	26.18	18.37	1	33	233	200	25.32	7.73	72.65
Rs_69998	RsLEA84	lea_2	2.5	TDTTLTSAFNFTLTARNPNKKITFFYDSIAVEILSGGISVGSGSFPAFTHGTKNTTTLRTVVSSSKSPISDGTDVSSLRSSLKNKNLPLRIRLDSKVKVKVGKLKTKKINIRVVCDGINVAPPSGNSTAVATSSKVKCKVDPRVKIFKWTV	4.3	9.93	5.3	6.62	7	74-82	73-82	75-83	74-83	72-82	37.4	41.72	49.01	58.28	66	58.3	48.34	40.4	35.1	27	n.d.	n.d.	10.6	31.78	22.51	30.16	1	1	151	150	58.94	4.64	44.983
Rs_191550	RsLEA96	lea_2	2.5	TLQDATIYAFNLTTATNSVTTTLQTTISSHNPNSRISILYDQIHASVSYRRRQITLPALLLPASTYLGHKDTVVWSPFLYGYSVPLAPILSGYLNQDQNAGTVLINVRVDGRIRWKVGAFVSWRYHLSVNCPAYIDFGVKNNGIA	7.6	6.9	0	8.28	8	88-98	89-96	n.d.	88-99	87-98	51.7	40	44.83	62.32	63	40.7	53.1	33.1	29.4	29	n.d.	n.d.	4.83	13.1	22.51	10.78	1	1	145	144	24.83	0	44.873
Rs_72143	RsLEA13	lea_3i	3.1	MAANFQSRGLGSFCKQFVSRVRSRDSTIIRRGVHVSTYDKNPDEEHVFSAVVPDNVIPPQTQQYWAPHPKTGVFGPAKDGPALADEDGVSNGGADSVLEQKAFFRPLEDLDKPQHP	14.7	24.14	16.38	15.52	9.48	4-19;	1-5; 8-19; 96-104	10-22; 94-102	5-19; 97-99	11-21; 54-56;	9.5	4.31	12.93	11.21	2	75.8	71.55	51.72	73.27	88.52	n.d.	n.d.	43.97	58.62	56.03	51.54	1	1	42	41	25	37.93	27.501
Rs_72148	RsLEA14	lea_3i	3.1	MAANLQSRGLASFSKQFAIRVRSRDSTIIRRGVHVSTYDKNPDEEHALSAVVPDSVIQSQTQQYWAPHPKTGVFGPAKDEPVSADEDSVSNGGADSVLEQKAFFRPLEDLDKPHHP	10.3	34.48	5.17	13.79	6.03	5-16;	1-20; 96-104	4-7;44-47;55-56;94-102;107-108;	4-19	53-56	4.3	4.31	14.66	12.07	6	85.4	61.21	44.83	74.14	87.97	n.d.	n.d.	73.28	81.03	75	53.92	0	n.a.	n.a.	n.a.	24.14	41.38	26.756
Rs_72142	RsLEA21	lea_3i	3.1	MAANFQSRGLGSFCKQFVSRVRSRDSTIIRRGVHVSTYDKNPDEEHVFSAVVPDNVIPPQTQQYWAPHPKTGVFGPAKDGPDLADEAGVSNGGADSVLEQKAFFRPLEDLDKPHHP	13.8	34.48	21.55	12.93	10.34	4-19;	1-4; 8-21; 30-38; 96-104; 107-110	10-22; 82-86; 94-102	5-19	10-22; 54-56;	5.2	4.31	12.07	11.21	2	81	61.21	52.59	75.86	87.66	n.d.	n.d.	44.83	64.65	56.03	51.15	1	1	42	41	25.86	37.93	27.424
Rs_72145	RsLEA22	lea_3i	3.1	MAANLQSRGLASFSKQFAIRVRSRDSTIIRRGVHVSTYDKNPDEEHALSAVVPDSVIQSQTQQYWAPHPKTGVFGPAKDEPVLADEDSVLNGGADSVLEQKAFFRPLEDLDKPHHP	8.6	36.21	6.03	16.38	17	7-16;	1-4; 9-20; 24-30; 35-38; 96-104; 108-110	3-7;44-47;55-56;94-102;	4-19; 97-99	53-56	5.2	4.31	14.66	12.07	17	86.2	59.48	42.24	71.55	66	n.d.	n.d.	26.72	50	82.75	48.07	1	1	42	41	15.52	35.34	28.444
Rs_72147	RsLEA23	lea_3i	3.1	MAANLQSRGLASFSKQFAIRVRSLDSTIIRRRVHVSTYDKNPDEEHSFSAVVPDNVIQSETQQYWAPHPKTGVFGPAKDEPVSADEDSVSNGGADSVLEQKAFFRPLEDLDKPHHP	11.2	34.48	4.31	17.24	16.37	4-16;	1-4; 7-21; 32-38; 96-103; 107-110	4-7;44-47;55-56;94-102;107-108;	4-19; 27-30	10-19; 100-103; 106-109	3.4	6.03	18.1	12.07	6	85.4	59.48	48.28	70.69	77.63	n.d.	n.d.	81.03	84.48	74.13	50.94	0	n.a.	n.a.	n.a.	24.14	31.9	27.573
Rs_115900	RsLEA42	lea_3i	3.1	CKQFVSRVRSLGSNIIKRGVHASTYDKNQEEDHPLSAVVPDNVIPPQTQQYWAPHPKTGVFGPAKDGPALTDEDGVSNGGADSVLEQKAFFRPLEDLDKPHHP	7.8	25.24	14.56	5.8	25.24	2-9;	2-8;83-91	3-11; 82-90	15-17;84-86	2-19;16-25	6.8	7.77	1.94	12.62	2	85.4	66.99	62.14	81.58	72.76	n.d.	n.d.	49.51	100	100	61.3	0	n.a.	n.a.	n.a.	17.48	47.57	23.78
Rs_125374	RsLEA53	lea_3i	3.1	LSNHQLSQKSVFNLYMAAKFQSRGLASFCKQFVSRVRSRDSTIIRRGVHVSTYDKNPDEEHVFSAVVPDNVIPPQTQQYWAPHPKTGVFGPAKDGPAALADEDGVSNGGGADSVLEQKAFFRPLEDLDKPQHP	6.8	26.32	27.07	19.55	15.04	22-29;31;	9-19;23-34;114-120	8-37; 111-120	8-34	10-20;26-36	9	7.52	9.77	9.77	0	84.2	66.17	49.62	70.68	84.96	n.d.	n.d.	46.62	100	45.86	44.8	1	1	58	57	27.07	32.33	32.83
Rs_127371	RsLEA56	lea_3i	3.1	TTSLLISQSKPLLSPSSSHNQQFSPKNLFNCMAANLQSRGLASFSKQFAIRVRSRDSTIIRRGVHVSTYDKNPDEEHSFSAVVPDNVIQSQTQQYWAPHPKTGVFGPAKDEPVLADEDSVLNGGADSVLEQKAFFRPLEDLDKPHHP	13.6	32.65	12.93	17.01	6.8	27-45;47;	26-51;58-62;127-135	25-38; 126-133	25-50	25-35	5.4	8.84	19.05	12.95	15	81	58.5	48.98	70.04	78.2	n.d.	n.d.	34.69	100	63.26	64.4	1	1	59	58	23.81	35.37	37.74
Rs_72144	RsLEA73	lea_3i	3.1	MAAKFQSRGLASFCKQFVSRVRSRDSTIIRRGVHVSTYDKNPDEEHVFSAVVPDNVIPPQTQQYWAPHPKTGVFGPAKDGPAALADEDGVSNGGGADSVLEQKAFFRPLEDLDKPQHP	11	28.81	21.19	15.25	49	5-17;	1-4; 8-21; 98-106; 109-112	3-22;96-105;	5-19; 28-30; 99-101	12-22; 53-56; 109-112	8.5	8.47	11.86	11.21	0	80.5	62.71	50	73.54	51	n.d.	n.d.	46.61	65.25	62.71	53	1	1	42	41	27.97	38.14	27.841
Rs_60308	RsLEA79	lea_3i	3.1	LERAQFRRSFFLENSFYFSCMAVNSQSLKLANFGKRFVFQIRSPLSSLQRNRRVHDSVYEKNQEELISESAHSTVVSDDAIPPQPTEYWAPHPQTGVFGPATDQSTNAVDDSSDLGPSTNIDSVLEQKAFFRPHENLDKPVVQP	22.2	29.17	8.33	18.06	51	6-37;	20-23; 27-39; 56-59; 64-67	28-31;46-50;56-68;121-128;	3-11; 16-24; 35-38; 63-66	2-11; 17-25; 30-41; 53-59;	4.2	7.64	12.5	9.03	1	73.6	63.19	50	72.91	48	n.d.	n.d.	50	70.13	75.69	42.69	1	1	54	53	21.53	22.92	38.474
Rs_153025	RsLEA80	lea_3i	3.1	GSHHSQFLIHITPKRAQFRRSFFLENSFYFSCMAVNSQSLKLANFGKRFVFQIRSPLSSLQRNRHVHDSVYEKNQEELISESAHSTVVSDDAIPPQPTEYWAPHPQTGVFGPATDQSTNAVDDSSDLGPSTNIDSVLEQKAFFRPHENLDKPVVQP	21.2	31.4	6.41	5.13	8.97	17-37;39-50;	17-22;47-54;65-72;76-82;135-142	75-80; 133-140	28-36	44-53;65-70;41-51;61-69	9	10.26	15.38	11.54	8	69.9	57.69	51.28	83.33	83.03	n.d.	n.d.	48.08	78.2	62.17	42.22	1	1	65	64	17.31	19.23	41.315
Rs_72146	RsLEA82	lea_3i	3.1	RVYIGKGGRGDTYTKQPLFSSHNQNPFSLKKLFNCMAANLQSRGLASFSKQFAIRVRSRNSTIIRRGVHVSTYDKNPDEEHAFSAVVPDNVIQSETQQYWAPHPKTGVFGPAKDEPVLADEDSVSNGGADSVLEQKAFFRPLEDLDKPHHP	15.2	32.45	14.57	21.19	31	32-54;	27-39; 43-55;	26-42;129-137;142-143;	29-54; 62-64; 142-144	29-39; 88-91; 142-145	5.3	6.62	17.22	8.61	10	79.5	60.93	50.99	70.2	59	n.d.	n.d.	32.45	54.96	62.25	45.34	1	4	132	128	16.56	33.77	37.736
Rs_161911	RsLEA85	lea_3i	3.1	LSNHQLSQKSVFNLYMAAKFQSRGLASFCKQFVSRVRSRDSTIIRRGVHVSTYDKNPDEEHVFSAVVPDNVIPPQTQQYWAPHPKTGVFGPAKDGPAALADEDGVSNGGGADSVLEQKAFFRPLEDLDKPHHP	6.8	33.83	27.07	19.55	15.79	22-29;	9-19;22-34;41-48;113-120	8-37; 112-120	8-34;	10-20;26-37	6.8	7.52	9.77	9.77	0	84.2	58.65	48.87	70.68	84.21	n.d.	n.d.	45.11	100	45.11	44.53	1	1	58	57	27.82	32.33	32.753
Rs_167096	RsLEA90	lea_3i	3.1	TTSLLISQSKPLLSSSSSLNQQFSPKNLFNCMAANLQSRGLASFSKQFAIRVRSLDSTIIRRRVHVSTYDKNPDEEHSFSAVVPDNVIQSQTQQYWAPHPKTGVFGPAKDEPVLADEDSVSNGGADSVLEQKAFFRPLEDLDKPHHP	15	30	12.93	17.01	8.16	27-48;	6127-51;58-62;127-135	25-38; 126-133	25-50	24-35	9.5	8.84	18.37	12.92	7	75.5	60.54	50.34	70.07	84.84	n.d.	n.d.	42.86	100	61.9	42.8	1	1	128	127	29.25	27.89	38.507
Rs_167101	RsLEA91	lea_3i	3.1	TTSLLISQSKPLLSSSSSLNQQFSPKNLFNCMAANLQSRGLASFSKQFAIRVRSLDSTIIRRRVHVSTYDKNPDEEHSFSAVVPDNVIQSQTQQYWAPHPKTGVFGPAKDEPVSADEDSVSNGGADSVLEQKAFFRPLEDLDKPHHP	17	30.61	12.93	17.01	7.5	25-48;130;	27-51;57-61;127-134	25-39; 125-134	25-50	25-35	6.1	8.16	18.37	12.24	7	76.9	61.22	51.7	70.75	85.5	n.d.	n.d.	68.71	100	62.58	44.95	1	1	64	63	34.01	27.89	37.663
Rs_60980	RsLEA126	lea_3	3.2	SAELSNLIIITSLLKRFKKKMARSFSNVKTVSSFISNKISVYAAGAQGGVSNTVIRMLNKESEEPTKISWVPDPVTGYYRPENKATEIDAAELRRILIKDNTRRN	50.5	57.14	47.62	61.9	70	3-36;44-45;50-57;90-98;	1-28; 31-42; 50-59; 90-99	3-36;40-42;50-60;90-101;	2-20; 23-46; 50-59; 90-101	3-41; 50-58; 90-103	7.6	4.76	3.81	2.86	3	41.9	38.1	37.14	35.24	27	n.d.	n.d.	7.62	12.38	27.61	28.6	1	1	105	104	39.05	7.62	31.428
Rs_114292	RsLEA127	lea_3	3.2	ENLSAGCFGISMARSFSTAKNVSALITNKISPAITWRGYAAVSQGGVSKSGASNVMLKKGSEEPTKISWVPDPVTGYYRPENQTKEMDEAELRAMLVKDKARLH	44.2	57.69	21.15	52.88	73	5-12;14-34;43-49;54;89-97;	10-35; 39-48; 52-59; 85-98	16-28;89-102;	5-29, 31-36; 47-57; 89-101	4-26; 30-59; 89-102;	12.5	4.81	13.46	1.92	0	43.3	37.5	43.27	45.2	27	n.d.	n.d.	28.85	52.88	34.61	37.78	1	1	104	103	9.62	39.42	24.417
Rs_114021	RsLEA128	lea_3	3.2	ELSNLIIITSLLKRFKKKMARSFSNVKTVSSFISNKISVYAAGAQGGVSNTVIRMLNKESEEPTKISWVPDPVTGYYRPENKATEIDAAELRRILIKDNTRRN	53.4	60.19	45.63	59.22	69	3-34;42-55;88-96;	2-45; 51-58; 88-97	3-34;48-58;88-99;	4-18; 21-44; 48-57; 88-99	3-41; 49-56; 88-96	6.8	4.85	5.83	2.91	3	39.8	34.95	37.86	37.87	28	n.d.	n.d.	5.83	8.737	27.18	28.57	1	1	103	102	37.86	7.77	31.449
Rs_6336	RsLEA17	lea_4	4.1	STMGGKIGEYKDYMADKARETKDSAAEKAKETGDSTMQKADDYKNYAADKATQAKDTTMEKAGEANNAAMEKAGEYKDCTTEKAKEGKDATTGKITDLKDSAADAARRAMDFLIGKKDETKQAGKMKAGDTTEAAKETYEETKENARKKMEEMKIVGEGEKDDKSAPPQRVSYAGLGEAKAGHRLAVDEEGTPVVVAVDVDDTLAGSTASALKAADQITGQTFNDVGPMDEEGVAHIRLNRSGKHNAS	92.3	73	52.02	77.42	76.21	2-230;	1-4;7-87;89-116;118-159;161-165;205-227	6-31; 36-73; 81-86; 98-114; 118-123; 130-153; 207-219	4-156;164-185;206-225	4-156;164-182;206-225	2.4	5.7	6.45	0	0	5.2	23.79	32.26	22.58	23.79	n.d.	n.d.	85.08	100	83.87	62.69	0	n.a.	n.a.	n.a.	49.6	54.84	29.873
Rs_55822	RsLEA194	lea_4i	4.1	RKDYTTEKAKEGKDTTAVKISDLKDSATDAARRAMDFLIGKKDETKQAAEETGETAKMKAEDTTAAAKETYEDTKENARKKMEEMKIVGEGEKEDKSAPPQRVSY	94.3	74.29	63.81	85.71	96	4-102;	3-8; 17-88	6-11;17-39;42-87;0	4-39; 42-90; 92-96	5-10; 13-39; 42-89; 100-103	0	3.81	0	0	0	5.7	21.9	30.48	14.29	4	n.d.	n.d.	77.14	93.33	89.52	68.82	0	n.a.	n.a.	n.a.	60.95	73.33	15.227
Rs_55823	RsLEA207	lea_4i	4.1	RKDYTTEKAKEGKDTTAVKITDLKDSATDAARRAMDFLIGKKDETKQAAEETGETAKMKAEDTTAAAKETFEETKENARKKMEEMKIVGEGEKEDKSAPPQRVSY	94.3	74.29	60.95	86.67	95	4-102;	2-8; 15-39; 43-88	6-11;18-39;42-87;	4-39; 42-96	4-38; 42-95; 100-103	0	2.86	0	0	0	5.7	22.86	31.43	13.33	5	n.d.	n.d.	74.29	90.47	79.04	68.89	0	n.a.	n.a.	n.a.	66.67	64.76	15.931
Rs_133012	RsLEA38	lea_4	4.1	QAKDTTMEKAGEANNAALEKAGEFKDYTTEKAKEGKDTTAVKISDLKDSATDAARRAMDFLIGKKDETKQAGKMKAGDTTEAAKETYEETKENARKKMEEMKIVGEGEKEDKSAPPQRVSYAGFGEAKAGHRLAVDEEGTPVVVAVDVDDTLAGSTASALKAADQITGQTFNDVGSMDEEGVAHIRLNRSGKHNAS	87.8	68.37	37.76	72.96	88	2-138;140-151;155-177;	4-32; 39-62; 66-104; 110-114; 119-127; 131-135; 155-176	5-33;47-62;66-71;80-101;155-166;	2-95; 97-105; 116-134; 155-167; 170-173; 184-187	4-119; 156-173; 179-188	2.6	5.1	10.2	1.53	0	9.7	26.53	38.78	25.51	12	n.d.	n.d.	68.84	83.16	69.89	63.15	0	n.a.	n.a.	n.a.	45.92	44.39	28.241
Rs_70558	RsLEA47	lea_4	4.1	MADKARETKDSAAEKAKETGDSTMQKADDYKNYAADKATQAKDTTMEKAGEANNAAMEKAGEYKDCTTEKAKEGKDATTGKITDLKDSAADAARRAMDFLIGKKDETKQAGKMKAGDTTEAAKETYEETKENARKKMEEMKIVGEGEKDDKSAPPQRVSYAGLGEAKAGHRLAVDEEGTPVVVAVDVDDTLAGSTASALKAADQITGQTFNDVGPMDEEGVAHIRLNRSGKHNAS	91.5	66.38	50.64	94.04	94	3-217;	1-71; 78-101; 106-142; 148-152; 194-201	2-20; 22-65; 68-74; 82-101; 120-141; 194-205	2-87; 89-151; 154-176; 180-228	4-143; 149-161; 167-173; 18-212; 218-226	2.1	6.38	6.81	0	0	6.4	27.23	32.34	5.96	6	n.d.	n.d.	85.53	97.02	74.89	65.13	0	n.a.	n.a.	n.a.	52.77	55.74	27.927
Rs_6337	RsLEA48	lea_4	4.1	STMGGKIGEYKDYMADKARETKDSAAEKAKETGDSTMQKADDYKNYAADKATQAKDTTMEKAGEANNAAMEKAGEYKDCTTEKAKEGKDATTGKITDLKDSAADAARRAMDFLIGKKDETKQAGKMKAGDTTEAAKETYEETKENARKKMEEMKIVGEGEKDDKSAPPQRVSYAGLGEAKAGHRLAVDEEGTPVVVAVDVDDTLAGSTASALKAADQIAHIRLNRSGKHSAS	97.4	78.8	56.03	96.55	98	2-227;	1-74; 78-84; 90-114; 119-158; 161-154; 177-181; 207-231	6-32;35-77;81-86;95-114;118-125;132-153;178-179;207-221;	2-78; 80-164; 167-190; 193-230	3-155; 161-174; 194-203; 205-217	0	4.31	4.31	0	0	2.6	16.81	28.02	3.45	2	n.d.	n.d.	83.62	100	83.62	61.03	0	n.a.	n.a.	n.a.	54.74	56.03	28.479
Rs_70559	RsLEA50	lea_4	4.1	MADKARETKDSAAEKAKETGDSTMQKADDYKNYAADKATQAKDTTMEKAGEANNAAMEKAGEYKDCTTEKAKEGKDATTGKITDLKDSAADAARRAMDFLIGKKDETKQAGKMKAGDTTEAAKETYEETKENARKKMEEMKIVGEGEKDDKSAPPQRVSYAGLGEAKAGHRLAVDEEGTPVVVAVDVDDTLAGSTASALKAADQIAHIRLNRSGKHSAS	96.3	73.52	54.97	84.93	99	3-214;	1-72; 77-102; 105-142; 194-218	2-19; 21-66; 68-74; 83-103; 104-113; 119-140; 194-209	2-87; 89-151; 153-177; 180-216	5-146; 149-160; 165-184; 193-204	0	5.94	4.57	0	0	3.7	20.55	27.4	15.07	1	n.d.	n.d.	85.84	100	74.88	63.84	0	n.a.	n.a.	n.a.	58.45	56.62	26.533
Rs_118138	RsLEA58	lea_4	4.1	TKDSAAEKAKETGDSTMQKADDYKNYAADKATQAKDTTMEKAGEANNAAMEKAGEYKDCTTEKAKEGKDATTGKITDLKDSAADAARRAMDFLIGKKDETKQAGKMKAGDTTEAAKETYEETKENARKKMEEMKIVGEGEKDDKSAPPQRVSYAGLGEAKAGHRLAVDEEGTPVVVAVDVDDTLAGSTASALKAADQIAHIRLNRSGKHSAS	97.2	74.06	53.77	96.23	96	3-208;	1-65; 71-94; 99-138; 187-211	2-12;14-58;61-66;75-94;98-105;112-133;187-201;	2-80; 82-144; 146-170; 173-209	1-94; 96-126; 142-153; 161-166; 172-177; 186-197; 201-206	0	5.19	4.72	0	0	2.8	20.75	27.83	3.77	4	n.d.	n.d.	71.23	86.32	76.41	63.37	0	n.a.	n.a.	n.a.	58.02	55.19	25.99
Rs_118142	RsLEA59	lea_4	4.1	NYAADRAKQAKDTTMEKAGEANNAAMEKAGEYKDYTTEKAKEGKDTTAVKITDLKDSATDAARRAMDFLIGKKDETKQAAEETGETAKMKAEDTTAAAKETFEETKENARKKMEDMKIVGEGEKEDESAAPQRVSYAGFGEAKAGHRLAVDEEGTPVVVVVDVDDTLAGSTASALKAADQITGQTFNDVGSMDEEGVAHIRLNRSGKHNAS	89.6	67.3	46.45	75.83	91	2-149;153-153-193;	1-39; 47-70; 74-131; 170-189	3-42;56-70;74-83;91-115;170-181;	2-69; 71-120; 125-150; 167-182	2-168; 170-180; 184-188; 194-204	1.9	7.58	7.11	1.42	0	8.5	25.12	32.23	22.75	9	n.d.	n.d.	79.15	91.46	71.56	62.44	0	n.a.	n.a.	n.a.	52.13	31.28	27.584
Rs_21895	RsLEA60	lea_4	4.1	TKDSAAEKAKQTKDTMGGKIGEYKDYTADKTRETKDSAAEKAKETKDWTVQQAEEYKNYGVDKAQQAKDTTVEKGREVKDTTMEKAGEYKDYSTDKAKEGKETTVSKFTDLKDSAADAARRAMGYLIGIKDETKQEAGKTGEAAKEKAEGTTEAAKETYGETREDARRKMEEMKIEGEGGKDDDMQQQTEKKEIIYGSG	97.5	90.45	75.88	97.99	98	3-196;	3-149; 152-160; 163-175; 184-194	2-16;20-25;28-59;61-91;94-99;102-128;131-175;183-195;	2-80; 82-197	3-192	0	1.51	0	0	0	2.5	8.04	14.57	2.01	2	n.d.	n.d.	87.44	98.99	86.93	61.14	0	n.a.	n.a.	n.a.	49.25	35.65	25.722
Rs_84309	RsLEA61	lea_4	4.1	AKQTKDTTGGKIGEYKDYLADKARETKDSAAEKAKETKDSTVQQAEEYKNYGMDKAQQAKDTTMEKGREVKDATMDKTGEYKDYSTDKAKEGKETTVSKFTDLKDSAADAARRAMGYLIGMKEETKQEAGKTGEAAKEKAGGTTDAAKEKYGETEEDARRKMEGMKIKGEGDKDDDDMKQTEKKEILYGSG	97.4	91.1	72.43	97.38	98	3-188;	1-165; 177-185	12-50; 53-75; 85-140; 143-151; 155-163; 175-188	2-72; 74-169; 171-189	5-187	0	3.14	0	0	0	2.6	5.76	24.86	2.62	2	n.d.	n.d.	84.86	100	86.91	63.28	0	n.a.	n.a.	n.a.	40.54	54.05	22.885
Rs_84308	RsLEA62	lea_4	4.1	MGGKIGEYKDYTADKTRETKDSAAEKAKETKDWTVQQAEEYKNYGVDKAQQAKDTTVEKGREVKDTTMEKAGEYKDYSTDKAKEGKETTVSKFTDLKDSAADAARRAMGYLIGIKDETKQEAGKTGEAAKEKAEGTTEAAKETYGETREDARRKMEEMKIEGEGGKDDDMQQQTEKKEIIYGSG	97.3	89.67	70.65	97.28	97	3-181;	1-122; 127-145; 147-160; 169-179	13-45; 47-75; 78-85; 87-112; 115-159; 168-179	3-98; 100-182	3-180	0	1.63	0	0	0	2.7	8.7	18.48	2.72	3	n.d.	n.d.	91.3	97.28	83.15	63.4	0	n.a.	n.a.	n.a.	51.09	33.15	24.562
Rs_84307	RsLEA63	lea_4	4.1	MGGKIGEYKDYTADKTRETKDSAAEKAKETKDWTVQQAEEYKNYGVDKAQQAKDTTMEKGREVKDATMEKAGEYKDYSTDKAKEGKETTVSKFTDLKDSAADAARRAMGYLIGIKEETKQEAGKTGEAAKEKAEGTTEAAKETYGETREDARRKMEEMKIEGEGDDKQQQTEEEEILYGSG	97.2	93.37	80.11	97.24	97	3-178;	1-112; 116-160; 167-178	14-45; 46-76; 79-85; 87-159; 167-177	3-77; 79-179	4-177	0	0	0	0	0	2.8	6.63	14.92	2.76	3	n.d.	n.d.	89.5	100	82.87	65.06	0	n.a.	n.a.	n.a.	51.38	41.99	23.708
Rs_120035	RsLEA74	lea_4	4.1	VEKGREVKDTTMEKAGEYKDYSTDKAKEGKETTVSKFTDLKDSAADAARRAMGYLIGIKDETKQEAGKTGEAAKEKAEGTTEAAKETYGETKEDARRKMEEMKIEGEGGKDDDMQQQTEKKEIIYGSG	97.7	72.66	65.63	96.88	96	2-126;	9-16; 20-26; 32-56; 61-66; 70-89; 92-104; 113-123	9-19;23-28;33-57;60-90;92-104;112-124;	3-126	3-124	0	2.34	0	0	0	2.3	25	21.09	3.12	4	n.d.	n.d.	96.88	100	91.4	66.28	0	n.a.	n.a.	n.a.	56.25	48.44	17.319
Rs_146172	RsLEA316	lea_4i	4.2	KLQTFILASKVAPTEHAQAVQLEFDHSHQSVNMSSYQDSAKKTADDAGNKAQNYAGAAQGKAQDYAGAAQGKAQEAKGAASDYAGKAQDKAGELGSKAQESAQQTKDQAGSALGDAQNKAGEYGQAAKDKAGSAYNQAGQYAQDAGNKAGEYAQGAKEKAGESYDQAAKTASDYTGAAKDNTQSAYQQTKEAVGNTYNSVANTVTDYAKSAQETVGSYAQSAKETVLGKSEEAKDAANKAGESAKQTGEDVSKKTQGYAQEAKDRVSSQ	97	89.22	89.96	95.91	95.17	3-11;15-266;	16-19;34-180;183-269	15-24; 33-228; 230-266	2-10;16-266	2-12;15-28;32-265	0	4.5	1.49	0	0	3	6.3	7.06	4.09	4.83	n.d.	n.d.	89.96	100	100	63.78	0	n.a.	n.a.	n.a.	41.64	68.77	23.502
Rs_147119	RsLEA176	lea_4i	4.2	AHYRRILEFNLFHFCYIRHKKATAAMFIAKNALRNLARSVSHNNPSFPLLPRVSGACFDSDFRFSQTRFAADNGGRREYKAGDSMKETVDTTKEQAGEMKENVKDKTGDAAAMAAEKTKETKDSASESAYDMKEKAKVKTEDMKEKSKEELGSMADKAHEMREKTMDTAGEVADKTKEYAYEAKEKTKDTAGTAGEKTKSAAETVADTAKSLGENAKQTVQGAWGAAKDTTQKIKETVVGKSGDKADDYVEEHVKKPERK	86.2	75	77.69	88.85	93	3-10;21-35;57-257;	1-7;21-38; 71-76; 82-236; 247-254	3-41;64-71;84-239;244-254;	3-17; 24-38; 56-88; 90-257	2-17; 22-39; 53-256	0.4	8.46	0	0	0	13.5	16.54	17.69	11.15	7	n.d.	n.d.	67.31	86.53	70	55.74	1	1	72	71	38.85	26.62	43.798
Rs_1636	RsLEA45	lea_4	4.2	RRDKMVRDYSNTKAHYRRILEFNLFHFCYIRHKKATAAMFIAKNALRNLARSVSHNNPSFPLLPRVSGACFDSDFRFSQTRYAADNGGRREYKAGDSMKETVDTTKEQAGEMKENVKDKTGDAAAMAAEKTKETKDSASESAYDMKEKAKVKTEDMKEKSKEELGSMSDKAHEMREKTMDKAGEVADKTKEYAYEAKEKTKDTAGTAGEKTKSAAETVADTAKSLGENAKQTVQGAWGAAKDTSQKIKETVVGKSGEKVDDHVEEHVKKPERK	86.4	73.26	79.85	88.28	91	4-8;13-24;35-47;66-271;	2-9; 14-24; 34-51; 102-250; 259-269	3-54;75-84;90-92;96-252;257-267;	3-32; 34-52; 73-79; 81-271	3-9; 12-30; 36-40; 73-268	0.4	4.76	0	0	0	13.2	21.98	16.48	11.72	9	n.d.	n.d.	69.96	83.88	72.16	57.59	1	5	85	80	40.66	21.61	47.234
Rs_178649	RsLEA161	lea_4	4.2	ENTRIQSIFHFCYFCHTKATAAMFIAKNALLNLARSVSHNNPAIPLLPRVSGVCFDSDFRFSQTRFAADNGGRRDYKAGESMKETVDTTKDKTSDAAAMAAEKTREAKDSASESAGDMKEKAKVKTEDMKEKSKEELGSMSDKAHEMREKTMDKAGEVADKTKEYAYEAKEKTKDTAGTAGEKTKSAAETVADTAKSLGENAKQTVQGAWGAAKDTSQKIKETVVGKSGEKVDDHVEEHVKKPERK	86.6	76.83	73.98	75.2	82.11	5-32;59-243;	2-14;21-35;74-223;231-241	4-38;93-178;182-226;230-241	2-14;21-35;74-223;231-241	18-30;61-240	1.6	19.9	0	0	0	11.8	19.51	19.51	24.8	17.89	n.d.	n.d.	78.05	91.05	67.88	57.03	1	1	69	68	52.44	20.33	40.779
Rs_184401	RsLEA308	lea_4i	4.2	VRFISSFQVSDMASYNTNQDAAAKKAEDTKLFGQQKAGEAQQATQNAAGVTQDKAQEAAGVASDKAGQAKEAGGSYLQQATNVLNNAYENVKSTVVQATEQSKQGTSSATGTAQDKASQAGSVAGDKWAQTKQGASDATGTTQSKANQAT	94	90	62.67	96.67	89.33	4-6;10-147;	10-14;19-103;107-150	19-48; 52-103; 113-131; 143-149	3-148	2-8;19-147	0	3.33	0	0	0	6	6.67	25.33	3.33	10.67	n.d.	n.d.	72	100	100	62.13	0	n.a.	n.a.	n.a.	50	59.33	15.784
Rs_186681	RsLEA310	lea_4i	4.2	GEEVSYRAKNAGHNLNRAADRAGDKAEDAEDYLGRKGREAGDKAQDTADYVGDRAKESKDNVAEKADEAGDRARDTADYVGDRAKETKDNVGQKATEAKDTVKDTAGDIKSEADRAASAHQPRVEEAKGDAGRKIDHTKEKAGEFAGAVQESAGAAGNVVKEKAGQVQDTLAHAFGATKEKADEGMDAMQDKAHRGEYHGKHAQDEVAHEAKGLLGAVQNILGEASKTIQDTVNVPGENIE	97.9	92.1	90.04	98.34	95.02	3-238;	2-9;14-22;25-230	3-232	2-239	6-235	0	0	0	0	0	2.1	7.9	9.13	1.66	4.98	n.d.	n.d.	100	75.51	0	71.7	0	n.a.	n.a.	n.a.	31.95	81.33	27.035
Rs_21891	RsLEA41	lea_4	4.2	AGEWGKETKDAAAQKGEEYKNQMAETAGGVKDSASQKTNEASEKVKETKDSAAEKAKETKDTMGGKIGEYKDYTADKARETKDSVAEKGEETRDWTIQQGEKAPGIIGSLIGAVQGTMEHAKETVLGKSQEVSEGTRGTAAEAEEWGKETTDSAAEKGEWYKDSAAQKSNEASEKVKQTKDSAVEKGKQTKDTVGGKIGEYKDSMGDKARETKDSAAGKGEEIRDSTMQQTEELSEANRGGKQEERGPGIIGSLISTVQGTVGQARDVVLGKSREASESTRETAADAEKWGKETKDSAAQKSNDAAEKAKDTKDAAAEKAKQTKDTMGGKIGEYKDYMADKARETKDSAAEKAKETGDSTMQKADDYKNYAAD	96.2	91.96	77.75	98.39	98	3-238;242-245;253-371;	7-28; 30-63; 69-86; 105-366	5-27;31-63;67-72;75-88;90-99;105-127;129-132;139-186;190-194;197-217;221-238;243-244;248-271;274-356;358-372;	2-94; 96-240; 242-247; 249-371	5-372	0	0	0	0	0	3.8	8.04	15.82	1.61	2	n.d.	n.d.	99.46	100	96.78	71.84	0	n.a.	n.a.	n.a.	34.32	45.58	45.724
Rs_609	RsLEA209	lea_4i	4.2	RFIVVRPLSLSYNRRTLAMAAMFIAKNAVLNLSKSLPHNNTSFPLRPKVSRVCFTADSRYSEGSDAAENAAGKTKEVKNRAAESAYDMKEEAKDKAEDMKEEGKEKMGSLSDKAYEMRDKSMDAAGQAADKTKEYAYEAKEKTKDTAGTAGEKTKGAVDTVADTAHNLGEKAKQTVQGAWGAAKETTQKIKETVVGKSNDVDEYVDEHVKKPARENKEKVMDEDVIDTRRRRGEEGGGFSKH	87.2	73.55	72.31	80.99	92	14-32;44-235;	14-34; 60-192; 203-209; 216-230	14-33;51-53;64-195;201-209;212-232;	17-34; 55-119; 121-220; 222-234	2-6; 14-26; 28-32; 48-221;	0	8.26	2.07	1.24	0	12.8	18.18	21.07	17.77	8	n.d.	n.d.	82.64	87.19	48.34	58.14	1	1	45	44	48.76	37.19	42.538
Rs_1635	RsLEA5	lea_4	4.2	SPGENTRIQSIFHFCYFCHTKATAAMFIAKNALLNLARSVSHNNPAIPLLPRVSGVCFDSDFRFSQTRYAADNGGRRDYKAGESMKETVDTTKDKTSDAAAMAAEKTREAKDSASESAGDMKEKAKVKTEDMKEKSKEELGSMSDKAHEMREKTMDKAGEVADKTKEYAYEAKEKTKDTAGTAGEKTKSAAETVADTAKSLGENAKQTVQGAWGAAKDTSQKIKETVVGKSGEKVDDHVEEHVKKPERK	87.6	77.9	75.1	85.14	91.16	6-34;58-246;	9-17;24-39;67-225;234-245	5-41; 65-71; 79-227; 233-243	8-18;21-38;60-245	4-13;2-29;31-37;65-250	0.8	3.6	0	1.2	0	11.6	18.47	19.68	13.66	8.84	n.d.	n.d.	79.52	97.18	70.28	57.9	1	1	72	71	50.2	19.68	40.631
Rs_108587	RsLEA35	lea_4i	4.2	YFFPRKTQYLKMASNDQISHKAGEAKGQAQEKVGHGADAVKDHTHGATEETGNFFTTAKDKVSETAQAAKDKVLGAGQATKDKAGETTEYAKEKVTGAGQATKDKAGETTEAAKEKTSGAAHATHDKAAGAADYSKETAEAGKDKTGGFLHSTGDHVKDT	95.6	85	47.5	95.62	93.12	5-157;	18-141;148-159	6-33; 37-43; 49-75; 81-117; 125-141	5-158	8-157	0	4.38	0	0	0	4.4	10.62	31.88	4.38	6.88	n.d.	n.d.	71.88	100	100	67.78	0	n.a.	n.a.	n.a.	53.75	79.38	17.284
Rs_134615	RsLEA313	lea_4i	4.2	FFLPRKTQHLKMASNDQISHKAGEAKGQAQEKVGHGADAVKDHTHGAKEETGNFFTTAKDKVSETAQAAKDKITGAGQATKDKAGETTEYAKDKVTGAGQATKDKAGETTEAAKEKTSGAAHATHDKAAGAAD	97	86.47	95	94.74	92.48	3-197;	17-22;26-133	15-132	5-131	6-129	0	3.76	0	0	0	3	9.77	23.31	5.26	7.52	n.d.	n.d.	95.49	100	95.48	73.59	0	n.a.	n.a.	n.a.	57.14	90.23	14.078
Rs_138251	RsLEA187	lea_4i	4.2	KVSASFNRILIVSSVSSVYYYYYIISRSIDRMASNREAAEKRTAVPETEEKKTTGIIGSLIGTVQETVLQAKEAVLGKSHEAAESTRETAAEAEDWGKETKGSSDQKADGYKNQIADKAEVTKDSAAHKS	81.5	74.62	77.69	73.85	95	7-19;21-22;30-39;48-128;	1-8; 26-43; 55-76; 80-128	6-12;14-42;48-76;80-99;105-128;	6-14; 17-21; 27-42; 56-75; 80-101; 103-126	5-128	2.3	10.77	0	2.3	0	16.2	14.62	14.62	23.85	5	4-26	5-24;	60	65.38	75.38	23	1	1	72	71	48.46	8.46	26.733
Rs_146887	RsLEA75	lea_4i	4.2	SYHHIYSIYATYVGIACCSCTGCTITCTRISISLTMRKKSGVFFILLAVVAAAFLINAAECKATLEKIEEEAAAKQAKESGDGSESWAEWAKDKISEGLGFKTADDQDSSSTEDKVGYVKDSVKDKASESAEEVKEKAAEAYEKTGEAKEEVVDKDSDMGKKTAEGSKKTQAEAENTLNWAKEKAKEGYEATKTKVEETYESGKDKLSHHKEEL	78	73.36	77.57	83.64	75.23	5-16;42-61;69-99;108-211;	2-9;46-78;85-96;110-214	6-20; 28-37; 41-79; 84-98; 112-213	2-10;29-36;38-99;110-213	1-18;25-53;74-82;88-96;108-208	4.2	12.2	0	0	0	17.8	10.8	16.82	16.36	24.77	5-27; 40-59	5-27; 39-58	67.29	80.37	80.84	41.72	1	1	105	104	65.42	11.21	39.69
Rs_148951	RsLEA76	lea_4i	4.2	SSLNSSASPTRALNRSFVCFILGTRSKFQILVIRRPISAALTMAMNNRLKVTCVFLLMLLAVICVAGNENTETKKSWMEWAKHKLSGGRLGAKATDVDDAANKITETTSGAGKYAADKATEAKDKSSELGEHVSEKSGEAKDKASGYGEDAYNKAGEAKDRAAEEAKKKGSEADDTLSWAKEKVKAGYDAAKAKAGGTYESAKDKSGKVVENMHHKDGDRQEL	89.2	69.96	64.13	88.34	73.09	9-13;23--33;39-221;	11-17;37-45;51-85;94-103;113-194	9-20; 37-66; 72-84; 97-108; 111-168; 199-213	9-22;37-221	15-23;37-60;65-72;74-91;108-216	2.7	7.62	2.24	0	0	8.1	22.42	27.35	11.66	26.91	51-68	48-67	71.75	80.26	69.05	44.24	1	2	92	90	40.36	32.74	42.932
Rs_167830	RsLEA192	lea_4i	4.2	STMQQTEELSEANRGGKQEERGPGIIGSLISTVQGTVGQARDVVLGKSQEASENTRETAAKAEEWGKETRDSAAQKSNDATEKAKETKDSAAEKAKQTKDYVADKA	89.6	85.85	83.96	84.91	94	5-11;17-104;;	1-12; 25-46; 50-106	3-14;18-20;23-45;49-105;	4-14; 25-44; 49-104	3-19; 26-41; 49-104	0	0	0	0	0	10.4	14.15	14.15	15.09	6	n.d.	n.d.	83.96	98.11	100	76.05	0	n.a.	n.a.	n.a.	52.83	72.64	14.876
Rs_59138	RsLEA160	lea_4i	4.2	RRNSFLQVLTPFFLSFHPFQFQVFDFTFQPAYIYIVMASRQERAEAAARTAVEELSEANRGMKEKTEAKMEEDPRQTGGKQEARGPGIIGSLIGTVLGKSQQASESTRETAAEGKEWGKEAKDSAAQKSEGVKDSAAQKSNE	79.6	97.62	61.97	86.62	45	5-14;32-78;80-85;88-137;	1-31;34-125	3-16;29-39;40-72;87-98;104-114;115-140	2-125	4-121	3.5	0	1.41	0	11	16.9	24.65	26.06	13.38	44	n.d.	n.d.	75.35	100	77.46	53.5	1	1	47	46	50	47.89	31.315
Rs_68121	RsLEA182	lea_4i	4.2	MASNDQISHKAGEAKGQAQEKVGHGADAVKDQTHGATEETGNFFTTAKDKVSETAQAAKDKVLGAGQATKDKAGETTEYAKEKVTGAGQATKDKAGETTEAAKEKTSGAAHATHDKAAGAADYSKETAEAGKDKTGGFLHSTGDHVKDT	96.6	88.59	55.7	96.64	96	3-146;	6-13; 18-34; 37-130; 136-148	4-24; 26-32; 39-63; 70-84; 92-105; 114-130	3-77; 79-147	5-146	0	0.67	0	0	0	3.4	10.74	28.86	3.36	4	n.d.	n.d.	98.66	100	100	73.03	0	n.a.	n.a.	n.a.	52.35	87.25	12.159
Rs_68122	RsLEA150	lea_4i	4.2	MASNDQINYKAGEAKGQAQEKVGHGADAVKDHTHGAKEETGNFFTTAKDKVSETAQAAKDKITGAGQATKDKAGETTEYAKDKVTGAGQATKDKAGETTEAAKEKTSGAAHA	96.4	97.32	64.29	94.64	91.07	3-110;	5-112	5-22;26-33;37-63;70-84;91-107	4-110	4-106	0	0	0	0	0	3.6	2.68	23.21	5.36	8.93	n.d.	n.d.	97.32	100	100	45.16	0	n.a.	n.a.	n.a.	58.93	91.07	8.99
Rs_68120	RsLEA157	lea_4i	4.2	MASNDQISHKAGEAKGQAQEKVGHGADAVKDQTHGATEETGNFFTTAKDKVSETAQAAKDKVLGAGQATKDKAGETTEYAKEKVTGAGQATKDKAGETTEAAKEKTSGAAHATHDKAAGAADYGKETAEAGKDKTGGFLHSTGDHVKDT	96.6	79.19	56.38	96.64	94.63	3-146;	6-11;18-34;42-65;72-130;136-142	4-23;26-33;37-64;70-107;110-131	3-147	5-146	0	14.8	0	0	0	3.4	20.81	28.19	3.36	5.37	n.d.	n.d.	100	100	100	73.03	0	n.a.	n.a.	n.a.	56.38	87.92	12.005
Rs_131921	RsLEA312	lea_4i	4.2	ESIIVNNLQDLVMGLNRRVLLVLCLASVASVGWCWGGEDMAQNANMAAGDMKRRRQEAEESISEAMQVVKDKSGSWADWTLSKLSGGFGLNSDSRAKETAQKFTEKAKGAASKSTDTMNSAAYETSKYASSKANDIADETSDKLSNVKKYTSEKAIEDAKKASDMASDAKQGGKDQAIRAMDRASEMANDAKEWAKDKASKARASASDRASSSIVVDAKDDVKDQSYESDSDREKMSGDAMWHNRDEVFDAYEDAKSKASEAYNLVKDSNSEQAKEKYEAAKERVSQATGDLGEHMRRDSAEL	94.1	90.4	87.13	94.72	57.1	3-30;36-89;95-210;214-300;	1-16;25-28;37-71;76-86;96-303	3-33; 36-72; 75-85; 94-172; 174-225; 231-241; 245-268; 271-301	4-13;17-86;93-302	27-200	0	2.6	0	0	0	5.9	5.6	11.55	5.28	42.9	TM:	18-35	68.65	100	81.18	52.83	1	1	91	90	44.22	36.96	47.555
Rs_165648	RsLEA88	lea_4	4.2	KGEETRDWTIQQGEKAPGIIGSLIGAVQGTMEHAKETVLGKSQEVSEGTRGTAAEAEEWGKETTDSAAEKGEWYKDSAAQKSNEASEKVKQTKDSAVEKGKQTKDTVGGKIGEY	95.6	95.61	52.63	93.86	89.47	3-111;	1-14;17-39;43-114	18-39; 52-99	2-16;18-111	1-14;19-40;43-110	0	0	0	0	0	4.4	4.39	31.58	6.14	10.53	n.d.	n.d.	70.18	100	100	68.83	0	n.a.	n.a.	n.a.	31.58	72.81	17.862
Rs_21893	RsLEA39	lea_4	4.2	KDYMADKATETKDSAAAKGKETRDWTMQQEEKAPGILGSLIGTVQGTVEHAKEAVLGKSQEASERTHETAAEAKEWGKETTHSASQKGEGYKNQMAETAEGVKDSTAQKSNEASEKVKETRDSTAEKAKQTKDYMGDKARETKDSAAEKGKETRDWTVQQGEKAPGIIGSLIGTVQGTVENAKGAVLGKSREASERTRETAAEAGEWGKETKDAAAQKGEEYKNQMAETAGGVKDSASQKTNEASEKVKETKDSAAEKAKQTKDDVGGKIGEYKDYMADKAIETKDSAAEKGKETRDWTVQQGERAPGIIGSLIGTVQGTVENAKGAVLGKSREASESARDTAAEAGEWGKETKDAAAQKGEEYKNQMAETAGGVKDSASQKTNEASEKV	99	95.38	83.08	98.97	98	3-388;	1-17; 22-27; 35-79; 83-283; 285-323; 327-390	3-18;20-32;34-87;89-149;152-160;166-187;191-230;234-266;269-291;294-302;308-329;333-372;375-388;	3-166; 168-389	4-387	0	0	0	0	0	1	4.62	12.56	1.03	2	n.d.	n.d.	92.56	100	88.46	72.7	0	n.a.	n.a.	n.a.	29.23	40.26	51.313
Rs_84305	RsLEA67	lea_4	4.2	ETRDWTMHQEEKAPGILGSLIGTVQGTVEHAKEAVLGKSQEASERTRETAAEAKEWGKETKDTAAQKGVGYKNQVADTAEGVKDSAAQKTNEASEKVKETKDSAADKAKQTKDTMADKAIETKDSAAEKGKETRDWTVQQGEKAPGIIGSLIGTVQGTVENAKEAVLGKSR	97.7	88.89	80.7	97.66	98	3-169;	15-35; 41-171	5-12;14-37;40-67;71-129;132-140;146-168;	2-91; 93-169	5-167	0	0.58	0	0	0	2.3	10.53	15.2	2.34	2	n.d.	n.d.	64.91	80.11	98.24	69.47	0	n.a.	n.a.	n.a.	34.5	51.46	27.139
Rs_164641	RsLEA87	lea_4	4.2	MKEKTEAKMEADPRQTGGKQEARGPGIIGTLIGTVLGKSQQASESTRETAAEGKEWGKEAKDSAAQKSEGVKDSAAQKSNEAAEKVKETKDSAAEKAKQTKDYVADKA	85.2	72.22	76.85	83.33	82.41	3-10;21-22;24-105;	1-9;40-108	3-10; 13-15; 26-107	3-10;13-16;27-107	4-16;27-104	0	8.33	0	0	0	14.8	18.52	17.59	16.67	17.59	n.d.	n.d.	91.67	100	100	76.28	0	n.a.	n.a.	n.a.	60.19	75.93	14.607
Rs_169378	RsLEA190	lea_4i	4.2	ETKDSAAAKGKETRDWTVQQGEKAPGIIGSLIGTVQGTVENAKGAVLGKSREASERTRETAAEAGEWGKETKDAAAQKGEEYKNQMAETAGGVKDSASQKTNEASEKVKE	97.3	75.45	60	96.36	96	2-108;	5-8; 27-45; 51-110	3-9;27-46;51-67;69-90;94-109;	2-24; 26-108	3-15;20-107	0	1.82	0	0	0	2.7	20	20.91	3.64	4	n.d.	n.d.	81.82	90.9	93.63	73.2	0	n.a.	n.a.	n.a.	37.27	73.64	15.314
Rs_194183	RsLEA188	lea_4i	4.2	AGKADDTKDSLDDATNRAGDKADETSDYVASKAEDTKDTIGEAANDAGDKARETKDEVSSKSKEAADTVNDTAGDIKGQADRAAGEVQPRVDEAKDEAGKKLGDSKDKAGEFAGSVQDSAGAAGNVVKEKAGQVRDTVGNAFGATKEKAGEAGDAIKDNTGDYDHEGKSGEDAGRATKDNAKGLLGGLQNILGEASKTIQDTVNAPGERAAQD	98.1	95.77	84.04	97.65	98	3-211;	4-203; 210-213	7-87;89-102;106-158;171-203;207-211;	3-72; 74-211	4-210	0	0	0	0	0	1.9	4.23	15.96	2.35	2	n.d.	n.d.	96.71	100	100	72	0	n.a.	n.a.	n.a.	34.74	86.38	19.736
Rs_61775	RsLEA72	lea_4	4.2	MASRQEATEKRAEGAAKTGADELTDANRGRGETQRKTTGIIGSLIGTVQETVLQAKEAVLGKSHEAAESTHETAAEAEDWGNQTKDSSAQKADGYKNQIAEKAEVTKDSAAHKSDEAAEKAKETKDTVGGKIGEYKDYMAEKAE	96.5	87.5	86.91	96.53	94	4-142;	1-28; 40-58; 66-144	4-28;32-83;85-143;	3-73; 75-142	4-27; 40-141	0	1.39	0	0	0	3.5	11.11	11.81	3.47	6	n.d.	n.d.	84.72	96.52	100	70.5	0	n.a.	n.a.	n.a.	41.67	69.44	17.91
Rs_182435	RsLEA51	lea_4	4.2	DTKAAVSDALNAAGEKLVEAKDAAAHKLADAREATGEMLSDAGTKLAEAKDATLEKAAEVKDTVAEKAVEAKDATSETTSSVLHNVSDAAANVVHKAQDLASNAVHTAQDVASSTLHKAQDVAAEAYTRASEMASAVRDTAVHAKDATMHKIGLAGDEAAEKAESAKDKVDAAAARVKHSGDSIADAEVDRNLATPAEGAEDAGRIRAVVDVVAERAR	98.02	88.99	91.74	84.4	98	2-215;		2-153;156-179;183-192;196-217;	2-71; 80-84; 86-102; 106-152; 157-177; 184-191; 201-216	2-215	0	0.46	0	0	0	1.8	10.55	7.34	15.6	2	n.d.	n.d.	17.89	50	73.39	56.25	0	n.a.	n.a.	n.a.	50	23.39	27.035
Rs_200179	RsLEA27	lea_4	4.2	AGEWGKETKDAAAQKGEEYKNQMAETAGGVKDSASQKTNEASEKVKETKDSAAEKAKETKDTMGGKIGEYKDYTADKARETKDSVAEKGEETRDWTIQQGEKAPGIIGSLIGAVQGTMEHAKETVLGKSQEVSEGTRGTAAEAEEWGKETTDSAAEKGEWYKDSAAQKSNEASEKVKQTKDSAVEKGKQTKDTVGGKIGEYKDSMGDKARETKDSAAGKGEEIRDSTMQQTEELSEANRGGKQEERGPGIIGSLI	96.9	98.04	64.31	98.04	94.51	3-247;250-251;	5-255	6-26; 32-63; 74-88; 106-125; 140-186; 191-236	2-252	6-247	0.4	0	0	0	0	2.7	1.96	22.35	1.96	5.49	n.d.	n.d.	100	100	94.9	73.08	0	n.a.	n.a.	n.a.	28.24	60	34.409
Rs_84306	RsLEA69	lea_4	4.2	SNEAAEKVKETKDSAAEKAKQTKDDVGGKIGEYKDYMADKAIETKDSAAEKGKETRDWTVQQGERAPGIIGSLIGTVQGTVENAKGAVLGKSREASESARDTAAEAGEWGKETKDAAAQKGEEYKNQMAETAGGVKDSASQKTNEASEKV	97.3	95.33	80	96.67	97	3-148;	1-27; 30-50; 56-150	3-27; 30-50; 55-62; 68-88; 93-132; 135-148	2-73; 75-149	4-141	0	0	0	0	0	2.7	4.67	14	3.33	3	n.d.	n.d.	68.67	82	91.33	68.4	0	n.a.	n.a.	n.a.	36	80	19.368
Rs_102384	RsLEA191	lea_4i	4.2	AAEKGKETRDWTMQQGEKAPGIIGSLIGTVQGTVENAKEAVLGKSREASESTRETAAEAGEWGKETKDSVAQKSEGVKDSAAQKSNEAAEKMKETKDSAADKAKQTKDS	96.3	88.07	79.82	95.41	94	3-107;	9-14; 22-109	7-15; 22-107	3-19; 21-107	3-13; 22-42; 46-65; 67-106	0	0	0	0	0	3.7	11.93	16.51	4.59	6	n.d.	n.d.	79.82	86.23	100	76	0	n.a.	n.a.	n.a.	46.79	77.98	14.621
Rs_21892	RsLEA43	lea_4	4.2	KETKDSAAEKAKETKDTMGGKIGEYKDYTADKARETKDSAAEKGKETRDWTMQQEERAPGIIGSLIGAVQGTMEHAKGAVLGKSQEVSEGTRETAAEAEEWGKEAKDSAAQKTVEASDKVKETKDYMADKGRETKDSAAGKGEEIRDSTMQQTEECKQEERGPGIIGSLISTVQGTVGQARDVVLGKSHEASESTRETAAKAEEWGKERRDSAAQKSNDAAEKAKDTKDAAAEKAKQTKDTMGGKIGEYKDYMADKARETKDSAAEKAKETGDSTMQKADDYKNYAAD	97.6	92.01	80.56	96.88	98	2-286;	4-18; 24-42; 48-52; 60-82; 86-287	4-18;22-27;30-43;45-57;59-81;85-87;89-130;133-139;142-160;164-186;190-271;273-287;	2-72; 74-160; 166-286	5-285	0	0	0	0	0	2.4	7.99	14.93	3.12	2	n.d.	n.d.	94.44	100	96.18	71.95	0	n.a.	n.a.	n.a.	40.97	47.92	35.854
Rs_84304	RsLEA162	lea_4	4.2	MGGKIGEYKDYTADKARETKDSAAEKGKETRDWTMQQEERAPGIIGSLIGAVQGTMEHAKGAVLGKSQEVSEGTRETAAEAEEWGKEAKDSAAQKTVEASDKVKETKDYMADKGRETKDSAAGKGEEIRDSTMQQTEECKQEERGPGIIGSLISTVQGTVGQARDVVLGKSHEASESTRETAAKAEEWGKERRDSAAQKSNDAAEKAKDTKDAAAEKAKQTKDTMGGKIGEYKDYMADKARETKDSAAEKAKETGDSTMQKADDYKNYAAD	97.8	90.04	79.34	97.05	96.31	3-145;148-269;	8-20;22-36;44-64;68-139;148-271	13-26;36-64;75-114;148-167;177-224;228-255;258-270	3-144;147-269	6-267	0	9.23	0	0	0	2.2	9.23	17.34	2.95	3.69	n.d.	n.d.	94.1	100	98.89	70.87	0	n.a.	n.a.	n.a.	39.11	48.71	34.409
Rs_150340	RsLEA77	lea_4i	4.3	EVGCKIGEYKDYMADKATETKDSAAAKGKETRDWTMQQEEKAPGILGSLIGTVQGTVEHAKEAVLGKSQEASERTHETATEAKEWGKETTHSASQKGEGYKNQMAETAEGVKDSTAQKSNEASEKVKE	97.7	89.84	78.13	96.88	86.72	2-126;	8-28;31-40;45-128	6-27; 30-41; 44-65; 69-127	2-126	6-27;30-41;44-65;69-127	0	0	0	0	0	2.3	10.94	15.62	3.12	13.28	n.d.	n.d.	65.62	100	88.28	70.86	0	n.a.	n.a.	n.a.	30.47	66.41	17.366
Rs_152537	RsLEA186	lea_4i	4.3	SSIYSYPASAYTSTESPTKVSAKVNRILSFHLFQVSIIIIIISRSIDRMASRQEATEKRAEGAAKTGADELTEANRGRGETQGKTTGIIGSLIGTVQETVLQAKEAVLGKSHEAAESTRETAAEAEDWGNQTKDSSAQKADGYKNQIADKAEVTKDSAAHKSDEAAEKA	87.6	73.37	78.11	76.33	91	8-11;20-30;35-167;	19-32; 43-76; 88-106; 113-169	17-66;68-76;85-129;133-168;	22-44; 46-75; 88-92; 94-107; 112-168	19-77; 80-166	0	10.06	0	0	0	12.4	16.57	21.3	23.67	9	27-46	26-45;	76.33	88.75	89.34	15	1	1	100	99	46.75	21.3	31.791
Rs_48898	RsLEA189	lea_4i	4.2	SANAKDKAGQAAEVAKDKANQAAANVKDKASQAADKAEKVKDRAERTAEVIYDKAGQAAEMLKEKAGLAAEVAMDKAGDAAEIVKDKAAQFVGAAGVAKDKASQAAESAKDKASQAAEAAKDKADAAKDYVKAAAGNAADTAREKTAEAKDAMAAAAAAAASVAKEKVEMAKDKAAQATES	96.7	97.24	97.24	98.34	98	3-97;	1-49; 52-76; 80-181	3-18;	2-105; 107-180	3-178	0	1.1	0	0	0	3.3	1.66	2.76	1.66	2	n.d.	n.d.	61.33	100	73.48	53.35	0	n.a.	n.a.	n.a.	86.19	78.45	38.385
Rs_5729	RsLEA31	lea_4i	4.2	MAMNNRLKVTCVFLLMLLAVICVAGNENTETKKSWMEWAKHKLSGGRLGAKATDVDDAANKITETTSGAGKYAADKATEAKDKSGELGEHVSGKSGEAKDKASEYGEQAYNKAGEAKDKASGYGEDAYNKAGEAKDRAAEEAKRKGSEADDTLSWAKEKVKAGYDAAKAKAGGTYESAKDKSGKVVENMHHKDGDRQEL	95.5	86.43	68.84	94.47	84.92	5-47;51-197;	1-12;17-25;28-43;54-67;70-75;79-193	5-24; 30-43; 54-91; 97-120; 125-145; 149-171; 176-183	4-45;50-197	4-22;26-43;55-189	0	2.01	0	0	0	4.5	11.56	27.64	5.53	15.08	n.d.	n.d.	80.9	100	84.92	53.22	1	1	36	35	45.23	54.27	28.529
Rs_132464	RsLEA305	lea_4i	4.3	QAASDTGAYASDTARSAYDKTAQAASDTGAYAQDTAKSAYDKTAQAGTYAQDSAKSAYDKTAQAASDTGAYAQDTAKSAYDKTAQAGTYAQDSAKSAYDKTA	97.3	96.08	92.16	96.08	97	2-98	1-28	4-100	2-100	5-9;21-33	0	0.98	0	0	0	2.7	1.96	6.86	3.92	3	n.d.	n.d.	62.75	100	100	47.15	0	n.a.	n.a.	n.a.	69.61	100	3.912
Rs_139539	RsLEA153	lea_4i	4.3	SIPIRSKVSRVSFASPRLPAIKVPRATNDNVQGFNDKTSDTASRASDKANEAGDRAAETAHDVQGKAKDAFGGASDKAGEIRNKSMDSAGDAGDKAKDAAGSVMDKTKDVARGAKENTQNALDGAADAARGVGDKVKQTGENIKDSVVGKAEDVKDSRR	93.7	77.36	65.41	89.31	93.71	9-157;	27-147	4-24	7-12;18-81;83-157	7-156	0	3.14	0	0	0	6.3	19.5	28.3	10.69	6.29	n.d.	n.d.	95.6	100	100	70.63	0	n.a.	n.a.	n.a.	38.36	88.05	21.854
Rs_167831	RsLEA133	lea_4	4.3	TKDSAAEKAKETGDSTMQKADDYKNYAADKATQAKDTTMEKAGEANNAAMEKAGEYKDCTTEKAKEGKDATTGKITDLKDSAADAARRAMDFLIGKKDETKQAGKMKAGDTTEAAKVSRL	96.7	95	79.17	97.5	98	3-118;	3-66; 69-95; 98-120	2-12;14-66;74-94;97-106;111-118;	2-118	4-112	0	0	0	0	0	3.3	5	16.67	2.5	2	n.d.	n.d.	60	81.66	84.16	60.2	0	n.a.	n.a.	n.a.	57.5	91.67	11.635
Rs_172003	RsLEA95	lea_4i	4.3	AEPAAEQVSKDLKVGAEAVASDSKAAADKTADSLNASAAQVAKDARPTADKLSENLEEAADVAAEKAIKPAAKTVGDTLEDTAKTAAKNLDEGADSAADKVKEKTDSVAEEAKRKTGFAAETVKSTTDDVTKKAKETADKGADKAKETTDSAADKAKETADTAADKTKETADSASESVKKGADKGADKAKETKESVKEGAERYKE	97.6	90.73	96.1	98.05	91.22	4-203;	4-44;49-115;120-180;185-205	3-203	2-203	7-65;73-202	0	0	0	0	0	2.4	9.27	2.93	1.95	8.78	n.d.	n.d.	71.22	100	100	67.12	0	n.a.	n.a.	n.a.	71.22	75.61	21.489
Rs_181059	RsLEA302	lea_4i	4.3	IYPFKIFEIFCRYIRWYIFHIFGLKIIVGAGKYAADKATEAKDKSGELGEHVSGKSGEAKDKASEYGEQAYNKAGEAKDKASGYGEDAYNKAGEAKDRAAEEAKKKGSEADDTLSWAKEKVKAGYDAAKAKAGGTYESAKDKSGKVVENMHHKDGDRQEL	93.1	84.38	74.38	66.88	96	10-158;	4-15; 30-44; 47-154	3-45;47-51;57-81;86-106;110-132;136-142;145-150;	6-8; 14-80; 82-158	4-13; 14-29tm; 30-157	0	4.38	0	0	0	6.9	11.25	22.5	33.12	4	n.d.	n.d.	82.5	86.87	97.5	44.57	1	1	42	41	51.25	33.13	29.254
Rs_181495	RsLEA307	lea_4i	4.3	LNLSNSLSANYPSLPIRPKVSRVSFTTPNYPAVKVPRATDGSKGFNFDETVKNTQDSMNESFDKTKEKGREVRETAEENAQSWKDKASDATARTSDKASETTDRAADSAHDLQGKAKETVGDINEKGKDKLGDASDKANEIKGKTQSSAGDLADKAKDFAHDTEDRAKGAGETVVDKTKQAAGVVADMTKDFATGAKENTEWTVDTAADAARSAGERAKQTGEKIRDTVFGKSADESRGSK	90.5	79	69.29	81.74	77.18	22-239;	47-232;235-241	46-230	36-39;45-239	43-229	0	2.5	1.24	0	0	9.5	17.8	24.48	18.26	22.82	n.d.	n.d.	100	90.45	0	68.54	0	n.a.	n.a.	n.a.	32.37	56.85	36.626
Rs_189187	RsLEA109	lea_4i	4.3	SILKLYRSYVGVACCGCTGRTITCTRISISLTMRKKSGVFFILLAVVAAAFLIHHTADCKATLEKIEEEAAAKQAKESGDGSESWAEWAKDKISEGLGFKTADDQDSSSTKDKVGCVKDTVKDKACESAEEVKEKAAEAYEKTGEAKEEVVDKDSDMGKKAAEGSKKTEAEAENTLNWAKEKAKEGYEATKTKVEETYESGKDKLSHHKEEL	74.5	69.3	68.4	82.55	78.3	4-8;38-52;65-97;106-210;	1-8;44-51;59-78;83-95;108-167;169-206	1-10; 38-54; 59-78; 83-95; 110-162; 169-211	2-12;35-96;107-211	2-15;22-36;39-51;62-76;85-96;105-207	0.9	12.3	0.47	2.35	0	24.5	19.34	19.81	15.1	21.7	38-57	n.d.	67.92	82.54	80.18	40.89	1	1	125	124	69.81	14.15	40.797
Rs_194686	RsLEA116	lea_4i	4.3	DKASEAKDTITGTLYDKSGKAKDKASEVKDTVTGTVYDKSGQTKDKASELGNTVYDKSGQAKDKASDAVSDKSGQAKDKASELGDTVSDKSGQAKDKASELGETVSDKSGQTKDKARELGENAYDKSKETKNKAAGVGEGAYEKAGEAKDTAAEEGKKKEAEADDTLTWAKEKVKAGIDAAKAKAGETFEAAKGKFVDQGHGDEL	97.1	79.8	65.85	97.56	94.15	3-201;	1-155;160-205;189-193;198-205	4-12; 21-32; 43-50; 61-107; 113-197	2-202	5-198	0	6.4	0	0.1	0.1	2.9	6.83	22.93	2.34	5.75	n.d.	n.d.	93.66	100	97.07	63.37	0	n.a.	n.a.	n.a.	46.83	75.12	24.721
Rs_3451	RsLEA30	lea_4i	4.3	MAAMFVAKTTVLNLSNSLSANYPSLPIRPKVSRVSFTTPNYPAVKVPHATDGSKDYSFNFDETVKNTQDSMNESFDKTKEKGREVRENAEENAQSWKDKASDATSRTSDKASEATDRAAESAHDLQGKAKETLGDINEKGKEKLGDASDKANEIKGKTQNSAGNMADKAKDFARGTEDRAKGAGETVVDKTKQAAGVVADMTKDFATGAKENTEWTVDTAADAARSAGERAKQTGEKIRDTVVGKADEAESKRH	85	83.9	71.65	90.55	87.7	34-38;42-252;	1-16;60-254	59-254	1-16;29-34;42-252;	47-252	0	2	3.54	0	0	15	14.57	15.75	9.45	12.3	n.d.	n.d.	90.94	100	83.85	66.85	0	n.a.	n.a.	n.a.	30.71	49.21	38.594
Rs_52085	RsLEA318	lea_4i	4.3	STCETTQATKDKVTGAGQTTYDKAAETTESAKDRVTGAGQATKDKSYDTTEAAKDKTYGAAHATKDHASGAAESGKEKSGSFIQATADAVKNTLGMGGDKKGYE	95.2	91.35	77.88	88.46	80.77	2-100;	1-94	2-16;19-43;48-75;79-95;	2-94	5-46;52-95	0	0	34.62	0	0	4.8	8.65	0	11.54	19.23	n.d.	n.d.	91.35	100	100	61.26	0	n.a.	n.a.	n.a.	55.77	80.77	8.618
Rs_52544	RsLEA299	lea_4i	4.3	MASNRLKVYSVFLLMLFVVICEATVEEIVDDTNQFDDAAKKTKDKITDTTTEAGSYGSYVADKAKESGKGAGGYVSDKAKEAKDKASELGGDFYEKAGETKDRASELGGEAKDKVNGLGKGIYDKAGEAKDKVTNTVHDKTGQAKDTASEIGYTVKDKTADAKDTV	97.6	54.82	69.88	96.39	97	3-164;	1-16; 22-41; 76-89; 92-107; 110-117; 129-138; 147-151	3-67;75-89;91-152;162-163;	4-91; 93-164	4-102	0	13.25	0	0	0	2.4	31.93	18.07	3.61	3	signal	1-22;	83.73	87.34	99.39	42.33	1	1	83	82	38.55	27.71	27.602
Rs_52545	RsLEA147	lea_4i	4.3	MASNRLKVYSVFLLLLFVVICEATVENTEDGGGSESWSEWAKSKLPSGIGAKAEEIDDTNQFDDAAKKTKDKITDTTTEAGSYGSYISDKAKESGKGAGSYVADKAKEAKDKASELGGDFYEKAGETKDRASELGGEAKDKVNGLGKGIYDKAGEAKDKVTNTVHDKTGQAKDTASEIGYTVKDKTADAKDTV	93.3	77.2	63.21	90.16	73.58	3-20;30-191	1-16;36-44;53-70;82-168;171-185	3-26;34-44;59-93;98-116;119-178;	3-25;34-48;51-118;120-191	7-17;35-45;65-187;	1.6	6.22	0	0	0	5.2	16.58	25.39	9.84	26.42	n.d.	n.d.	82.38	100	94.81	45.91	0	n.a.	n.a.	n.a.	43.52	27.98	32.736
Rs_66001	RsLEA185	lea_4i	4.3	MRNSGVFFILLAVVAAAFLINAAECKATVEKIEEEAAAKQAKESGDGSESWAEWAKDKISEGLGFKTADDQDSSSTEDKVGYVKDSVKDKASESAEEVKEKAAEAYEKTGEAKEEVVDKDSDMGKKTAEGSKKTQAEAENTLNWAKEKAKEGYEATKTKVEETYESGKDKLSHHKEEL	91	83.15	82.58	91.01	94	8-19;27-176;	9-42; 49-61; 76-166; 170-178	5-44; 48-62; 75-177	3-24; 27-62; 74-177	5-25; 32-42; 48-63; 72-174	1.1	1.12	0	0	0	7.9	15.73	16.29	8.99	6	n.d.	n.d.	83.15	85.39	100	53.43	0	n.a.	n.a.	n.a.	65.17	47.19	29.605
Rs_66002	RsLEA184	lea_4i	4.3	MRNSGVFFILLAVVAAAFLINAAECKATVEKIEEEAAAKQAKESGDGSESWAEWAKDKISEGLGFKTADDQVSSTSTKDKVGRVKDTVKDKACESAEEVKEKAAEAYEKTGEAKEEVVDKDSDMGKKAAEGSKKTEAEAENTLNWAKEKAKEGYEATKTKVEETYESGKDKLSHHKEEL	95.5	86.03	82.12	97.21	97	5-176;	9-42; 49-61; 74-179	5-42; 49-62; 69-72; 76-180	3-25; 27-92; 94-178	5-15; 17-19; 30-141; 143-176	0	1.12	0	0	0	4.5	12.85	15.08	2.79	3	n.d.	n.d.	83.8	86.03	100	51.1	0	n.a.	n.a.	n.a.	73.74	40.22	30.784
Rs_67212	RsLEA142	lea_4i	4.3	RKDQTGDHLASAKDKTSETAHGAKDQTGDYLNSAKDKASEGAQAAKDKTCDTTEAAKDKVAGAGHATKDHAAGVAESGKETAEAGKDNTGNFLQKTGDKVKEVTGGTADAIKNTLGLGDKKDHE	95.2	83.87	66.13	90.32	88.71	3-120;	8-84;89-115	7-48; 52-61; 68-84; 89-103; 107-115	3-115	5-115	0	0	0	0	0	4.8	16.13	30.65	9.68	11.29	n.d.	n.d.	71.77	100	100	70.75	0	n.a.	n.a.	n.a.	41.13	95.16	10.93
Rs_67537	RsLEA303	lea_4i	4.3	MAAMFTANTSILNLSSSLSTSIPIRSKVSRVSFASPRLPAIKVPRATNDNVQGFNDKTSDTASRASDKANEAGDRAAETAHDVQGKAKDAFGGASDKAGEIRNKSMDSAGDAGDKAKDAAGSVMDKTKDVARGAKENTQNALDGAADAARGVGDKVKQTGENIKDSVVGKAEDVKDSRR	89.9	75.98	58.1	53.63	96	3-14;29-177;	27-31; 49-175	14-18; 60-92; 97-177	5-16; 30-32; 36-92; 94-117	2-7; 17-177;	0	3.35	1.12	0	0	10.1	20.67	27.37	46.37	4	n.d.	n.d.	94.97	100	100	64.69	0	n.a.	n.a.	n.a.	43.02	70.95	26.275
Rs_67538	RsLEA317	lea_4i	4.3	MAAMFTANTSILNLSSSLSTNYPSIPIRSKVSRVSFASPRYPAIKVPRATNDNVQGFKDKTSDTASRASDKANEAGDRAADTAHDVQGKAKDAFGGASDKAGEIRDKSMDSAGDAGDKAKDAAGSVMDKTKDVARGAKENTQNALDGAADAARGVGDKVKQTGENIKDSVVGKADDIKDSRR	86.8	75.27	55.49	79.12	85.71	2-10;32-180;	1-6;14-18;51-172	10-18;62-94;96-179	5-15;46-180	2-13;33-178	0	18.1	1.65	0	0	13.2	3.3	27.47	20.88	14.29	n.d.	n.d.	100	100	100	62.69	0	n.a.	n.a.	n.a.	45.6	73.08	26.539
Rs_67539	RsLEA145	lea_4i	4.3	MAAMFTANTSILNLSSSLSTNYPSIPIRSKVSGISFASPRYTAIKVPRATNDNVQGFKDKTSDTASRASDKANEAGDRAADTAQDVQGKAKDAFGGASDKAGEIRNKSMDSAGDAGDKAKDAAGSVMDKTKDVARGAKENTQNALDGAADAARGVGDKVKQTGENIKDSVVGKADDIKDSRR	90.1	71.43	55.49	81.87	93.96	1-14;31-180;	1-6;14-18;54-100	64-94;99-180	5-15;39-83;85-180	1-14;21-179	0	6.04	1.65	0	0	9.9	22.53	25.82	18.13	6.04	n.d.	n.d.	100	100	92.3	61.03	0	n.a.	n.a.	n.a.	46.15	73.08	26.093
Rs_69737	RsLEA304	lea_4i	4.3	LAGKYATDKATEAKDKSGELGEHVSGKSGEAKDKASEYGEQAYNKAGEAKDRAAEEAKRKGSEADDTLSWAKEKVKAGYDAAKAKAGGTYESAKDKSGKVVENMHHKDGDRQEL	95.6	77.19	57.89	92.11	97	3-98;	4-14; 17-58; 62-84; 90-93; 102-105	6-16; 20-23; 30-60; 64-86; 90-96; 99-103	3-104; 110-112	10-43; 45-103	0	1.75	0	0	0	4.4	21.05	28.07	7.89	3	n.d.	n.d.	100	100	100	66.13	0	n.a.	n.a.	n.a.	49.12	95.61	17.872
Rs_109487	RsLEA175	lea_4i	4.3	NIAVMFAAKTIVANLSNSLYPNYPSNSVPIRPKVCRVAFTTFRYPAVKVVPHATNGSTGDRFNVDEAIKNAQFSMNESFDGTKQRGREVREDAVENSQAWKDKAKDAAVMAAEKAGEVIDRAVESAHDLEGKAKETVGNLDEKREEKLGDVSDKAYEMRDKSRESAGNVTEKAKYYAQDTVERAKAAAGTVVDKTKETAGTVADRTKGVADGAKENTERAGDMTADATRSVGEDAKHTAEKL	86	80.17	71.07	92.15	93	2-14;45-54;56-240;	1-10; 14-18; 64-242	3-18; 64-77; 83-241	4-17; 32-153; 155-241	2-17; 33-238	0.8	4.96	1.65	0	0	13.2	14.88	17.77	7.85	7	n.d.	n.d.	75.21	85.95	51.65	54.05	1	1	54	53	23.55	26.86	41.863
Rs_108999	RsLEA36	lea_4i	4.3	AMADEAKMRTEAASDKTKQGTDASLETIGQYRGAAQEQGNAALQGAQDRYQAAKDVTVQKGNEAADVAQQKKATVAETISQYTQATMDKLMGMKIGAQEYSQQALNKAADQTESTKAGAADSYNKAADTTAQTAQAAKDTTIQKKDQAYDTAATTAQTVKDTAIEKKDQAYDAATSAAQTASDTAIEKKDQAYDAATSAAQTAKDTAIDYKNQAYDASASAAQTAKDTGIAKKDQAYDAAASTWDVTKQKAGEAQQAAADTATATKDR	98.1	87.3	93.66	98.51	89.55	2-130;	0-16;22-95;100-135;148-165;170-225;235-245;252-266	3-228; 230-266	2-266	22-262	0	1.12	0	0	0	1.9	13.81	5.22	1.49	10.45	n.d.	n.d.	73.13	100	89.55	57.04	0	n.a.	n.a.	n.a.	51.12	57.84	22.987
Rs_109602	RsLEA301	lea_4i	4.3	RKAQEKSGEVSDKAYEMRDKSQESAGNVTEKAKYYAQDTVERAKAAAGTVVDKTKETAGTVADRTKGVADGAKENTERAGDMTADATRSVGEDAKHTAEKL	95	100	90.1	98.02	97	2-178;	1-101	2-7;9-100;	2-100	3-99	0	0	0	0	0	5	0	5.94	1.98	3	n.d.	n.d.	100	100	79.2	70.36	0	n.a.	n.a.	n.a.	29.7	67.33	11.132
Rs_111373	RsLEA37	lea_4i	4.3	LEPCKINYHLFRIFNLLSSMASRDDSYKAGETKGQAQEKVGRGMDTMKDKAQGAKDKASEAAHSAQGRTYEAKDQTGGYMEAAKDKTSETAQAAKDKASGAAQATKDKASEMTESGKETAQAGKEKTGGVIQQTGEQVKQMAKGAADAVKNTFGMGGDAATTDQGRHCGVEK	94.2	81.9	76.16	90.7	87.21	8-169;	5-75;80-124;127-154	5-22; 25-28; 32-66; 69-153	8-17;20-167	9-14;22-167	0	0	0	0	0	5.8	18.02	20.93	9.3	12.79	n.d.	n.d.	79.07	100	92.44	66.52	0	n.a.	n.a.	n.a.	36.63	72.67	19.603
Rs_117779	RsLEA134	lea_4	4.3	GTKDSAAQKSDDAAEKAKETKDSAAEKAKQTKDTTGGKIGEYKDYLADKARETKDSAAEKAKETKDSTVQQAEEYKNYGMDKAQQAKDTTMEKGREVKDA	95	95	89	98	97	4-98;	6-100	3-34;37-78;80-98;	2-99	2-96	0	0	0	0	0	5	5	10	2	3	n.d.	n.d.	100	100	100	71.32	0	n.a.	n.a.	n.a.	57	98	9.581
Rs_127603	RsLEA57	lea_4i	4.3	SLTKLISKHIHLFIYKGNSLLKMASHDSETQEKIGHGVDAAKGHAEGAKDKTGDYLTSAKDKTSETAHGTKDQTGDYLNSAKDKASEGAQAAKDKTCDTTEAAKDKVAGAGHATKDHAAGVAESGKETAEAGKDNTGNFLQKTGDKVKEVTGGTADAIKNTLGLGDKKDQV	95.3	82.46	52.05	97.08	92.98	2-8;13-14;16-169;	29-131;136-162	2-25; 28-65; 72-94; 99-109; 115-144; 154-162	2-168	1-16;19-163	0	3.51	0	0	0	4.7	14.04	33.92	2.92	7.02	n.d.	n.d.	73.68	100	100	60.1	0	n.a.	n.a.	n.a.	40.94	58.48	22.902
Rs_131918	RsLEA311	lea_4i	4.3	SLIFPLIRGFGLNSDSRAKETAQKFTEKAKGAASKSTDTMNSAAYETSKYASSKANDIADETSDKLSNVKKYTSEKAIEDAKKASDMASDAKQGGKDQAIRAMDRASEMANDAKEWAKDKASKARASASDRASSSIVVDAKDDVKDQSYESDSDREKMSGDAMWHNRDEVFDAYEDAKSKASEAYNLVKDSNSEQAKEKYEAAKERVSQATGDLGEHMRRDSAEL	95.1	92.4	86.22	98.22	69.33	5-132;136-221;	16-130;132-226	4-10; 15-93; 97-147; 154-158; 167-190; 193-223	3-224	3-7;21-54;60-130;152-182;198-217	0	2.7	0	0	0	4.9	4.4	12.44	1.78	30.67	n.d.	n.d.	82.67	100	100	59.5	0	n.a.	n.a.	n.a.	44.89	65.33	32.095
Rs_136891	RsLEA314	lea_4i	4.3	ANDTSSITVFTLNLVIIYFSERNSVSKMASHDQANYKAGEAKGQAQEKIGHGMDATKGHAEGAKDQTGNFLTNAKDKVSETATAAKDKVTGAGQATKDNVAGAGQATKDKFSGDDKKIGH	95	85	55	78.33	78.33	5-118;	12-22;25-30;34-41;44-120	14-19; 25-49; 64-89; 97-109	24-118	2-22;28-102	0	4.17	3.33	6.67	0	5	10.83	34.17	15	21.67	n.d.	n.d.	84.17	100	89.16	55.4	0	n.a.	n.a.	n.a.	37.5	35	16.378
Rs_140058	RsLEA315	lea_4i	4.3	ANDTSSITVFTLNLVIIYFSERNSVSKMASHDQANYKAGEAKGQAQEKIGHGVDATKEHAEGEKDQTGNLFTNAKDKVTEAATAAKDKVTGAGQATKDNVAGAGQATKDKFSGDDKIGH	95	75.15	53.78	73.11	84.03	5-117;	22-30;33-41;45-119	14-19; 25-49; 56-60; 70-89; 97-109	25-112	5-91;94-100	0	9.24	3.36	5.88	0	5	12.61	31.09	21.01	15.97	n.d.	n.d.	83.19	100	86.55	55.85	0	n.a.	n.a.	n.a.	36.13	29.41	16.526
Rs_149505	RsLEA130	lea_4	4.3	ESRALAMADEVSARNQAASEKADQSSDAALNAIGQARGAAQEQGSAVLKGAQDRYQAAKDASSQKAGETAEVAGQKKATVAETLSQYTQAAMDKLKGMKIGAQDYSQQALNKAADQTESTKAGAADTYNKAADTTAQTAQSAKDTTLQKKDQAYDTTAQTAQSAKDTAIEKKDQAYDATASAAQTAKDTTIQKKDQAYDAAASATQTAKDTVMDYTAAAQDQAIGAWDATKQKAADLTGVAQEKAGAAQQSAADTASATQQKTSETAGAAKDRSYDAAGSAQSTAGGWLGAIKQKASELLGAAQTQTQEASSAAQDKAAAAKDKAVETKDAAAQKAGETKDAAAQKAGEAKDATAQKAGETRDASADRASEASDATWQTGGAAQDKAGGALQAVKDKGA…	99.1	93.02	96.85	99.1	95.05	3-442;	1-74;77-99;104-130;135-141;144-148;152-284;288-377;383-396:399-433	1-435; 439-443	2-442	8-112;115-433	0	0	0	0	0	0.9	6.98	2.7	0.9	4.95	n.d.	n.d.	66.67	100	100	65.56	0	n.a.	n.a.	n.a.	64.19	70.05	34.959
Rs_166537	RsLEA49	lea_4i	4.3	RSAALAPRVTARSSPVVHQRRSLVVRAESISDKAKSAAENAKDAVGDAAGAVKSKAGDAKDFVKDKAGDAKGAAKDLAGKGEDAAGDVEKNAKNAADDAKGAAKDASRKTERAADDAKDSVKRNL	94.4	72.8	81.8	94.4	94	6-123;	1-9; 27-54; 70-78; 84-125	15-79;82-124;	5-11; 14-124-kao da je 117	9-32; 35-53; 61-98; 108-123	0	8	0	0	0	5.6	19.2	16	5.6	6	n.d.	n.d.	92	100	100	64.13	0	n.a.	n.a.	n.a.	85.6	80.8	16.559
Rs_169994	RsLEA93	lea_4i	4.3	SLTKLISKHIHLFIYKGNSLLKMASHDSETQEKIGHGVDAAKGHAEGAKDKTGDYLTSAKDKTSETAHGTKDQTGDYLTSAKDKTSDTAHGAKDQTGDYLNSAKDKTSEGAQAAKDKTCDTTEAAKDKVAGAGHATKDHAAGVAESGKETAEAGKDNTGNFLQKTGDKVKEVTGGTADAIKNTLGLGDKKDQV	98.4	93.78	41.45	96.89	93.78	2-191;	1-155;159-184	2-24; 28-66; 74-82; 89-117; 122-131; 137-153; 158-185	3-190	1-15;19-185	0	0.52	0	0	0	1.6	5.7	40.41	3.11	6.22	n.d.	n.d.	76.17	100	100	60.85	0	n.a.	n.a.	n.a.	38.34	58.55	24.544
Rs_184475	RsLEA309	lea_4i	4.3	AYFQVAGMASYDSNRDAAAKHAEDTKQFGQQKAGEAQQATKDAAGATQDKAHEAAGVAQDKANQAGNVAGEKWEQAKQGASDAAGTTQGKANDAANVTGDKANQASSIAGEKWEQTKQGASNAAGATQQKATEVANQASEMAGQKWEQTKQVSADAGQVASDKAGSIAQQTRDAMNTAFNSIKSDVTPKQNTTPKQSSS	98	87.9	77.89	97.99	92.96	4-112;	8-66;69-96;104-192	15-84; 89-183	2-197	11-196	0	4	0	0	0	2	7	18.59	2.01	7.04	n.d.	n.d.	95.48	100	100	76.57	0	n.a.	n.a.	n.a.	39.2	86.93	13.906
Rs_187619	RsLEA108	lea_4i	4.3	RLFRSLFNLLSSMASRDDSYKAGETKGQAQEKVGRGMDTMKDKAQGAKDKASEAAHSAQGRTYEAKDQTGGYMEAAKDKTYDTAQAAKDKASGAAQATKDKASEMTESGKETAQAGKEKTGGVIQQTGEQVKQMAKGAADAVKNTFGMGGDTTATDKGCHGGVEK	95.2	84.8	77.58	95.15	79.39	4-160;	1-15;18-115;120-148	3-163	3-160	16-147	0	0.6	0	0	0	4.8	17.58	19.39	4.85	20.61	n.d.	n.d.	83.64	100	97.57	66.31	0	n.a.	n.a.	n.a.	50.3	84.85	17.467
Rs_190897	RsLEA110	lea_4i	4.3	SVAMARSLIAVLLLCAMVVSASAGVADILGTKEEPVVKEPTWTEKAKESLHMFSSDTQDKAGEAAGAAKQTGADGAETAKTWTETAKEKLNMFAGDAQQKTGETVDATKGKTGETVDATKHKTGEAVDASKDHAGAAQDHAKSYLDMAKEKLNVFSKYVSKSFKGAGEKADDTKDAAADAAKAAGSKAKAGKETAADTASDAASKTSETAKSAKDTAADTAKSAKDTTADTAKYAADKTSEGAEKAKHEEL	98	80.48	79.28	98.01	87.65	4-249;	1-30; 45-50; 60-91; 104-110; 115-163; 170-189; 193-251	2-29; 42-71; 75-101; 104-108; 118-164; 172-251	3-249	3-20;43-246	0	2.79	0	0	0	2	19.12	16.33	1.99	12.35	n.d.	n.d.	78.88	100	96.01	56.67	0	n.a.	n.a.	n.a.	65.74	45.82	30.187
Rs_190898	RsLEA111	lea_4i	4.3	SVAMARSLIAVLLLCAMVVSASAGVADILGTKEEPVVKEPTWTEKAKESLHMFSSDTQDKAGEAAGAAKQTGADGAETAKTWTETAKEKLNMFAGDAQQKTGETVDATKGKTGETVDATKHKTGEAVDASKDHAGAAQDHAKSYLDMAKEKLNVFSKGAGEKADDTKDAAADAAKAAGSKAKAGKETAADTASDAASKTSETAKSAKDTAADTAKSAKDTTADTAKYAADKTSEGAEKAKHEEL	98.8	71.3	77.05	97.95	86.07	2-242;	1-29;43-50;60-70;77-91;125-154;164-183;187-244	2-29; 42-71; 76-102; 117-156; 166-243	4-243	5-19;41-237	0	6.6	0	0	0	1.2	23.36	18.03	2.05	13.93	n.d.	n.d.	82.38	100	97.13	59.99	0	n.a.	n.a.	n.a.	64.34	52.05	27.516
Rs_192722	RsLEA112	lea_4i	4.3	GTVYDKSEQTKDKASELGNTVYDKSGQASDTFSDKSGQAKDKASELGDTVSDKSGQAKEKASELGDAVSDKSGQTKDRARELGENAYDKSKETKNKAAGVGEGAYEKAGEAKDTAAEEGKKKEAEADDTLTWAKEKVKAGIDAAKAKAGETFEAAKGKFVDQGHGDEL	95.8	89	68.45	97.62	91.67	3-163;	1-119;121-148	7-18; 37-46; 54-69; 76-159	2-166	7-161	0	2.4	0	0	0	4.2	8.33	26.19	2.38	8.33	n.d.	n.d.	82.14	100	97.61	65.67	0	n.a.	n.a.	n.a.	38.1	94.05	20.147
Rs_21894	RsLEA28	lea_4	4.3	ARETKDSVAEKAKETTDSTVQQAEESKDYGMDKAQQAKDTTLDKARESKDTTMDKAGEYKDYTTEKAEGTKDSAAHKSDEAAEKAKETKESTSEKAKQGKDTMGGKIGEYKDYMADKARETKDSVAEKAKETKDSIVQQAEEYKDYGMDKAQQAKDTTIDTTGEYKDYTTEKAEGTKDSAAQKSDEAAEKAKETKESTSEK	98	100	88.56	98.01	98	3-199;	1-201	3-198	2-199	5-207	0	0	0	0	0	2	0	9.95	1.99	2	n.d.	n.d.	100	100	100	71.57	0	n.a.	n.a.	n.a.	50.25	59.2	19.143
Rs_48899	RsLEA131	lea_4i	4.3	SANAKDKAGQAAEVAKDKANQAAANVKDKASQAADKAEKVKDRAERTAEVIYDKAGQAAEMLKEKAGLAAEVAMDKAGDAAEIVKDKAAQFVGAAGVAKDKASQAAEAAKDKADAAKDYVKAAAGNAADTAREKTAEAKDAMAAAAAAAASVAKEKVEMAKDKAAQATES	96.5	98.82	97.06	98.24	97	4-167;	1-76; 79-170	3-169;	2-95; 97-169	4-169	0	0	0	0	0	3.5	1.18	2.91	1.76	3	n.d.	n.d.	55.88	93.52	69.41	50.71	1	58	134	76	88.29	77.66	14.305
Rs_61208	RsLEA181	lea_4	4.3	RAAEAEDWGKETKGSSDQKADGYKNQIAEKSDDAAEKAKEAKDSAAEKAKQGKDTVGGKVGEYKDYVADKARETKDSVAEKAKEAKDSTVQQAEEYKDYG	95	88	84	98	97	3-97;	1-8; 19-51; 54-100	2-12;17-51;54-56;59-98;	2-99	2-98	0	0	0	0	0	5	12	14	2	3	n.d.	n.d.	100	100	100	66.68	0	n.a.	n.a.	n.a.	52	100	10.488
Rs_67209	RsLEA183	lea_4i	4.3	ASAKDKTSETAHGTKDQTGDHLASAKDKTSETAHGAKDQTGDYLNSAKDKASEGAQAAKDKTCDTTEAAKDKVAGAGHATKDHAAGVAESGKETAEAGKDNTGNFLQKTGDKVKEVTGGTADAIKNTLGLGDKKDHE	96.4	91.97	54.01	97.08	98	2-133;	7-128	19-61; 65-75; 81-96; 102-109; 120-128	3-135	2-129; 131-133	0	0	0	0	0	3.6	8.03	36.5	2.92	2	n.d.	n.d.	100	100	100	72.06	0	n.a.	n.a.	n.a.	40.15	94.16	10.861
Rs_67210	RsLEA143	lea_4i	4.3	MASHDSETQEKIGHGVDAAKGHAEGAKDKTGDYLTSAKDKTSETAHGTKDQTGDYLTSAKDKTSDTAHGAKDQTGDYLNSAKDKASEGAQAAKDKTCDTTEAAKDKVAGAGHATKDHAAGVAESGKETAEAGKDNTGNFLQKTGDKVKEVTGGTADAIKNTLGLGDKKDQV	97.1	94.15	43.27	95.91	91.23	3-168;	1-82;85-91;97-164	6-45; 53-95; 98-108; 115-131; 138-143; 146-151; 155-162	4-168	6-162	0	0	0	0	0	2.9	5.85	40.35	4.09	8.77	n.d.	n.d.	86.55	100	100	68.45	0	n.a.	n.a.	n.a.	40.94	94.74	14.562
Rs_67211	RsLEA141	lea_4i	4.3	MASHEGETQEKIGHGVDAAKGHAEDAKDKTGDYLTSAKDKTSETAHGAKDQTGDYLNSAKDKTSEGAQAAKDKTCDTTEAAKDKVAGAGHATKDHASGLAESGKETAEAGKDNTGNVLQKTGDKVKEVAGGTADAIKNTLGFGDKKDHE	96	93.96	61.74	94.63	91.28	3-145;	9-140	7-46; 49-88; 90-137;	5-146	5-141	0	0	0	0	0	4	6.04	28.19	5.37	8.72	n.d.	n.d.	85.91	100	100	47.12	0	n.a.	n.a.	n.a.	36.91	96.64	12.347
Rs_69736	RsLEA306	lea_4i	4.3	MAMNNRLKVTCVFLLMLLAVICVAGNENTEAKKSWMEWAKHKLSGGRLGAKATDVDDAANKITETTSGAGKYAADKATEAKDKSGELGEHVSGKSGEAKDKASEYGEQAYNKAGETKDKASGYGEEAYNKAGEAKDRAAEEGADTLSWAKEKVKAGYDAAKAKAGGTYESAKDKVHHKDGDRQEL	91.4	83.78	72.43	95.14	97	10-44;50-183;	5-12; 19-45; 52-66; 70-113; 119-176	4-26; 29-44; 55-84; 86-91; 96-121; 123-164; 168-176; 183-186	5-45; 47-112; 114-182	7-20; 21-31tm; 32-43; 16-179; 182-184	1.6	4.32	0	0	0	7	11.89	24.86	4.86	3	n.d.	n.d.	84.86	88.64	81.62	50.83	1	1	36	35	40.54	54.05	26.905
Rs_84303	RsLEA132	lea_4	4.3	REQWNMRRERCWVSLKKFQKVPVKQQRRRKSGGRRRKILLPKKTDQASEKVKETKDSAAEKAKQTKDTMGGKIGECKDYMADKGRETKDSAAGKGEEIRDSTMQQTEELSEANRGGNQEERGPG	96.8	63.71	53.23	91.94	97	2-121;	8-11; 45-114	4;7-18;23-30;45-69;73-82;88-91;96-113;	3-18; 23-120	4-19; 22-120	0	4.03	2.42	0	0	3.2	32.3	32.26	8.06	3	n.d.	n.d.	88.71	92.74	100	72.01	0	n.a.	n.a.	n.a.	39.52	58.87	25.437
Rs_103977	RsLEA300	lea_4i	4.3	ADKAGELQNKAGEYRDYAGDKLQQGREVAGERAQGTKEYVQGTAQEAQDRSAEGAQATKEQTKGVLNSAYEYAQGVYDATLGYAKGANQQARDTAGATQDKAGEFASVTQEKASDTTQSAKETTQTYGDTAAQKLSDLKIGGQEKAADAYNYTADSAQKGSQQASEGANQRLQAAKEYAG	98.3	99.4	95.56	75	97	4-178;	1-179	4-139; 142-180	4-7; 9-12; 17-29; 31-83; 89-93; 106-113; 118-127; 129-137; 144-149; 156-178	3-176	0	0	0	0	0	1.7	0.56	3.89	25	3	n.d.	n.d.	65	93.33	94.44	63.45	0	n.a.	n.a.	n.a.	26.11	73.89	27.218
Rs_118877	RsLEA46	lea_5	5	SRPHSKIAHIPHSPNLQPTPNKHQAFYAFATMSSGQQSGPATQSKDELMDQSKKPEGQSQEAFERQQEGRSKGGKARSEQLGTEGYKEMGSKGGSVTKEDTQS	43.7	25.24	23.3	39.42	27.18	24-32;44-53;62-68;76-81;83-91;96-99;	45-51;60-68;78-83	22-32; 45-51; 60-68	42-53;60-81;83-93	24-31;44-52;60-70;77-80	3.9	12.62	1.94	0	0	3.692	2.2419	60.7231	60.58	72.82	74.72	100	43.9	61.58	50	89.2	0	n.a.	n.a.	n.a.	100	100	16.314
Rs_124807	RsLEA201	lea_5	5.1	QQGQINFSNKTKGMASEQDRRAELDSKARQGETVIPGGTGGKSLEAQEHLAEGRSKGGQTRKEQMGTEGYQEMGRKGGLSSNDKSGAERAEEEGITIDESKYKTRT	38.7	44.34	33.02	56.6	61	10-15;20-30;45-53;63-64;67-75;89-92;	18-29; 43-52; 62-67; 70-73; 88-95; 102-106	17-29;43-52;61-64;85-92;	9-32; 44-56; 59-65; 67-76; 87-92	13-29; 42-54; 60-65; 67-75; 100-102	0.9	8.49	7.55	0	2	60.4	47.17	47.17	43.4	37	n.d.	n.d.	100	100	100	81.63	0	n.a.	n.a.	n.a.	27.36	85.85	15.992
Rs_125649	RsLEA199	lea_5	5.1	LSSRLQTVYLISFLRSILSIITMSGNKEDLNARAAAGETVVPGGTGGKSLEAQQHLAEGRSKGGQARAEQLGHDGYVEMGKKGGSATNDMSGGEAADAAGREIDESKFTN	60.9	49.09	49.09	62.73	74	6-36;50-59;66-80;86-89;93-99;	7-18; 27-34; 50-59; 68-79; 95-105	3-23;27-35;48-58;64-71;93-103;105-107;	3-23; 27-36; 50-62; 64-71; 73-82; 93-99	2-23; 26-36; 47-62; 65-82; 92-99; 105-108	2.7	7.27	2.73	0	0	36.4	43.64	37.27	37.27	26	n.d.	n.d.	53.64	66.36	72.72	52.85	0	n.a.	n.a.	n.a.	30	52.73	19.986
Rs_128109	RsLEA200	lea_5	5.1	ERSSFSVTTQSNKTNGMASKQDSRAELDAKASQGETVVPGGTGGKSLEAQEHLAEGRSKGGQTRKEQMGTEGYQEMGRKGGLSSNDKSGAERAEEEGITIDESKYKTQT	41.3	27.52	26.61	44.04	55	16-33;47-56;65-68;70-78;92-95;	21-31; 47-55; 92-95	21-31;46-55;65-67;71-76;88-95;	10-18; 21-33; 47-59; 62-68; 90-95	21-32; 47-57; 63-68; 70-78; 93-95;	2.8	10.09	9.17	0	6	56	62.39	46.79	55.96	39	n.d.	n.d.	100	100	100	82.14	0	n.a.	n.a.	n.a.	30.28	74.31	14.584
Rs_176248	RsLEA203	lea_5	5.1	HLSNKTKGMASKQNKRAELDAKASQGETVVPGGTGGKSLEAQEHLAEGRSKGGQTRKEQMGTEGYKEMGRKGGLSTNDKSGAERAEEEGITIDESKYKTKS	44.6	49.5	34.65	57.43	64	5-25;39-48;62-70;83-87;	1-10; 1523; 3947; 57-62; 83-91	9-24;;38-47;56-60;62-68;80-87;	4-25; 39-51; 54-60; 62-71; 82-87	13-24; 38-51; 55-60; 61-70; 85-57; 94-97	1	2.97	2.97	0	2	54.5	47.52	46.53	42.57	34	n.d.	n.d.	100	100	100	80.06	0	n.a.	n.a.	n.a.	27.72	88.12	14.781
Rs_188268	RsLEA202	lea_5	5.1	QQGQINFSNKTKGMASEQDRRAELDSKARQGETVIPGGTGGKSLEAQEHLAEGRSKGGQTRKEQMGTEGYQEMGRKGGLSSNDKSGAERTEEEGITIDESKYKTKS	35.8	36.79	24.53	56.6	62	10-15;21-30;44-53;67-75;89-91;	18-28; 44-52; 62-67; 70-73; 88-92	17-29;43-52;62-64;68-73;91-92;	9-32; 44-56; 59-65; 67-76; 87-92	117-128; 46-54; 61-65; 67-73	0.9	9.43	7.55	0	2	63.2	53.77	48.11	43.4	36	n.d.	n.d.	100	100	100	81.78	0	n.a.	n.a.	n.a.	30.19	86.79	15.951
Rs_193475	RsLEA204	lea_5	5.1	PERKKGMASKQQNKRAELDAKASQGETVVPGGTGGKSLEAQEHLAEGRSKGGQTRKEQMGTEGYMEMGRKGGLSTNDKSGAERAEEEGITIDESKYKTKS	34	43	33	58	66	13-23;38-47;61-69;82-85;	3-8; 12-22; 38-46; 55-67; 83-86	4-23;37-46;55-58;64-66;79-86;	2-24; 38-48; 53-59; 61-70; 81-87	3-24; 36-50; 54-70; 84-86; 91-98	2	6	3	0	2	64	51	45	42	32	n.d.	n.d.	98	100	100	82.41	0	n.a.	n.a.	n.a.	29	89	14.445
Rs_173841	RsLEA198	lea_5	5.1	HLSNKTKGMASKQDSRAELDAKARQGETVVPGGTGGKSLEAQEHLAEGRSKGGQTRKEQMGTEGYQEMGRKGGLSSNDKSGAERAEEEGITIDESKYKPQLKKVMSQCSSLGRMYM	41.4	54.31	50	59.48	69	5-23;39-47;62-70;102-112;	1-10; 13-23; 39-48; 56-68; 84-88; 100-103	12-24;37-48;52-60;62-70;79-87;94-114;	4-9; 12-27; 39-51; 54-60; 62-71; 82-87; 102-112	5-25; 38-50; 55-72; 85-88; 93-110	1.7	8.62	0.86	0	0	56.9	37.07	42.24	40.52	31	n.d.	n.d.	100	100	100	75.05	0	n.a.	n.a.	n.a.	23.28	82.76	18.644
Rs_172403	RsLEA197	lea_5	5.1	IFMLSRIALLCQKTAPAYQTVFGRFSQVATMSMSQEAQENVVKGGIKGGSTKGDGSQSEASQEQVHGLSQDAQERIKEGGRKGGQARAAQLGHDGYAEMGRKGGLATKDKSGGEAAAEKGIDLDESKFTNN	38.9	58.02	53.44	64.89	85	6-12;41-44;49-55;62;70-79;84-91;94-101;114-119;	1-12; 18-41; 59-67; 70-78; 86-93; 96-99; 113-119	3-13;16-43;59-67;70-78;84-91;95-100;112-119;125-127;	6-14; 16-25; 29-47; 59-67; 70-91; 93-102; 113-118	2-12; 16-30; 35-44; 57-65; 70-80; 85-90; 94-102; 112-118	3.1	3.82	0	0	0	58	32.82	38.17	35.11	15	n.d.	n.d.	74.81	77.86	91.6	58.08	0	n.a.	n.a.	n.a.	39.69	65.65	22.311
Rs_159842	RsLEA195	lea_5	5.1	KFYPAPGVLLHATPLYGEIHLVILIEFPQVIRQKEMASKQDKRAELDAKANQGETVVPGGTGGKSLEAQEHLLKGGAKEDRRGRSRWVQRDTRKWDARGVSVPMINLVLSERRKKESLSMNPNIKPSPKLMSCPNAVFGRMYACVKTMSRVVTCVKVVLVVVVF	45.1	39.02	26.22	45.73	63	26-33;36-37;39-51;66-74;93-97;111-115;130-161;	29-49; 65-75; 86-92; 136-155	29-50;65-74;103-113;135-150;	24-37; 39-51; 66-73; 92-98; 105-109; 111-119; 136-154	28-51; 65-74; 77-81; 84-98; 102-118; 129-133; 134-140; 141-102tm	13.4	17.68	17.07	10.95	10	41.5	43.29	35.37	43.32	27	n.d.	n.d.	43.9	61.58	50	37.8	2	1;88	37; 164	36; 76	26.83	0	49.175
Rs_159833	RsLEA196	lea_5	5.1	KFYPAPGVLLHATPLYGEIHLVILIEFPQVIRQKEMASKQDKRAELDAKANQGETVVPGGTGGKSLEAQEHLLKGGAKEDRRGRSRWVQRDTRKWDARVVSVLMINLVLNERRKKESLSMNPNIKRSPKLCHVPMQSSAVCMCMCENYV	22.8	34.9	36.24	37.58	44	30-31;39-51;67-74;86-89;111-117;	29-49; 65-75; 86-95; 114-118	29-50;65-74;97-114;138-147;	27-37; 39-51; 92-109; 111-119; 141-145	28-51; 67-72; 92-96; 110-115	18.8	20.81	10.74	8.72	17	58.4	44.3	42.28	53.7	39	n.d.	n.d.	46.98	66.44	51.67	37.46	2	1;87	38; 149	37; 62	22.15	22.82	41.668
Rs_107019	RsLEA152	Deh	6.1	SEARKMAEYGGNYGQETKQTDEYGNPVQHPQGGAHGAGHPHGGPISTGPTTGAPLHRRSGSSSSSSSEDDGLGGRRKKGIKDKVKEKLPGGHKETQPPAAGGGYGGGGVAGQHEPEKKGMMDKIKEKLPGGHH	3	21.8	21.05	12.03	23	82-84;124;	1-9; 78-86; 117-127	2-10; 75-86; 114-127	2-9; 120-127	2-8; 81-87	6	0	0	0	0	78.2	78.2	70.68	87.97	77	n.d.	n.d.	100	100	100	90.92	0	n.a.	n.a.	n.a.	60.9	100	17.815
Rs_113392	RsLEA163	Deh	6.1	SEARKMAEYGGNYGQETKQTDEYGNPVQHPQGGAHGAGHPHGGPISTGPTTGATHHRRSGSSSSSSSEDDGMGGRRKKGIKDKVKEKLPGGHKDTQPPAAGYGGVAGQQEPEKKGMMDKIKEKLPGGHH	5.4	20.16	21.71	12.4	22	79-85;	1-8; 80-86; 115-123	2-9;75-87;111-123;	2-9; 116-123	3-18; 80-87; 116-123	3.9	3.1	0	1.55	0	76.74	76.74	68.99	86.05	78	n.d.	n.d.	100	100	100	91.66	0	n.a.	n.a.	n.a.	66.67	100	15.949
Rs_117194	RsLEA140	Deh	6.1	FFNLKQGRKMAGYGGNYGNEMKQTDEYGNPVHHPQGGGGGYAGGAHGTDHPHGVPISSGPTTGPPHHRRSGSSSSSSSEDDGMGGRRKKGIKDKVKEKLPGGHKETQPPAAGGGYGGGGVAGQHEPEKKGMMDKIKEKLPGGHH	8.3	14.58	13.89	10.42	21	92-97;131-136;	88-97; 128-138	19-22;88-98;126-138;	4-6; 10-13; 131-138	3-6; 9-12; 93-98; 131-138	6.9	7.64	0	0	0	77.78	77.78	75	89.58	79	n.d.	n.d.	100	100	100	87.56	0	n.a.	n.a.	n.a.	65.97	100	19.373
Rs_131408	RsLEA166	Deh	6.1	DIGMAQSGNQHGRRTDELGNPSRQTEEYGDPVHRPTGVDYGTTGAGGTYGTTDAYHATTGAHQMGTNQADPYNKTSSGTTGACDPHGTTAAGAAAASHEKKGNMMEKIKEKLPGHHHNKST	1.7	25.62	17.36	6.61	43	107-108;	90-111	90-111;	104-111	25-28; 92-100; 103-111	1.7	10.74	0	1.65	0	63.64	63.64	66.94	91.74	57	n.d.	n.d.	90.08	100	100	82.78	0	n.a.	n.a.	n.a.	42.15	100	10.146
Rs_134636	RsLEA298	Deh	6.1	YIHHTDTERNIHSILFEDIGMAQYGNQDGRRTDGLGNPSRQTEEYGDPVHRPTGVDYGTTGAGGTYGTTDAHHPTTGAHQTGAYKADPYNKTSSGTTGACDPNGTTAAAPHEKKGNMMEKIKEKLPGHHHNKST	11.9	16.42	12.69	11.19	31	11-18;117-124;	8-14; 114-124	8-19;113-124;	11-17; 117-124	11-23; 112-124	7.5	15.22	0	0	0	80.6	6.52	10.87	88.81	69	n.d.	n.d.	92.54	98.5	100	77.88	0	n.a.	n.a.	n.a.	32.84	81.34	16.402
Rs_172145	RsLEA139	Deh	6.1	FFNLKQGRKMAGYGGNYGNEMKQTDEYGNPVHHPQGGGGGYAGGAHGTDHPHGVPISSGPTTGPPHHRRSGSSSSSSSEDDGMGGRRKKGIKDKVKEKLPGGHKETQPPAAGGGYGGGGVAGQHEPEKKGMMDKIKEKLPGGHHN	7.6	13.79	13.79	11.03	21	93-98;133-137;	89-97; 128-138	19-22;88-98;126-138;	4-6; 9-13; 131-138	3-15; 24-26; 131-138	2.8	6.9	0	0	0	77.93	77.93	75.17	88.97	79	n.d.	n.d.	100	100	100	87.68	0	n.a.	n.a.	n.a.	64.83	100	19.269
Rs_181340	RsLEA151	Deh	6.1	FFNLKQGRKMAGYGGNYGNEMKQTDEYGNPVHHPQGGGGGYAGGAHGTDHPHGVPISSGPTTGPPHHRRSGSSSSSSSEDDGMGGRRKKGIKDKVKEKLPGGHKDTQPPAAGYGGVAGQQEPEKKGMMDKIKEKLPGGHH	3.6	15	14.29	10.71	26	93-97;	88-97; 124-134	19-23;87-98;122-134;	4-6; 10-13; 127-134	3-7; 8-12; 21-27; 86-99; 127-135	5.7	6.43	0	0	1	78.57	78.57	74.29	89.29	73	n.d.	n.d.	100	100	100	87.29	0	n.a.	n.a.	n.a.	66.43	100	19.595
Rs_77718	RsLEA165	Deh	6.1	MAEYGGNYGQETKQTDEYGNPVQHPQGGAHGAGHPHGGPISTGPTTGAPLHRRSGSSSSSSSEDDGLGGRRKKGIKDKVKEKLPGGHKETQPPAAGGGYGGGGVAGQHEPEKKGMMDKIKEKLPGGHH	2.3	17.97	15.63	8.59	16	117-119;	75-81; 112-122	72-82;110-122;	110-112; 115-122	76-82; 116-122	2.3	0	0	0	0	82.03	82.03	77.34	91.41	84	n.d.	n.d.	100	100	100	91.24	0	n.a.	n.a.	n.a.	64.84	100	16.881
Rs_77719	RsLEA164	Deh	6.1	MAEYGGNYGQETKQTDEYGNPVQHPQGGAHGAGHPHGGPISTGPTTGAPLHRRSGSSSSSSSEDDGLGGRRKKGIKDKVKEKLPGGHKETQPPAAGGGYGGGGVAGQHEPEKKGMMDKIKEKLPGGHHN	3.9	20.93	15.5	8.53	16	77-79;118-119;	11-16; 75-81; 112-122	72-82;110-122;	110-112; 115-122	76-82; 116-121	5.4	0	0	0	0	79.07	79.07	77.52	91.47	84	n.d.	n.d.	100	100	100	91.33	0	n.a.	n.a.	n.a.	63.57	100	16.777
Rs_107018	RsLEA148	Deh	6.1	FFNLKQGRKMAGYGGNYGNEMKQTDEYGNPVHHPQGGGGGYAGGAHGTDHPHGVPISSGPTTGPPHHRRSGSSSSSSSEDDGMGGRRKKGIKDKVKEKLPGGHKDTQPSAGDYGGGFAGQQEPEKKGFMDKIKEKLPGGHHN	4.9	14.08	14.08	11.27	27	92-98;	89-97; 125-135	20-24; 87-98; 123-134	4-6; 9-13; 128-135	91-98; 128-134	4.2	8.45	0	0	0	77.46	77.46	74.65	88.73	73	n.d.	n.d.	100	100	100	86.08	0	n.a.	n.a.	n.a.	63.38	100	20.072
Rs_136806	RsLEA137	Deh	6.2	KMADYQHHEQKSSEAYEDAPAAPLPVKSEENESVEASDRGLFDFIGKKKEGEKKCDDDDVIANEFDEKVQVCEDKKEEPKEEEKKEEPKEEEKKHESLLQKLHRSGSSSSSSSDEEEVEEGGEKKKKKKGLKDKIKEKVRGEKKEDETSVPVEKCDEFPDEEKKGLVDRIKDKLPVDKKDDEGSEQPPPP	3.7	37.37	50	16.32	45	3-6;168-170;	1-6; 33-37; 58-68; 80-85; 89-103; 115-120; 131-140; 163-172	4-17;33-47;58-75;80-85;89-104;115-140;160-173;	34-37; 40-44; 90-103; 166-173	5-16; 37-46; 80-104; 125-139; 166-172	11.6	5.26	0	5.26	0	57.37	57.37	43.68	78.42	55	n.d.	n.d.	100	100	100	71.3	0	n.a.	n.a.	n.a.	66.32	74.74	35.719
Rs_5602	RsLEA135	Deh	6.2	MADYQHHEQKSSEAYEDAPPAAPIPVKSEENESVEASDRGLFDFIGKKKEGEKKCDDDDVIANEFDEKVQVCEDKKEEPKEEEKKEEPKEEEKKHESLLQKLHRTGSSSSSSSDEEEVEEGGEKKKKKKGLKDKIKEKVSGEKKEEPMGTSVPVEKFDEFPTPEPEEKKGFLDKIKEKLPGGGKKAEEVSAPPPHKAEEVECAEGEGKEKKGFLDKIKEKLPGYHHKNHEEKE	7.7	45.06	46.35	20.17	15	11-16;132-137;213-218;	1-9; 12-15; 32-38; 59-69; 81-103; 114-128; 131-138; 169-177; 210-220; 230-233	4-16;34-46;58-75;80-85;89-104-115-139;165-178;196-203;208-220;	34-36; 40-44; 81-83; 89-103; 115-117; 132-136; 172-176; 213-220	214-220	11.2	5.15	0	3.86	3	49.79	49.79	45.92	75.97	82	n.d.	n.d.	100	100	94.84	73.26	0	n.a.	n.a.	n.a.	72.96	69.96	45.001
Rs_56153	RsLEA171	Deh	6.2	MADLRDEHGNPIHQQQKIHRSSCSSSSSSEDDGQGGRRKKKGLKDKIKEKLGKKKDKDEASNSSTTAVTTPESKMATTVPPHDKKGIIDKIKEKLPGHHTTY	11.8	20.59	25.49	10.78	36	45-49;87-93;	40-51; 89-94	4-6;13-18;37-51;57-60;84-94;	48-50; 87-94	4-9; 43-50; 87-94	3.9	11.76	0	0	0	67.65	67.65	57.84	89.22	64	n.d.	n.d.	100	100	100	82.66	0	n.a.	n.a.	n.a.	70.59	62.75	19.09
Rs_69529	RsLEA167	Deh	6.2	KEEPKEEGKKHESLLEKLHRSSSSSSSSSDEEEIGEGGEKKKKKKGLKDKLKGKATGEKKEEPKCELETSSVPVEKFDEFPTPEPEEKKGFLDKIKEKLPGGKKPEEVSAPPPHKAEEV	16.8	24.37	38.66	16.81	39	14-19;47-53;91-97;	11-19; 31-35; 47-51; 89-96	5-21; 31-35; 38-52; 85-98	14-18; 49-51; 85-88; 91-98	4-7; 41-55; 88-91; 93-101	7.6	5.04	0	4.2	0	69.75	69.75	54.62	78.99	61	n.d.	n.d.	100	100	100	76.9	0	n.a.	n.a.	n.a.	86.55	96.64	26.995
Rs_188163	RsLEA136	Deh	6.2	KMADYQHHEQKSSEAYEDAPAAPLPVKSEENESVEASDRGLFDFIGKKKEGEKKCDDDDVIANEFDEKVQVCEDKKEEPKEEEKKHESLLQKLHRSGSSSSSSSDEEEIGEGGEKKKKKKGLKDKLKGKATGEKKEEPKCELETSSVPVEKFDEFPTPEPEEKKGFLDKIKERLPGGGKKAEEVSAPAPPPPHKVEEVECATAAEGEG	6.7	37.5	36.06	15.38	43	4-14;168-170;	1-6; 33-37; 58-68; 80-94; 106-111; 122-130; 163-173; 195-205	4-17;34-46;58-73;80-95;106-110;114-127;160-173;	34-36; 39-44; 80-94; 166-173	41-45; 82-85; 160-163; 167-173;	13	8.17	0	5.79	2	54.33	54.33	46.63	78.83	55	n.d.	n.d.	98.56	100	100	71.41	0	n.a.	n.a.	n.a.	69.71	70.67	39.269
Rs_152516	RsLEA169	Deh	6.2	GEKKEDEVDKCDELPSHEPEEEKKGLVDKIKEKLPIDKKDEEVSEQPPPPPKVEEVWNATAPETEGKDKKGFLDKIKEKLPGFHHKNDEEKEKEVEKEKGEEACH	6.7	45.71	50.48	30.48	19	72-78;	5-8; 20-32; 69-79; 89-105	5-10;19-33;40-43;52-59;69-79;89-103;	20-23; 26-33; 72-79; 88-99	26-34; 72-79; 91-95	1.9	2.86	0	1.9	0	51.43	51.43	45.71	67.62	81	n.d.	n.d.	100	100	100	74.17	0	n.a.	n.a.	n.a.	69.52	75.24	21.664
Rs_189615	RsLEA177	Deh	6.2	YIVGFSDSVFCEERERDCLSEMATNNEYNPEQRSELDEPRRTTESSGYDKSEDTGYGGEGGEGRRPTESSGFDKSENTGYGGEGGEGGYGGVSESEPPRHKTHTDDEPLPKPTSGTYDDDQFSTPSATGTGGNYGDDNTEKFQDSRTDSYDETPETQSRGFGGEQKPSGGYSDPSSAFPGAPVDRSVEEPGYGQDTKAAAPFSSGRGPESPTPKKEGFVQKLKDKLPGHKTSTPDTMEDDTMTGTDSGTPKKGLITKIKEKLPGHHSPTAPTE	1.8	13.19	12.82	8.79	18	221-223;257-258;	5-23; 216-224; 253-260	13-24;30-35;215-225;251-261;	12-24; 30-32; 254-261	12-22; 30-33; 218-225; 254-261	2.2	4.03	1.47	2.19	1	82.78	82.78	81.32	89.02	81	n.d.	n.d.	98.9	100	100	86.75	0	n.a.	n.a.	n.a.	39.93	77.66	39.205
Rs_69532	RsLEA158	Deh	6.2	SSDEEEVEEGGEKKKKKKGLKDKIKEKVSGEKKEDEVDKCDELPSHEPEEEKKGLVDKIKEKLPIDKKDEEVSEQPPPPPKVEEVWNATAPETEGKDKKGFLDKIKEKLPGFHHKNDEEKEKEIEKERGEETC	10.5	54.14	56.39	27.07	32	20-26;101-107;	4-9; 20-28; 34-41; 49-61; 83-87; 92-108; 118-128;	4-29; 33-40; 48-62; 68-71; 96-108; 117-128	3-6; 18-26; 57-59; 101-108; 117-128	5-8; 55-62; 100-108	3.8	0	0	0	0	45.86	45.86	41.35	72.93	68	n.d.	n.d.	100	100	100	71.05	0	n.a.	n.a.	n.a.	75.94	70.68	28.313
Rs_69533	RsLEA159	Deh	6.2	DEEEVEEGGEKKKKKKGLKDKIKEKVSGEKKEDEVDKCDELPSHEPDEKKKGLVDKIKEKLPVDKKDEDVSEQPPPPPKVEEVWNATAPETEGKDKKGFLDKIKEKLPGFHHKNDEEKEKEIEKERGEETC	10.7	48.09	55.73	23.66	30	18-24;99-105;	2-7; 18-26; 32-39; 49-59; 83-85; 96-106; 116-126	4-17; 32-53; 57-74; 78-84; 88-103; 113-138; 143-150	2-4; 18-24; 98-106; 115-126	2-8; 13-16; 53-60; 99-106;	3.1	1.53	0	0	0	50.38	50.38	42.75	76.34	70	n.d.	n.d.	100	100	100	69.91	0	n.a.	n.a.	n.a.	74.05	71.76	27.856
Rs_140765	RsLEA170	Deh	6.2	GEKKEDEVDKCDELPSHEPDEKKKGLVDKIKEKLPGGKKPEEVSAPPPHKAEEVDCATTPDGEGKEKKGFLDKIKEKLPGYHPKSDEDKVKETKGEEAAACR	6.9	38.24	46.08	28.43	20	70-76;	5-8; 23-32; 67-77; 87-93;96-102	5-11;20-33;52-53,65-77;87-100	21-24; 26-33; 70-77; 86-89; 96-100	26-33; 70-78	1	1.96	0	0	0	59.8	59.8	48.08	71.57	80	n.d.	n.d.	94.12	100	100	73.15	0	n.a.	n.a.	n.a.	57.84	100	19.087
Rs_156753	RsLEA172	Deh_i	6.2	GPKSGYGHAHDGKAFDHATSEQTQFGLEGKTGDYGHQGADPQLPGTTTNTNDFGAVADPLESKFDKAPHGIDTVPGGDGWGAEDTSAVHGAKKDGLMNKIKQKLPGQHELADGSVTNQPDPNAPPKKGMVEKIKEKLPGV	9.3	22.14	18.57	12.86	26	95-103;131-134;	17-20; 53-56; 84-87; 93-102; 128-136	21-23;54;59-64;93-103;127-136;	94-103; 129-136	18-25; 90-103; 130-136	3.6	3.57	0	0	0	74.29	74.29	65.71	87.14	74	n.d.	n.d.	95.71	100	82.14	78.71	0	n.a.	n.a.	n.a.	21.43	90.71	21.755
Rs_69531	RsLEA174	Deh_i	6.2	MADYQHHEQKSSEAYEDAPAAPLPVKSEENESVEASDRGLFDFIGKKKEEEKKCDDDDVIANEFDEKVQVCEDKKEEPKEEEKKEEPKEEEKKHESLLQKLHRSGSSSSSVSI	4.4	41.59	53.1	29.2	65	41;97-100;	1-4; 31-35; 57-67; 78-84; 88-103	4-16; 33-52; 57-73; 79-84; 88-103	33-43; 48-50; 60-65; 89-93; 95-102	4-6; 12-16; 36-44; 47-51; 61-69; 80-86; 88-102	10.6	11.5	0	4.42	0	46.9	46.9	38.05	66.38	35	n.d.	n.d.	80.53	99.11	100	70.17	0	n.a.	n.a.	n.a.	69.03	75.22	20.24
Rs_185058	RsLEA173	Deh_i	6.2	KMADYQHHEQKSSEAYEDAPPAAPIPVKSEENESVEASDRGLFDFIGKKKEGEKKCDDDDVIANEFDEKVQVCEDKKEEPKEEEKKEEPKEEEKKHESLLQKLHRTGSSSSSVSI	9.6	47.83	47.83	26.09	57	5-6;43-44;96-102;	1-10; 114-117; 33-39; 60-70; 82-86; 90-105	4-17;35-47;59-76;81-86;90-105;	35-38; 40-45; 62-67; 91-95; 97-105	5-12; 15-16; 36-55; 60-73; 80-89; 91-105	10.4	9.57	0	4.34	0	42.61	42.61	42.61	69.57	43	n.d.	n.d.	89.57	100	100	71.14	0	n.a.	n.a.	n.a.	65.22	78.26	20.836
Rs_56960	RsLEA168	Deh	6.2	MADYQHHEVKNDEPCDSAPAHTPVKIEESEPVEATDRGLFDFMGKKKEEDKCVEDVIASDFDKKVQVCEDKKEEPKEEGKKHESLLEKLHRSGSSSSSSSDEEEIGEGG	17.4	33.94	28.44	13.76	59	7-8;38-42;79-80;85-90;102-105;	38-43; 53-64; 76-79; 82-90; 101-105	37-43;48-61;76-91;102-105;	38-42; 59-63; 85-89	35-43; 75-90; 102-105	6.4	7.34	2.75	3.67	4	58.72	58.72	52.29	82.57	37	n.d.	n.d.	66.97	77.98	100	69.52	0	n.a.	n.a.	n.a.	52.29	66.97	17.933
Rs_69530	RsLEA138	Deh	6.2	MADYQHHEQKSSEAYEDAPAAPLPVKSEENESVEASDRGLFDFIGKKKEEEKKCDDDDVIANEFDEKVQVCEDKKEEPKEEEKKEEPKEEEKKHESLLQKLHRSGSSSSSSSDEEEVEEGGEKKKKKKGLKDKIKEKVSGEKKEDEVDKCDELPSHEP	8.9	50	61.39	29.75	63	40-41;98-100;128-136;	1-4; 12-15; 31-37; 48-51; 58-68; 80-84; 88-102; 114-119; 130-138; 144-152	5-17; 32-52; 78-84; 87-103; 114-139; 143-150	33-35; 38-43; 48-50; 61-64; 87-102; 114-116; 130-137; 144-147	37-44; 81-101; 114-127; 130-137; 148-151	12	3.8	0	4.43	1	46.2	46.2	34.18	65.82	36	n.d.	n.d.	100	100	100	70.3	0	n.a.	n.a.	n.a.	74.05	74.68	27.309
Rs_48946	RsLEA178	smp	7	RHNDITDIISDQGAAVSETQVDDYCLITEAIGGQVVGRYEREVTMGDPVSVVDPDDCTIGEALEAAAISAGDKPVDESDAAAIQAAEARATGMDRVVPGGLG	18.6	28.43	37.25	31.37	36	58-64; 78-88	59-69; 79-91	5-11;21-31;59-69;77-90;	5-11; 59-68; 77-91	4-11; 57-69; 77-90	11.4	15.69	11.76	22.54	19	60.8	55.88	35.29	46.09	45	n.d.	n.d.	13.73	28.43	44.11	47.55	0	n.a.	n.a.	n.a.	35.29	33.33	15.937
Rs_104365	RsLEA144	smp	7.1	RGEALEATALSAAGDKPVDESDAAAIQAAETRATGLGRVVPGGLGAEAKSAAAYNVRTTRDADKTTIGDILIDATEKLPGDRAVTREDAEGVIRAEIRNKPDMAASPVGVAASMAAAARLNQQQQK	52.4	65.08	55.56	52.38	39.68	2-8;20-34;45-55;66-72;86-98;110-122;	2-10;20-33;44-60;64-77;83-97	3-12; 20-34; 45-54; 67-76; 86-98; 107-125	4-9;20-34;44-55;67-76;86-98;109-124	4-8;21-32;43-53;66-71;86-96;110-120	0	0	0.79	0	0	47.6	34.92	33.33	47.62	60.32	n.d.	n.d.	7.94	100	46.03	55.12	0	n.a.	n.a.	n.a.	53.97	65.08	20.794
Rs_105561	RsLEA32	smp	7.1	SPLTKLGTMSQEQPSKNINLHEPVNSNALQADAIKKQLELAGNEQVHRAGNITIGEALEAAALTAGHRPVDYSDAAAIQAAEVRATGRTNIVPGGVAAAAQSAATRNARLERDEDKTKLGEILSDASVKLPLDKAVTRRDAEGVIGAELRNDPNLCTRPGGVAASLAAAARLNHPNISSTNTTTATSSTPINNDV	32.8	47.18	40.51	41.03	29.23	56-65;73-85;97-107;118-123;138-150;162-172	30-47;54-65;74-86;96-110;116-129;141-149;163-172	28-41; 54-64; 74-84; 95-124; 138-148; 161-172	28-41;45-48;54-63;72-86;96-109;119-124;138-150;162-173	32-38;54-62;75-84;95-105;137-148;163-170;189-195	10.8	6.67	0	1.02	0	56.4	46.15	45.64	57.95	70.77	n.d.	n.d.	21.54	100	74.35	57.1	1	43	85	42	35.38	68.21	37.641
Rs_140935	RsLEA70	smp	7.1	AMIMSDKDVAVSETEVAGYRIVTEAIGGQVVGHYEQPMEERVANPAPGMDPDACTIGEALEATALSAAGDKPVDESDAAAIQAAETRATGLGRVVPGGVGAEAKSA	28.3	31.13	24.53	28.3	17.92	55-65;75-87;99-104;	56-66;75-89;102-106	56-67; 75-88	56-67;75-89;99-104	56-65;77-87	17.9	17.92	6.6	19.81	7	53.8	50.94	38.68	51.89	75.08	n.d.	n.d.	44.34	100	33.01	53.65	0	n.a.	n.a.	n.a.	43.4	48.11	15.188
Rs_51548	RsLEA180	smp	7.1	MLNLQVVGHYEQPREEKVAMPAPGMDPDACTIGEALEATALSAAGDKPVDESDAAAIQAAETRATGLGRVVPGDRAVTREDAEGVMRAEIRNKPDMAASPVGVAASMR	34.3	37.96	35.19	40.74	59	33-42;50-62;77-90	33-42; 53-64; 79-90; 105-108	31-43;51-65;79-91;101-105;	32-43; 51-65; 79-91; 103-106	4-11; 15-19; 28-40; 52-59; 74-90; 102-106	12	9.26	5.56	7.4	0	53.7	52.78	43.52	51.86	41	n.d.	n.d.	41.67	49.07	78.7	62.78	0	n.a.	n.a.	n.a.	36.11	68.52	17.247
Rs_51549	RsLEA179	smp	7.1	MLNLQVVGHYEQPMEERVANPAPGMDPDACTIGEALEATALSAVGDKPVDENDAAAIQAAEARATGLGRVVPGDRAVTREDAEGVMRAEIRNKPDMAASPVGVAASMR	29.6	46.3	38.89	39.81	63	33-39;49-61;79-90;	1-5; 29-43; 53-64; 75-79; 82-90; 105-108	14-18;29-43;51-65;79-91;101-105;	32-43; 51-65; 79-90; 103-106	4-10; 32-40; 52-58; 75-83; 103-106	13.9	3.7	4.63	6.48	0	56.5	50	42.59	53.71	37	n.d.	n.d.	35.19	59.25	36.11	60.44	0	n.a.	n.a.	n.a.	28.7	63.89	17.059
Rs_106521	RsLEA33	smp	7.1	VVGRYEQQPREVIMADHVSVVDPDACTIGEALEAAAISAGDKPVDESDAAAIQAAEARATGMDHVVPGGLGAEAKSAAAYNVRTTRDADKTTIGDILIDATEKLPGDRAVTREDAEGVIRAEIRNKPDMAASPVGVAASMAAAARLNQQQQK	45.4	50	47.37	44.74	35.53	29-39;46-59;70-81;92-98;112-124;136-147;	28-38;48-59;71-82;91-104;112-123	27-38; 46-59; 72-80; 93-120; 112-123; 133-151	28-38;46-60;70-80;93-101;112-124;136-150	27-35;46-59;72-78;92-96;108-122;136-145	5.3	1.97	3.29	3.94	0	49.3	48.03	37.5	51.32	64.47	n.d.	n.d.	11.18	100	21.71	52.7	0	n.a.	n.a.	n.a.	42.11	40.79	24.653
Rs_134736	RsLEA64	smp	7.2	EKEMSPEQRKPPVVGQQEPTKYGDNFLVSDKLATEPVAPKDAAMMQAAETSVLGQTQKGGTAAVMQSAATRNEKAGVVGHGDVTDVVGNEGVTVMGTDLPGTRIITESVAGQVLGQHIQPRS	24.6	30.33	14.75	22.13	21.31	39-53;61-74;	41-53;62-74	6-9; 39-52; 61-71	39-53;61-74	41-51;61-73;112-116	22.1	13.93	17.21	18.03	10	53.3	55.74	50.82	59.84	68.69	n.d.	n.d.	25.41	100	30.32	65.76	0	n.a.	n.a.	n.a.	27.87	35.25	21.798
Rs_134737	RsLEA65	smp	7.2	KEMSQEQRKPTKYGEIFLVSDKLATEPVAPKDAAMMQAAETSVLGQTQKGGTAAVMQSAATRNEKAGVVGHGDVTDVVGNEGVTVMGTDLPGTRIITESVAGQ	27.2	30.1	21.36	31.07	18.45	30-43;52-65;	32-43;63-62;74-79	5-7; 30-41; 53-62	13-18;30-44;52-65	32-42;51-60	18.4	16.5	23.3	12.62	10	54.4	53.4	46.6	56.31	71.55	n.d.	n.d.	24.27	100	22.33	57.6	0	n.a.	n.a.	n.a.	26.21	30.1	17.57
Rs_135719	RsLEA66	smp	7.2	KRYCSLVFFCSSKVDKSMSQQQQQRPEAVKYGDVFKVSGQLASTPIAPQDAATMQTAENMVLGQTQKGGVAATMQSAANRNERRGVVGHNDMTDIISDQGAAVSETQVDGYRVITEAIGGQVKPILVH	27.3	21.09	26.56	28.91	16.4	10-17;48-59;70-84;	60-62;71-80	16-24; 50-62; 70-80; 92-97	31-36;48-62;70-83;93-98	51-60;70-79	21.1	22.66	15.62	16.41	23	51.6	56.25	35.94	54.68	60.6	n.d.	n.d.	24.22	100	27.34	44.33	1	1	49	48	21.88	16.41	25.279
Rs_47018	RsLEA206	smp	7.2	MSPEQRKPPVVGQQEPTKYGDNFLVSDKLATEPVAPKDAAMMQAAETSVLGQTQKGGTAAVMQSAATRNEKAGVVGHGDVTDVVGNEGVTVMGTDLPGTRIITESVAGQVLGQHIQPRS	25.2	25.21	15.13	38.66	44	36-50;58-72;	38-50; 59-68; 81-85;	3;37-48;59-68;	28-30; 36-50; 58-71; 82-85	21-23; 27-29; 36-48; 58-71; 80-87; 108-114	23.5	15.97	17.65	18.48	11	51.3	58.82	49.58	42.86	45	n.d.	n.d.	27.73	60.5	28.57	63.76	0	n.a.	n.a.	n.a.	25.21	33.61	21.436
Rs_472	RsLEA2	smp	7.2	VCTDIIFRLLYICPPTPQQYYTPENLAQAQSVMIYVIASSTRVTIDYSSVTALRTQLYTPFTFNFSNQLDLIKRYCSLVFFCSSKVDKSMSQQQQQRPEAVKYGDVFDVSGQLAATAITPQDAATMQAAENKVLGETPKCGVAATMQSAANWNERCGVVGHNDMSDIMSDQGATLSETEVAGYRIVTEAIGGQVVGHYEQPREEKVAMPAPGMDPDACTIGEALE	32	24.4	30.67	29.33	16.44	4-11;31-37;49-56;68-79;86-89;111-113;120-133;142-156;221-222;	1-5; 24-33;49-56; 122-134; 142-159; 164-169; 220-225	22-32; 47-57; 65-77; 88-98;120-133; 164-170; 178-190;215-225	5-11;18-20;23-28;47-54;68-81;120-134;142-155;164-170	47-72;160-172	12	20.4	11.11	16.8	14	56	52.44	32.89	53.87	69.56	n.d.	n.d.	17.33	18.66	14.66	31.28	1	1	183	182	19.11	3.11	49.673
Rs_156298	RsLEA83	smp	7.2	EKEMSPEQRKPPVVGQQEPTKYGDNFLVSDKLATEPVAPKDAAMMQAAETSVLGQTQKGGTAAVMQSAATRNEKAGVVGHGDVTDVVGNEGVTVMGTDLPGTRIITESVAGQVSFYIQYQFTDFQG	23	26.19	6.35	21.43	14.29	39-52;61-77;	41-53;61-71	6-9; 39-51; 68-71	39-53;61-74	41-51;61-69	21.4	19.05	26.98	18.25	24	55.6	54.76	50.79	60.32	61.71	n.d.	n.d.	39.68	100	23.8	53.49	0	n.a.	n.a.	n.a.	30.16	23.81	23.14
Rs_106559	RsLEA34	smp	7.3	SMSQQQPQRPEAVKYGDVFDVSGQLAATAITPQDAATMQAAENKVLGETPKCGVAATMQSAANWNERCGVVGHNDMSDIMSDQGATLSETEVAGYRIVTEAIGGQVVGHYEQPMEERVANPAPGMDPDACTIGEALEATALSAAGDKPVDESDAAAIQAAETRATGLGRVVPGGVGAEAKSA	30.8	33.52	34.07	37.36	23.63	32-46;55-68;132-140;153-164;175-180;	34-46;55-65;129-142;154-164;177-182	32-46; 56-67; 76-82; 89-95; 114-117; 131-143; 151-164	23-27;32-46;54-67;77-82;39-43;132-141;151-165;175-180	34-45;152-162;165-170	12.6	12.64	3.3	7.14	7	56.6	55.49	40.11	55.5	69.37	n.d.	n.d.	31.87	100	34.61	56.51	0	n.a.	n.a.	n.a.	28.02	43.96	25.268
Rs_140941	RsLEA71	smp	7.3	IFALFVNLYSVHSIKISLGMSQQQQERPEAVKYGDVFKVSGQLASTPIAPQDAATMQSAENMVLGQTQKGGVAATMQSAADWNERRGVVGHNDITDIISDQGAAVSETQVDDYCLITEAIGGQVVGRYEREVTMGDPVSVVDPDDCTIGEALEAAAISAGDKPVDESDAAAIQAAEARATGMDHVVPGGLGAEAKSAAAYNVRTTRDADKTTIGDVLIVIFMLKT	39.6	36	30.22	31.56	25.33	4-20;50-63;72-85;148-155;167-178;190-200;211-223;	52-64;73-82;148-158;168-179;190-205;210-217	50-64; 73-85; 94-100; 112-119; 148-158; 165-179	2-16;50-64;148-157;166-180;190-202;213-221	11-17;52-62;94-99;148-154;166-178;191-200;213-222	9.8	14.67	12.89	9.33	8	50.7	49.33	31.56	59.11	66.67	n.d.	n.d.	19.11	0	13.77	38.59	1	1	225	224	21.78	6.67	43.175
Rs_163214	RsLEA205	smp	7.3	KRYCSLVFFCSSKVDKSMSQQQQQRPEAVKYGDVFKVSGQLASTPIAPQDAATMQTAENMVLGQTQKGGVAATMQSAANRNERRGVVGHNDMTDIISDQGAAVSETQVDGYRVITEAIGGQVVGRYEQQPREVIMADHVSVVDPDACTIGEALEAAAISAGDKPVDESDAAAIQAAEARATGMDHVLPGGLGAEAKSAAAYNVRTTRDADKTTIGDVLIDATEKLPGDRAVTREDAEGVIRAEIRNKPDMAASPVGVAASMAAAARLNQQQK	35.3	40.81	40.44	39.34	48	13-17;51-53;59-64;71-84;150-158;167-180;192-201;213-223;233-245;257-267;	50-62; 71-84; 149-159; 167-180; 191-205; 211-224; 236-243; 256-269	16-24;27-28;48-63;70-82;92-98;111-117;146;148-159;167-180;192-202;214-223;233-245;254-270;	48-61; 70-83; 94-98; 148-159; 167-181; 191-201; 214-223; 233-245; 257-270	48-60; 70-83; 120-125; 169-179; 190-200; 214-217; 233-244; 257-266	9.9	7.72	7.72	7.72	8	54.8	51.74	35.29	52.94	44	n.d.	n.d.	19.85	49.63	20.95	49.61	2	1;107	43; 206	42; 99	30.15	16.54	46.378
Rs_155093	RsLEA81	smp	7.3	IFALFVNLYSVHSIKISLGMSQQQQERPEAVKYGDVFKVSGQLASTPIAPQDAATMQSAENMVLGQTQKGGVAATMQSAADWNERRGVVGHNDITDIISDQGAAVSETQVDDYCLITEAIGGQVVGRYEREVTMGDPVSVVDPDDCTIGEALEAAAISAGDKPVDESDAAAIQAAEARATGMDHVVPGGLGAEAKSAAAYNVRTTRDADKTTIGDVLIDATEKLPGDRAVTREDAEGVIRAEIRNKPDMAASPVGVAASMAAAARLNQQQK	38.4	41.7	39.85	50.18	23.99	6;8-18;50-56;72-86;148-156;167-179;190-201;211-222;232-244;256-266;	52-64;73-86;148-158;168-179;190-205;210-223;232-243;256-267	50-65; 74-85; 94-100; 112-120; 148-157; 166-179; 192-200; 213-222; 232-242; 253-270	2-16;50-63;71-85;96-100;148-158;166-180;190-202;213-222;232-245;256-289	12-16;52-60;73-82;109-113;148-155;168-170;190-199;231-243;255-265	8.9	8.12	8.12	16.41	23	52.8	50.18	31.37	33.41	53.01	n.d.	n.d.	20.66	39.85	10.7	46.18	1	1	128	127	24.35	16.97	48.294
*Disorder %, (ESpritz-DisProt), a method for determining disorder based solely on sequence, built on machine learning and bidirectional recurrent neural networks and based on the MSA with proteins deposited in DisProt database (Pollastri et al., 2002; Sickmeier et al., 2007);**Disorder % (ESpritz-X), a method for determining disorder based solely on sequence, built on machine learning and bidirec…

## Sheet: final secondary structure resul
Protein family group	Helix mean ± SE	Sheet mean ± SE	Coil mean ± SE	Disorder mean ±SE	LEAP_HRS capacity mean ± SE
LEA1	48.0 ± 2.8 d	3.6 ± 1.0 a	46.2 ± 2.2 bc	87.2 ± 2.1 de	16.5 ± 1.2 a
LEA2	16.8 ± 0.5 a	38.5 ± 0.7 d	41.4 ± 0.8 b	22.5 ± 0.9 a	68.5 ± 1.6 c
LEA3	24.5 ± 3.5 b	8.2 ± 0.6 bc	63.1 ± 3.0 d	55.1 ± 3.8 c	31.9 ± 1.3 b
LEA4	86.4 ± 0.7 e	1.1 ± 0.2 a	11.3 ± 0.6 a	81.8 ± 0.9 d	24.9 ± 1.1 ab
LEA5	46.4 ± 2.9 d	5.2 ± 1.5 ab	43.5 ± 1.8 b	78.8 ± 6.0 d	22.2 ± 3.6 ab
Dehydrins	23.5 ± 2.0 ab	2.8 ± 0.3 a	66.5 ± 2.5 d	93.4 ± 0.8 e	23.3 ± 1.7 ab
SMP	33.4 ± 2.4 c	11.5 ± 1.5 c	51.4 ± 1.0 c	45.4 ± 3.3 b	27.7 ± 3.0 ab
Secondary structure and disorder related results represent the mean of all values obtained by five different predictors for secondary structure prediction and four disorder predictors for each sample, which were then averaged again ± SE. Hydroxyl radical scavenging activities are presented as mean ± SE. Different letters denote statistically significant differences between different LEA protein f…

## Sheet: statistics spss
Helix										Sheet										Coil										Disorder										HRSA
Descriptives										Descriptives										Descriptives										Descriptives										Descriptives
Helix										Sheet										Coil										Disorder										HRSA
	N	Mean	Std. Deviation	Std. Error	95% Confidence Interval for Mean		Minimum	Maximum			N	Mean	Std. Deviation	Std. Error	95% Confidence Interval for Mean		Minimum	Maximum			N	Mean	Std. Deviation	Std. Error	95% Confidence Interval for Mean		Minimum	Maximum			N	Mean	Std. Deviation	Std. Error	95% Confidence Interval for Mean		Minimum	Maximum			N	Mean	Std. Deviation	Std. Error	95% Confidence Interval for Mean		Minimum	Maximum
					Lower Bound	Upper Bound									Lower Bound	Upper Bound									Lower Bound	Upper Bound									Lower Bound	Upper Bound									Lower Bound	Upper Bound
Lea1	24	48.015	13.441	2.74363	42.3394	53.6906	23.33	79.45		Lea1	24	3.56208	4.25524	0.868597	1.76525	5.35891	0	18.51		Lea1	24	46.2408	10.2743	2.09723	41.9024	50.5793	19.91	61.55		Lea1	24	87.2333	10.4847	2.14018	82.806	91.6606	62.9	97.8		Lea1	24	16.5196	5.81937	1.18787	14.0623	18.9769	10.52	33.08
Lea2	127	16.7947	4.61682	0.409677	15.984	17.6055	3.38	35.24		Lea2	127	38.4642	6.47246	0.574338	37.3276	39.6008	19.31	52.73		Lea2	127	41.392	7.35922	0.653025	40.0997	42.6843	26.78	66.35		Lea2	127	22.5378	10.6649	0.946352	20.665	24.4106	5.1	49		Lea2	127	68.5221	17.9809	1.59555	65.3646	71.6797	24.83	113.7
Lea3	18	24.4833	14.4587	3.40794	17.2932	31.6735	13.95	57.49		Lea3	18	8.225	2.2537	0.531202	7.10426	9.34574	4.41	12.25		Lea3	18	63.1139	12.4688	2.93892	56.9133	69.3145	35.7	73.77		Lea3	18	55.1389	16.2917	3.83999	47.0372	63.2406	17.6	77.7		Lea3	18	31.8683	5.4982	1.29594	29.1341	34.6025	23.78	41.32
Lea4	96	86.42	6.27937	0.640885	85.1477	87.6923	70.98	97.52		Lea4	96	1.06885	1.30926	0.133626	0.803573	1.33414	0	6.92		Lea4	96	11.2864	4.99938	0.510247	10.2734	12.2993	2.28	25		Lea4	96	81.7875	8.83164	0.901376	79.998	83.577	49.4	93.3		Lea4	96	24.8529	10.3961	1.06104	22.7465	26.9594	3.91	51.31
Lea5	11	46.3936	9.21604	2.77874	40.2022	52.5851	31.77	60.05		Lea5	11	5.15	4.78769	1.44354	1.93359	8.36641	1.38	15.21		Lea5	11	43.5382	5.49979	1.65825	39.8434	47.233	35.82	52.03		Lea5	11	78.8455	19.8277	5.97827	65.525	92.1659	48.3	95.5		Lea5	11	22.1682	11.8746	3.58033	14.1907	30.1456	14.45	49.18
dehydrin	25	23.5072	9.68527	1.93705	19.5093	27.5051	10.92	42.61		dehydrin	25	2.7852	1.64727	0.329454	2.10524	3.46516	0.46	5.79		dehydrin	25	66.538	12.4535	2.49071	61.3974	71.6786	45.68	83.38		dehydrin	25	93.436	4.23083	0.846165	91.6896	95.1824	78.6	97.9		dehydrin	25	23.3032	8.50946	1.70189	19.7907	26.8157	10.15	45
smp	17	33.4059	9.3704	2.27265	28.5881	38.2237	18.25	53.02		smp	17	11.5388	6.29142	1.52589	8.30408	14.7736	0.16	21.94		smp	17	51.3706	4.15988	1.00892	49.2318	53.5094	44.15	57.68		smp	17	45.4235	13.4631	3.26529	38.5014	52.3456	17.9	63.2		smp	17	27.6788	12.1897	2.95644	21.4114	33.9462	15.19	49.67
Total	318	43.0447	31.009	1.7389	39.6235	46.466	3.38	97.52		Total	318	17.4325	17.9827	1.00842	15.4485	19.4166	0	52.73		Total	318	36.4836	19.82	1.11145	34.2968	38.6703	2.28	83.38		Total	318	55.8975	31.1801	1.7485	52.4574	59.3376	5.1	97.9		Total	318	41.9977	25.6994	1.44115	39.1622	44.8331	3.91	113.7
Test of Homogeneity of Variances										Test of Homogeneity of Variances										Test of Homogeneity of Variances										Test of Homogeneity of Variances										Test of Homogeneity of Variances
Helix										Sheet										Coil										Disorder										HRSA
Levene Statistic	df1	df2	Sig.							Levene Statistic	df1	df2	Sig.							Levene Statistic	df1	df2	Sig.							Levene Statistic	df1	df2	Sig.							Levene Statistic	df1	df2	Sig.
14.288	6	311	2.1813e-14							17.4959	6	311	1.86414e-17							9.31308	6	311	2.12862e-09							9.24268	6	311	2.51504e-09							9.01187	6	311	4.34862e-09
ANOVA										ANOVA										ANOVA										ANOVA										ANOVA
Helix										Sheet										Coil										Disorder										HRSA
	Sum of Squares	df	Mean Square	F	Sig.						Sum of Squares	df	Mean Square	F	Sig.						Sum of Squares	df	Mean Square	F	Sig.						Sum of Squares	df	Mean Square	F	Sig.						Sum of Squares	df	Mean Square	F	Sig.
Between Groups	286167	6	47694.5	795.496	2.21764e-185					Between Groups	95638.8	6	15939.8	721.395	3.31702e-179					Between Groups	105957	6	17659.5	295.739	2.75797e-125					Between Groups	272145	6	45357.6	391.377	1.14108e-141					Between Groups	151543	6	25257.1	135.845	8.27703e-84
Within Groups	18646.2	311	59.9556							Within Groups	6871.79	311	22.0958							Within Groups	18570.7	311	59.713							Within Groups	36042.5	311	115.892							Within Groups	57822.9	311	185.926
Total	304813	317								Total	102511	317								Total	124528	317								Total	308188	317								Total	209366	317
Homogeneous Subsets										Homogeneous Subsets										Homogeneous Subsets										Homogeneous Subsets										Homogeneous Subsets
Helix										Sheet										Coil										Disorder										HRSA
Lea grupe		N	Subset for alpha = 0.05							Lea grupe		N	Subset for alpha = 0.05							Lea grupe		N	Subset for alpha = 0.05							Leagrupe		N	Subset for alpha = 0.05							Leagrupe		N	Subset for alpha = 0.05
			1	2	3	4	5						1	2	3	4	5						1	2	3	4							1	2	3	4	5						1	2	3
Tukey HSDa,b	Lea2	127	16.7947							Tukey HSDa,b	Lea4	96	1.06885							Tukey HSDa,b	Lea4	96	11.2864							Tukey HSDa,b	Lea2	127	22.5378							Tukey HSDa,b	Lea1	24	16.5196
	dehydrin	25	23.5072	23.5072							dehydrin	25	2.7852								Lea2	127		41.392							smp	17		45.4235							Lea5	11	22.1682	22.1682
	Lea3	18		24.4833							Lea1	24	3.56208								Lea5	11		43.5382							Lea3	18			55.1389						dehydrin	25	23.3032	23.3032
	smp	17			33.4059						Lea5	11	5.15	5.15							Lea1	24		46.2408	46.2408						Lea5	11				78.8455					Lea4	96	24.8529	24.8529
	Lea5	11				46.3936					Lea3	18		8.225	8.225						smp	17			51.3706						Lea4	96				81.7875					smp	17	27.6788	27.6788
	Lea1	24				48.015					smp	17			11.5388						Lea3	18				63.1139					Lea1	24				87.2333	87.2333				Lea3	18		31.8683
	Lea4	96					86.42				Lea2	127				38.4642					dehydrin	25				66.538					dehydrin	25					93.436				Lea2	127			68.5221
	Sig.		0.0547199	0.999533	1	0.992001	1				Sig.		0.054046	0.290358	0.207491	1					Sig.		1	0.340678	0.273239	0.744468					Sig.		1	1	1	0.1182	0.448266				Sig.		0.0849035	0.198296	1
Tukey Ba,b	Lea2	127	16.7947							Tukey Ba,b	Lea4	96	1.06885							Tukey Ba,b	Lea4	96	11.2864							Tukey Ba,b	Lea2	127	22.5378							Tukey Ba,b	Lea1	24	16.5196
	dehydrin	25		23.5072							dehydrin	25	2.7852	2.7852							Lea2	127		41.392							smp	17		45.4235							Lea5	11	22.1682	22.1682
	Lea3	18		24.4833							Lea1	24	3.56208	3.56208							Lea5	11		43.5382							Lea3	18			55.1389						dehydrin	25	23.3032	23.3032
	smp	17			33.4059						Lea5	11		5.15	5.15						Lea1	24		46.2408	46.2408						Lea5	11				78.8455					Lea4	96	24.8529	24.8529
	Lea5	11				46.3936					Lea3	18			8.225	8.225					smp	17			51.3706						Lea4	96				81.7875					smp	17	27.6788	27.6788
	Lea1	24				48.015					smp	17				11.5388					Lea3	18				63.1139					Lea1	24				87.2333	87.2333				Lea3	18		31.8683
	Lea4	96					86.42				Lea2	127					38.4642				dehydrin	25				66.538					dehydrin	25					93.436				Lea2	127			68.5221
Means for groups in homogeneous subsets are displayed.										Means for groups in homogeneous subsets are displayed.										Means for groups in homogeneous subsets are displayed.										Means for groups in homogeneous subsets are displayed.										Means for groups in homogeneous subsets are displayed.
a. Uses Harmonic Mean Sample Size = 22.932.										a. Uses Harmonic Mean Sample Size = 22.932.										a. Uses Harmonic Mean Sample Size = 22.932.										a. Uses Harmonic Mean Sample Size = 22.932.										a. Uses Harmonic Mean Sample Size = 22.932.
b. The group sizes are unequal. The harmonic mean of the group sizes is used. Type I error levels are not guaranteed.										b. The group sizes are unequal. The harmonic mean of the group sizes is used. Type I error levels are not guaranteed.										b. The group sizes are unequal. The harmonic mean of the group sizes is used. Type I error levels are not guaranteed.										b. The group sizes are unequal. The harmonic mean of the group sizes is used. Type I error levels are not guaranteed.										b. The group sizes are unequal. The harmonic mean of the group sizes is used. Type I error levels are not guaranteed.
