# Supplementary material for: In Silico Characterisation of the Late Embryogenesis Abundant (LEA) Protein Families and Their Role in Desiccation Tolerance in Ramonda serbica Panc
Source: Int J Mol Sci. 2022 Mar 24;23(7):3547. doi: 10.3390/ijms23073547 (PMC8998581; doi:10.3390/ijms23073547)
Supplement: Supplementary file 1 [file ijms-23-03547-s001.zip › Supplementary Table S4.xlsx]

## Sheet: data
Rs_code	LEA_code	LEA protein family subgroup	Motifs found	LEA determinant motifs (Hundertmark and Hincha, 2008)		Motifs found in R. serbica LEAPs
Rs_127322	RsLEA55	LEA2.1	K2S	dehidrin 1	[KR]IK[DE]KIPG	[KR]IK[DE]KLPG
Rs_13315	RsLEA215	LEA2.1	K2S	dehidrin 2	SSSSSS[DE][x][DE][GV][1-4x][GE][xKR]	SSSSS[DE][ED][ED][EG][VI][1-4x][GE][xKR]
Rs_13318	RsLEA223	LEA2.1	K2S	LEA2	GL[x][x][2][AILV][x][IV][x][GV][x][x][PT][x][PS][ILV][NPST][x][x][GI]
Rs_169359	RsLEA232	LEA2.1	K2S	LEA3	W[x][x]DP[x]TG[x][WY][x]P[x][DGNST]	WVPDPVTGYYRPEN
Rs_13317	RsLEA234	LEA2.1	K2S	LEA5	G[EQ]TVVPGGT	GETV[VI]PGGT
Rs_78068	RsLEA237	LEA2.1	K2S
Rs_13316	RsLEA238	LEA2.1	K2S	Classification of the dehydrins according to the KYS and Lys-rich segment system
Rs_13314	RsLEA242	LEA2.1	K2S
Rs_13313	RsLEA243	LEA2.1	K2S	KSLys	KSK
Rs_78069	RsLEA281	LEA2.1	K2S	K2SLys	KKSK
Rs_69551	RsLEA271	LEA2.2	K2S	K3SLys	KKKSK
Rs_70058	RsLEA89	LEA2.2	LEA2, KY	K2S	KKS
Rs_77693	RsLEA92	LEA2.2	LEA2, KY	K6	KKKKKK
Rs_77694	RsLEA94	LEA2.2	LEA2, KY	Ktyr	KY
Rs_151841	RsLEA154	LEA2.2	LEA2, KY	K2SY2	KKSYY
Rs_70056	RsLEA155	LEA2.2	LEA2, KY	S7	SSSSSSS
Rs_70057	RsLEA156	LEA2.2	LEA2, KY
Rs_180991	RsLEA210	LEA2.2	LEA2, KY	Dehydrin determinant segments (Hundertmark and Hincha, 2008)		Segments found in R. serbica dehydrins
Rs_104785	RsLEA275	LEA2.2	LEA2, KY	Y-segment	DEYGNP	D[ED][YG]GNP
Rs_125141	RsLEA276	LEA2.2	LEA2, KY	S-segment	S[NDG]SSSSSSS	S[G]SSSSSSS
Rs_136344	RsLEA100	LEA2.2	KY	K-segment	KKGIMDKIKEKLPG	KKG[FNIML][IVMKL][METD]KIKE[KR]
Rs_187807	RsLEA125	LEA2.2	KY
Rs_173883	RsLEA265	LEA2.2	K2S
Rs_166384	RsLEA269	LEA2.2	K2S
Rs_171129	RsLEA256	LEA2.3	KY
Rs_171133	RsLEA259	LEA2.3	KY
Rs_121097	RsLEA261	LEA2.3	KY
Rs_110370	RsLEA262	LEA2.3	KY
Rs_118201	RsLEA230	LEA2.3	KY
Rs_5078	RsLEA283	LEA2.3	KY
Rs_2059	RsLEA6	LEA2.3	KY
Rs_5369	RsLEA12	LEA2.3	KY
Rs_6518	RsLEA18	LEA2.3	KY
Rs_138298	RsLEA68	LEA2.3	KY
Rs_175141	RsLEA97	LEA2.3	KY
Rs_180651	RsLEA98	LEA2.3	K2S
Rs_188263	RsLEA120	LEA2.3	KY
Rs_131412	RsLEA220	LEA2.3	KY
Rs_2060	RsLEA255	LEA2.3	KY
Rs_106759	RsLEA284	LEA2.3	KY
Rs_145248	RsLEA285	LEA2.3	KY
Rs_5079	RsLEA295	LEA2.3	KY
Rs_138912	RsLEA296	LEA2.3	KY
Rs_4606	RsLEA105	LEA2.3	K2S
Rs_4607	RsLEA113	LEA2.3	K2S
Rs_67899	RsLEA114	LEA2.3	K2S
Rs_67902	RsLEA115	LEA2.3	K2S
Rs_67901	RsLEA117	LEA2.3	K2S
Rs_67900	RsLEA119	LEA2.3	K2S
Rs_70891	RsLEA99	LEA2.3	KY
Rs_196361	RsLEA9	LEA2.4	KY
Rs_201362	RsLEA29	LEA2.4	KY
Rs_4206	RsLEA246	LEA2.4	KY
Rs_4205	RsLEA247	LEA2.4	KY
Rs_27227	RsLEA248	LEA2.4	KY
Rs_27226	RsLEA249	LEA2.4	KY
Rs_172334	RsLEA251	LEA2.4	KY
Rs_110833	RsLEA254	LEA2.4	KY
Rs_181906	RsLEA257	LEA2.4	KY
Rs_6049	RsLEA54	LEA2.5	KY
Rs_316	RsLEA1	LEA2.5	KY
Rs_973	RsLEA3	LEA2.5	KY
Rs_974	RsLEA4	LEA2.5	KY
Rs_6181	RsLEA16	LEA2.5	KSLys, K2S
Rs_133405	RsLEA208	LEA2.5	KY
Rs_139255	RsLEA244	LEA2.5	KY
Rs_134708	RsLEA297	LEA2.5	KY
Rs_70395	RsLEA279	LEA2.5	K2S
Rs_177312	RsLEA221	LEA2.5	KY
Rs_6048	RsLEA15	LEA2.5	KY
Rs_162712	RsLEA211	LEA2.5	KY
Rs_137613	RsLEA219	LEA2.5	KY
Rs_6050	RsLEA294	LEA2.5	KY
Rs_60980	RsLEA126	LEA3.2	LEA3
Rs_114292	RsLEA127	LEA3.2	LEA3
Rs_114021	RsLEA128	LEA3.2	LEA3
Rs_84309	RsLEA61	LEA4.1	KY
Rs_1636	RsLEA45	LEA4.2	KSLys
Rs_1635	RsLEA5	LEA4.2	KSLys
Rs_178649	RsLEA161	LEA4.2	KSLys
Rs_147119	RsLEA176	LEA4.2	KSLys
Rs_131921	RsLEA312	LEA4.2	KSLys, KY
Rs_194183	RsLEA188	LEA4.2	KSLys
Rs_146887	RsLEA75	LEA4.2	K2S
Rs_148951	RsLEA76	LEA4.2	K2S, KY
Rs_5729	RsLEA31	LEA4.3	K2S, KY
Rs_109487	RsLEA175	LEA4.3	KY
Rs_189187	RsLEA109	LEA4.3	K2S
Rs_190898	RsLEA111	LEA4.3	KY
Rs_52545	RsLEA147	LEA4.3	KSLys
Rs_181059	RsLEA302	LEA4.3	KY
Rs_69736	RsLEA306	LEA4.3	K2S, KY
Rs_131918	RsLEA311	LEA4.3	KSLys, KY
Rs_190897	RsLEA110	LEA4.3	KY
Rs_192722	RsLEA112	LEA4.3	KSLys
Rs_194686	RsLEA116	LEA4.3	KSLys
Rs_109602	RsLEA301	LEA4.3	KY
Rs_69737	RsLEA304	LEA4.3	KY
Rs_166537	RsLEA49	LEA4.3	KSLys
Rs_173841	RsLEA198	LEA5	LEA5, KY
Rs_125649	RsLEA199	LEA5	LEA5
Rs_128109	RsLEA200	LEA5	LEA5, KY
Rs_124807	RsLEA201	LEA5	KY
Rs_188268	RsLEA202	LEA5	KY
Rs_176248	RsLEA203	LEA5	LEA5, KY
Rs_193475	RsLEA204	LEA5	LEA5, KY
Rs_159833	RsLEA196	LEA5	LEA5
Rs_159842	RsLEA195	LEA5	LEA5
Rs_107018	RsLEA148	Deh.1	dehidrin1, dehydrin2, K-segment, Y-segment, S-segment
Rs_172145	RsLEA139	Deh.1	dehidrin1, dehydrin2, K-segment, Y-segment, S-segment
Rs_117194	RsLEA140	Deh.1	dehidrin1, dehydrin2, K-segment, Y-segment, S-segment
Rs_181340	RsLEA151	Deh.1	dehidrin1, dehydrin2, K-segment, Y-segment, S-segment
Rs_107019	RsLEA152	Deh.1	dehidrin1, dehydrin2, K-segment, Y-segment, S-segment
Rs_113392	RsLEA163	Deh.1	dehidrin1, dehydrin2, K-segment, Y-segment, S-segment
Rs_77719	RsLEA164	Deh.1	dehidrin1, dehydrin2, K-segment, Y-segment, S-segment
Rs_77718	RsLEA165	Deh.1	dehidrin1, dehydrin2, K-segment, Y-segment, S-segment
Rs_131408	RsLEA166	Deh.1	dehidrin1, K-segment, Y-segment
Rs_134636	RsLEA298	Deh.1	dehidrin1, K-segment, Y-segment
Rs_5602	RsLEA135	Deh.2	dehidrin1, dehydrin2, K-segment, K6, S7
Rs_188163	RsLEA136	Deh.2	dehydrin2, K-segment, K6, S-segment
Rs_136806	RsLEA137	Deh.2	dehydrin2, K-segment, K6, S-segment
Rs_69530	RsLEA138	Deh.2	dehydrin2, K-segment, K6, S-segment
Rs_69532	RsLEA158	Deh.2	dehidrin1, K-segment, K6
Rs_69533	RsLEA159	Deh.2	dehidrin1, K-segment, K6
Rs_69529	RsLEA167	Deh.2	dehidrin1, dehydrin2, K-segment, K6, S9
Rs_56960	RsLEA168	Deh.2	dehydrin2, S-segment
Rs_152516	RsLEA169	Deh.2	dehidrin1, K-segment
Rs_140765	RsLEA170	Deh.2	dehidrin1, K-segment
Rs_56153	RsLEA171	Deh.2	dehidrin1, dehydrin2, K-segment, S-segment
Rs_156753	RsLEA172	Deh.2	dehidrin1, K-segment
Rs_189615	RsLEA177	Deh.2	dehidrin1, K-segment
Rs_156298	RsLEA83	SMP.2	KY
Rs_134736	RsLEA64	SMP.2	KY
Rs_472	RsLEA2	SMP.2	KY
Rs_134737	RsLEA65	SMP.2	KY
Rs_135719	RsLEA66	SMP.2	KY
Rs_47018	RsLEA206	SMP.2	KY
Rs_155093	RsLEA81	SMP.3	KY
Rs_140941	RsLEA71	SMP.3	KY
Rs_163214	RsLEA205	SMP.3	KY
Rs_106559	RsLEA34	SMP.3	KY
Rs_136343	<100 aa	LEA2	LEA2
Rs_123689	<100 aa	LEA3	LEA3
Rs_139066	<100 aa	LEA3	LEA3
Rs_192672	<100 aa	LEA3	LEA3
Rs_110097	<100 aa	LEA3	LEA3
Rs_165080	<100 aa	LEA3	LEA3
Rs_145707	<100 aa	LEA4	KY
Rs_109495	<100 aa	lea_4i	KY
Rs_113768	<100 aa	LEA5	KY
Rs_176280	<100 aa	LEA5	LEA5, KY
Rs_176281	<100 aa	LEA5	LEA5, KY
Rs_162708	<100 aa	Dehydrin	dehidrin
Rs_184931	<100 aa	Dehydrin	Y-segment, S7
Rs_194906	<100 aa	Dehydrin	dehidrin, LEA1, S-segment
Rs_194908	<100 aa	Dehydrin	dehidrin, LEA1. S7
Rs_140936	<100 aa	SMP	KY
